# Supplementary material for: Differential expression of small RNAs from Burkholderia thailandensis in response to varying environmental and stress conditions
Source: BMC Genomics. 2014 May 19;15(1):385. doi: 10.1186/1471-2164-15-385 (PMC4035088; doi:10.1186/1471-2164-15-385)
Supplement: Supplementary file 4 — Additional file 4: R code for microarray analysis. R code to load B. thailandensis arrays is described using the simpleaffy package, quality assessment plots, background correction, and summarization. (ZIP 323 KB) [file 12864_2013_6069_MOESM4_ESM.zip]

Archive with 1 entries (1 files):
- 2078274443115103_MOESM4_ESM.gff3
