# Supplementary material for: Differential expression of small RNAs from Burkholderia thailandensis in response to varying environmental and stress conditions
Source: BMC Genomics. 2014 May 19;15(1):385. doi: 10.1186/1471-2164-15-385 (PMC4035088; doi:10.1186/1471-2164-15-385)
Supplement: Supplementary file 4 — Additional file 4: R code for microarray analysis. R code to load B. thailandensis arrays is described using the simpleaffy package, quality assessment plots, background correction, and summarization. (ZIP 323 KB) [file 12864_2013_6069_MOESM4_ESM.zip › 2078274443115103_MOESM4_ESM.gff3]

##gff-version 3
##feature-ontology so.obo
##attribute-ontology gff3_attributes.obo
# DOWNLOADED on Sep 20, 2012 from http://brcdownloads.patricbrc.org/patric2/LegacyBRC/Pathema/gff3/burkholderia/b_thailandensis_e264.gff3
pathema|gbt.contig.493	Pathema	contig	1	2914771	.	+	.	ID=pathema|gbt.contig.493;Name=Burkholderia thailandensis E264;molecule_type=dsDNA;organism_name=Burkholderia thailandensis E264;strain=E264;translation_table=11;topology=linear;localization=chromosomal;Dbxref=taxon:271848,GenBank:CP000085.1
pathema|gbt.contig.494	Pathema	contig	1	3809201	.	+	.	ID=pathema|gbt.contig.494;Name=Burkholderia thailandensis E264;molecule_type=dsDNA;organism_name=Burkholderia thailandensis E264;strain=E264;translation_table=11;topology=linear;localization=chromosomal;Dbxref=taxon:271848,GenBank:CP000086.1
pathema|gbt.contig.493	Pathema	gene	1	1188	.	+	.	ID=pathema|gbt.493.gene.ORFA07891
pathema|gbt.contig.493	Pathema	CDS	1	1188	.	+	.	ID=pathema|gbt.493.cds.ORFA07891;Name=BTH_II0001;Parent=pathema|gbt.493.gene.ORFA07891;Dbxref=GenBank:ABC35653.1,TIGR_CMR:BTH_II0001;locus_tag=BTH_II0001;web_id=BTH_II0001;description=conserved hypothetical protein;Ontology_term=GO:0003674,GO:0005575,GO:0008150
pathema|gbt.contig.493	Pathema	gene	1281	2324	.	-	.	ID=pathema|gbt.493.gene.ORF00001
pathema|gbt.contig.493	Pathema	CDS	1281	2324	.	-	.	ID=pathema|gbt.493.cds.ORF00001;Name=BTH_II0002;Parent=pathema|gbt.493.gene.ORF00001;Dbxref=GenBank:ABC35575.1,TIGR_CMR:BTH_II0002;locus_tag=BTH_II0002;web_id=BTH_II0002;description=site-specific recombinase%2C phage integrase family;Ontology_term=GO:0006310,GO:0009009,GO:0015074
pathema|gbt.contig.493	Pathema	gene	2490	2870	.	-	.	ID=pathema|gbt.493.gene.ORF00002
pathema|gbt.contig.493	Pathema	CDS	2490	2870	.	-	.	ID=pathema|gbt.493.cds.ORF00002;Name=BTH_II0003;Parent=pathema|gbt.493.gene.ORF00002;Dbxref=GenBank:ABC34928.1,TIGR_CMR:BTH_II0003;locus_tag=BTH_II0003;web_id=BTH_II0003;description=conserved hypothetical protein;Ontology_term=GO:0003674,GO:0008150,GO:0016021
pathema|gbt.contig.493	Pathema	gene	2950	3558	.	-	.	ID=pathema|gbt.493.gene.ORF00003
pathema|gbt.contig.493	Pathema	CDS	2950	3558	.	-	.	ID=pathema|gbt.493.cds.ORF00003;Name=BTH_II0004;Parent=pathema|gbt.493.gene.ORF00003;Dbxref=GenBank:ABC34258.1,TIGR_CMR:BTH_II0004;locus_tag=BTH_II0004;web_id=BTH_II0004;description=DNA-binding protein;Ontology_term=GO:0003677,GO:0008150
pathema|gbt.contig.493	Pathema	gene	3726	4925	.	+	.	ID=pathema|gbt.493.gene.ORF00004
pathema|gbt.contig.493	Pathema	CDS	3726	4925	.	+	.	ID=pathema|gbt.493.cds.ORF00004;Name=BTH_II0005;Parent=pathema|gbt.493.gene.ORF00004;Dbxref=GenBank:ABC35742.1,TIGR_CMR:BTH_II0005,EC:2.3.1.29;gene_symbol=kbl;locus_tag=BTH_II0005;web_id=BTH_II0005;description=2-amino-3-ketobutyrate coenzyme A ligase;Ontology_term=GO:0006567,GO:0008890
pathema|gbt.contig.493	Pathema	gene	4938	5969	.	+	.	ID=pathema|gbt.493.gene.ORF00005
pathema|gbt.contig.493	Pathema	CDS	4938	5969	.	+	.	ID=pathema|gbt.493.cds.ORF00005;Name=BTH_II0006;Parent=pathema|gbt.493.gene.ORF00005;Dbxref=GenBank:ABC35365.1,TIGR_CMR:BTH_II0006,EC:1.1.1.103;gene_symbol=tdh;locus_tag=BTH_II0006;web_id=BTH_II0006;description=L-threonine 3-dehydrogenase;Ontology_term=GO:0006567,GO:0008743
pathema|gbt.contig.493	Pathema	gene	6192	6740	.	-	.	ID=pathema|gbt.493.gene.ORF00006
pathema|gbt.contig.493	Pathema	CDS	6192	6740	.	-	.	ID=pathema|gbt.493.cds.ORF00006;Name=BTH_II0007;Parent=pathema|gbt.493.gene.ORF00006;Dbxref=GenBank:ABC34442.1,TIGR_CMR:BTH_II0007;locus_tag=BTH_II0007;web_id=BTH_II0007;description=K+-transporting ATPase%2C A subunit
pathema|gbt.contig.493	Pathema	gene	7282	7929	.	-	.	ID=pathema|gbt.493.gene.ORF00007
pathema|gbt.contig.493	Pathema	CDS	7282	7929	.	-	.	ID=pathema|gbt.493.cds.ORF00007;Name=BTH_II0008;Parent=pathema|gbt.493.gene.ORF00007;Dbxref=GenBank:ABC34074.1,TIGR_CMR:BTH_II0008;locus_tag=BTH_II0008;web_id=BTH_II0008;description=acetyltransferase%2C GNAT family family;Ontology_term=GO:0008080,GO:0008152
pathema|gbt.contig.493	Pathema	gene	8103	8753	.	-	.	ID=pathema|gbt.493.gene.ORF00008
pathema|gbt.contig.493	Pathema	CDS	8103	8753	.	-	.	ID=pathema|gbt.493.cds.ORF00008;Name=BTH_II0009;Parent=pathema|gbt.493.gene.ORF00008;Dbxref=GenBank:ABC35529.1,TIGR_CMR:BTH_II0009;locus_tag=BTH_II0009;web_id=BTH_II0009;description=putative lipoprotein;Ontology_term=GO:0003674,GO:0008150
pathema|gbt.contig.493	Pathema	gene	8841	9458	.	+	.	ID=pathema|gbt.493.gene.ORF00009
pathema|gbt.contig.493	Pathema	CDS	8841	9458	.	+	.	ID=pathema|gbt.493.cds.ORF00009;Name=BTH_II0010;Parent=pathema|gbt.493.gene.ORF00009;Dbxref=GenBank:ABC34864.1,TIGR_CMR:BTH_II0010;locus_tag=BTH_II0010;web_id=BTH_II0010;description=transcriptional regulator%2C TetR family;Ontology_term=GO:0003700,GO:0006355
pathema|gbt.contig.493	Pathema	gene	9559	10038	.	+	.	ID=pathema|gbt.493.gene.ORF00010
pathema|gbt.contig.493	Pathema	CDS	9559	10038	.	+	.	ID=pathema|gbt.493.cds.ORF00010;Name=BTH_II0011;Parent=pathema|gbt.493.gene.ORF00010;Dbxref=GenBank:ABC34320.1,TIGR_CMR:BTH_II0011;locus_tag=BTH_II0011;web_id=BTH_II0011;description=conserved hypothetical protein;Ontology_term=GO:0000004,GO:0005554,GO:0008372
pathema|gbt.contig.493	Pathema	gene	10250	11242	.	-	.	ID=pathema|gbt.493.gene.ORF00011
pathema|gbt.contig.493	Pathema	CDS	10250	11242	.	-	.	ID=pathema|gbt.493.cds.ORF00011;Name=BTH_II0012;Parent=pathema|gbt.493.gene.ORF00011;Dbxref=GenBank:ABC36018.1,TIGR_CMR:BTH_II0012;locus_tag=BTH_II0012;web_id=BTH_II0012;description=succinylglutamate desuccinylase/aspartoacylase family protein;Ontology_term=GO:0003824,GO:0008152
pathema|gbt.contig.493	Pathema	gene	11347	12432	.	-	.	ID=pathema|gbt.493.gene.ORF00012
pathema|gbt.contig.493	Pathema	CDS	11347	12432	.	-	.	ID=pathema|gbt.493.cds.ORF00012;Name=BTH_II0013;Parent=pathema|gbt.493.gene.ORF00012;Dbxref=GenBank:ABC34772.1,TIGR_CMR:BTH_II0013,EC:1.1.1.93;locus_tag=BTH_II0013;web_id=BTH_II0013;description=tartrate dehydrogenase
pathema|gbt.contig.493	Pathema	gene	12598	13515	.	+	.	ID=pathema|gbt.493.gene.ORF00013
pathema|gbt.contig.493	Pathema	CDS	12598	13515	.	+	.	ID=pathema|gbt.493.cds.ORF00013;Name=BTH_II0014;Parent=pathema|gbt.493.gene.ORF00013;Dbxref=GenBank:ABC34093.1,TIGR_CMR:BTH_II0014;locus_tag=BTH_II0014;web_id=BTH_II0014;description=transcriptional regulator%2C LysR family;Ontology_term=GO:0003700,GO:0006355
pathema|gbt.contig.493	Pathema	gene	13881	14558	.	+	.	ID=pathema|gbt.493.gene.ORF00014
pathema|gbt.contig.493	Pathema	CDS	13881	14558	.	+	.	ID=pathema|gbt.493.cds.ORF00014;Name=BTH_II0015;Parent=pathema|gbt.493.gene.ORF00014;Dbxref=GenBank:ABC33947.1,TIGR_CMR:BTH_II0015;locus_tag=BTH_II0015;web_id=BTH_II0015;description=isoprenylcysteine carboxyl methyltransferase family protein;Ontology_term=GO:0003824,GO:0008152
pathema|gbt.contig.493	Pathema	gene	14702	15325	.	+	.	ID=pathema|gbt.493.gene.ORF00015
pathema|gbt.contig.493	Pathema	CDS	14702	15325	.	+	.	ID=pathema|gbt.493.cds.ORF00015;Name=BTH_II0016;Parent=pathema|gbt.493.gene.ORF00015;Dbxref=GenBank:ABC35929.1,TIGR_CMR:BTH_II0016;locus_tag=BTH_II0016;web_id=BTH_II0016;description=glutathione S-transferase family protein;Ontology_term=GO:0004364,GO:0008152
pathema|gbt.contig.493	Pathema	gene	15743	16150	.	-	.	ID=pathema|gbt.493.gene.ORF00016
pathema|gbt.contig.493	Pathema	CDS	15743	16150	.	-	.	ID=pathema|gbt.493.cds.ORF00016;Name=BTH_II0017;Parent=pathema|gbt.493.gene.ORF00016;Dbxref=GenBank:ABC35612.1,TIGR_CMR:BTH_II0017;locus_tag=BTH_II0017;web_id=BTH_II0017;description=conserved hypothetical protein;Ontology_term=GO:0003674,GO:0005575,GO:0008150
pathema|gbt.contig.493	Pathema	gene	16272	17510	.	-	.	ID=pathema|gbt.493.gene.ORF00017
pathema|gbt.contig.493	Pathema	CDS	16272	17510	.	-	.	ID=pathema|gbt.493.cds.ORF00017;Name=BTH_II0018;Parent=pathema|gbt.493.gene.ORF00017;Dbxref=GenBank:ABC34614.1,TIGR_CMR:BTH_II0018;locus_tag=BTH_II0018;web_id=BTH_II0018;description=phospholipase%2C patatin family;Ontology_term=GO:0004620,GO:0008152
pathema|gbt.contig.493	Pathema	gene	17507	18292	.	-	.	ID=pathema|gbt.493.gene.ORF00018
pathema|gbt.contig.493	Pathema	CDS	17507	18292	.	-	.	ID=pathema|gbt.493.cds.ORF00018;Name=BTH_II0019;Parent=pathema|gbt.493.gene.ORF00018;Dbxref=GenBank:ABC34840.1,TIGR_CMR:BTH_II0019,EC:1.1.1.30;gene_symbol=bdhA;locus_tag=BTH_II0019;web_id=BTH_II0019;description=3-hydroxybutyrate dehydrogenase;Ontology_term=GO:0003858,GO:0042618
pathema|gbt.contig.493	Pathema	gene	18342	19082	.	-	.	ID=pathema|gbt.493.gene.ORF00019
pathema|gbt.contig.493	Pathema	CDS	18342	19082	.	-	.	ID=pathema|gbt.493.cds.ORF00019;Name=BTH_II0020;Parent=pathema|gbt.493.gene.ORF00019;Dbxref=GenBank:ABC34322.1,TIGR_CMR:BTH_II0020;locus_tag=BTH_II0020;web_id=BTH_II0020;description=acetoacetate decarboxylase
pathema|gbt.contig.493	Pathema	gene	19559	20155	.	+	.	ID=pathema|gbt.493.gene.ORF00020
pathema|gbt.contig.493	Pathema	CDS	19559	20155	.	+	.	ID=pathema|gbt.493.cds.ORF00020;Name=BTH_II0021;Parent=pathema|gbt.493.gene.ORF00020;Dbxref=GenBank:ABC35395.1,TIGR_CMR:BTH_II0021;locus_tag=BTH_II0021;web_id=BTH_II0021;description=membrane protein%2C PAP2 family;Ontology_term=GO:0003674,GO:0008150,GO:0016021
pathema|gbt.contig.493	Pathema	gene	20184	20936	.	-	.	ID=pathema|gbt.493.gene.ORFA07902
pathema|gbt.contig.493	Pathema	CDS	20184	20936	.	-	.	ID=pathema|gbt.493.cds.ORFA07902;Name=BTH_II0022;Parent=pathema|gbt.493.gene.ORFA07902;Dbxref=GenBank:ABC34252.1,TIGR_CMR:BTH_II0022;locus_tag=BTH_II0022;web_id=BTH_II0022;description=sperm-specific protein Phi-1
pathema|gbt.contig.493	Pathema	gene	21248	22075	.	-	.	ID=pathema|gbt.493.gene.ORF00021
pathema|gbt.contig.493	Pathema	CDS	21248	22075	.	-	.	ID=pathema|gbt.493.cds.ORF00021;Name=BTH_II0023;Parent=pathema|gbt.493.gene.ORF00021;Dbxref=GenBank:ABC35917.1,TIGR_CMR:BTH_II0023;locus_tag=BTH_II0023;web_id=BTH_II0023;description=siderophore-interacting protein;Ontology_term=GO:0008150,GO:0050660
pathema|gbt.contig.493	Pathema	gene	22115	22822	.	-	.	ID=pathema|gbt.493.gene.ORF00022
pathema|gbt.contig.493	Pathema	CDS	22115	22822	.	-	.	ID=pathema|gbt.493.cds.ORF00022;Name=BTH_II0024;Parent=pathema|gbt.493.gene.ORF00022;Dbxref=GenBank:ABC34311.1,TIGR_CMR:BTH_II0024;locus_tag=BTH_II0024;web_id=BTH_II0024;description=transcriptional regulator%2C PadR family;Ontology_term=GO:0003700,GO:0006355
pathema|gbt.contig.493	Pathema	gene	22928	23764	.	+	.	ID=pathema|gbt.493.gene.ORF00024
pathema|gbt.contig.493	Pathema	CDS	22928	23764	.	+	.	ID=pathema|gbt.493.cds.ORF00024;Name=BTH_II0025;Parent=pathema|gbt.493.gene.ORF00024;Dbxref=GenBank:ABC35679.1,TIGR_CMR:BTH_II0025;locus_tag=BTH_II0025;web_id=BTH_II0025;description=hypothetical protein
pathema|gbt.contig.493	Pathema	gene	23761	25167	.	+	.	ID=pathema|gbt.493.gene.ORF00025
pathema|gbt.contig.493	Pathema	CDS	23761	25167	.	+	.	ID=pathema|gbt.493.cds.ORF00025;Name=BTH_II0026;Parent=pathema|gbt.493.gene.ORF00025;Dbxref=GenBank:ABC35200.1,TIGR_CMR:BTH_II0026,EC:1.14.-.-;locus_tag=BTH_II0026;web_id=BTH_II0026;description=cytochrome P450 family protein;Ontology_term=GO:0008152,GO:0016491
pathema|gbt.contig.493	Pathema	gene	25319	25519	.	+	.	ID=pathema|gbt.493.gene.ORFA07903
pathema|gbt.contig.493	Pathema	CDS	25319	25519	.	+	.	ID=pathema|gbt.493.cds.ORFA07903;Name=BTH_II0027;Parent=pathema|gbt.493.gene.ORFA07903;Dbxref=GenBank:ABC34935.1,TIGR_CMR:BTH_II0027;locus_tag=BTH_II0027;web_id=BTH_II0027;description=conserved hypothetical protein;Ontology_term=GO:0003674,GO:0005575,GO:0008150
pathema|gbt.contig.493	Pathema	gene	25689	26540	.	+	.	ID=pathema|gbt.493.gene.ORF00026
pathema|gbt.contig.493	Pathema	CDS	25689	26540	.	+	.	ID=pathema|gbt.493.cds.ORF00026;Name=BTH_II0028;Parent=pathema|gbt.493.gene.ORF00026;Dbxref=GenBank:ABC35712.1,TIGR_CMR:BTH_II0028;locus_tag=BTH_II0028;web_id=BTH_II0028;description=conserved hypothetical protein;Ontology_term=GO:0000004,GO:0005554
pathema|gbt.contig.493	Pathema	gene	26537	27370	.	+	.	ID=pathema|gbt.493.gene.ORFA07904
pathema|gbt.contig.493	Pathema	CDS	26537	27370	.	+	.	ID=pathema|gbt.493.cds.ORFA07904;Name=BTH_II0029;Parent=pathema|gbt.493.gene.ORFA07904;Dbxref=GenBank:ABC34269.1,TIGR_CMR:BTH_II0029;locus_tag=BTH_II0029;web_id=BTH_II0029;description=conserved hypothetical protein;Ontology_term=GO:0003674,GO:0005575,GO:0008150
pathema|gbt.contig.493	Pathema	gene	27367	29310	.	+	.	ID=pathema|gbt.493.gene.ORF00027
pathema|gbt.contig.493	Pathema	CDS	27367	29310	.	+	.	ID=pathema|gbt.493.cds.ORF00027;Name=BTH_II0030;Parent=pathema|gbt.493.gene.ORF00027;Dbxref=GenBank:ABC34219.1,TIGR_CMR:BTH_II0030;locus_tag=BTH_II0030;web_id=BTH_II0030;description=B12-binding/radical SAM domain protein;Ontology_term=GO:0003824,GO:0008152,GO:0031419
pathema|gbt.contig.493	Pathema	gene	29324	30313	.	+	.	ID=pathema|gbt.493.gene.ORF00028
pathema|gbt.contig.493	Pathema	CDS	29324	30313	.	+	.	ID=pathema|gbt.493.cds.ORF00028;Name=BTH_II0031;Parent=pathema|gbt.493.gene.ORF00028;Dbxref=GenBank:ABC34725.1,TIGR_CMR:BTH_II0031;locus_tag=BTH_II0031;web_id=BTH_II0031;description=methyltransferase domain protein;Ontology_term=GO:0008168,GO:0032259
pathema|gbt.contig.493	Pathema	gene	30548	30721	.	-	.	ID=pathema|gbt.493.gene.ORF00029
pathema|gbt.contig.493	Pathema	CDS	30548	30721	.	-	.	ID=pathema|gbt.493.cds.ORF00029;Name=BTH_II0032;Parent=pathema|gbt.493.gene.ORF00029;Dbxref=GenBank:ABC35534.1,TIGR_CMR:BTH_II0032;locus_tag=BTH_II0032;web_id=BTH_II0032;description=hypothetical protein
pathema|gbt.contig.493	Pathema	gene	30758	31378	.	-	.	ID=pathema|gbt.493.gene.ORF00030
pathema|gbt.contig.493	Pathema	CDS	30758	31378	.	-	.	ID=pathema|gbt.493.cds.ORF00030;Name=BTH_II0033;Parent=pathema|gbt.493.gene.ORF00030;Dbxref=GenBank:ABC34850.1,TIGR_CMR:BTH_II0033;locus_tag=BTH_II0033;web_id=BTH_II0033;description=translocator protein%2C LysE family;Ontology_term=GO:0005215,GO:0006810,GO:0016021
pathema|gbt.contig.493	Pathema	gene	31486	32379	.	+	.	ID=pathema|gbt.493.gene.ORF00031
pathema|gbt.contig.493	Pathema	CDS	31486	32379	.	+	.	ID=pathema|gbt.493.cds.ORF00031;Name=BTH_II0034;Parent=pathema|gbt.493.gene.ORF00031;Dbxref=GenBank:ABC35652.1,TIGR_CMR:BTH_II0034;locus_tag=BTH_II0034;web_id=BTH_II0034;description=transcriptional regulator%2C LysR family;Ontology_term=GO:0003700,GO:0006355
pathema|gbt.contig.493	Pathema	gene	32430	33185	.	-	.	ID=pathema|gbt.493.gene.ORF00032
pathema|gbt.contig.493	Pathema	CDS	32430	33185	.	-	.	ID=pathema|gbt.493.cds.ORF00032;Name=BTH_II0035;Parent=pathema|gbt.493.gene.ORF00032;Dbxref=GenBank:ABC36149.1,TIGR_CMR:BTH_II0035;gene_symbol=fnr;locus_tag=BTH_II0035;web_id=BTH_II0035;description=fumarate/nitrate reduction regulatory protein;Ontology_term=GO:0003700,GO:0005506,GO:0005737,GO:0006355,GO:0051539
pathema|gbt.contig.493	Pathema	gene	33335	33802	.	-	.	ID=pathema|gbt.493.gene.ORF00033
pathema|gbt.contig.493	Pathema	CDS	33335	33802	.	-	.	ID=pathema|gbt.493.cds.ORF00033;Name=BTH_II0036;Parent=pathema|gbt.493.gene.ORF00033;Dbxref=GenBank:ABC34752.1,TIGR_CMR:BTH_II0036;locus_tag=BTH_II0036;web_id=BTH_II0036;description=universal stress family protein;Ontology_term=GO:0003824,GO:0006950
pathema|gbt.contig.493	Pathema	gene	34136	34453	.	+	.	ID=pathema|gbt.493.gene.ORFA07905
pathema|gbt.contig.493	Pathema	CDS	34136	34453	.	+	.	ID=pathema|gbt.493.cds.ORFA07905;Name=BTH_II0037;Parent=pathema|gbt.493.gene.ORFA07905;Dbxref=GenBank:ABC36234.1,TIGR_CMR:BTH_II0037;locus_tag=BTH_II0037;web_id=BTH_II0037;description=conserved hypothetical protein;Ontology_term=GO:0003674,GO:0005575,GO:0008150
pathema|gbt.contig.493	Pathema	gene	34530	36110	.	+	.	ID=pathema|gbt.493.gene.ORF00034
pathema|gbt.contig.493	Pathema	CDS	34530	36110	.	+	.	ID=pathema|gbt.493.cds.ORF00034;Name=BTH_II0038;Parent=pathema|gbt.493.gene.ORF00034;Dbxref=GenBank:ABC35110.1,TIGR_CMR:BTH_II0038;locus_tag=BTH_II0038;web_id=BTH_II0038;description=aldehyde dehydrogenase (NAD) family protein;Ontology_term=GO:0004028,GO:0006113
pathema|gbt.contig.493	Pathema	gene	36511	37029	.	-	.	ID=pathema|gbt.493.gene.ORF00035
pathema|gbt.contig.493	Pathema	CDS	36511	37029	.	-	.	ID=pathema|gbt.493.cds.ORF00035;Name=BTH_II0039;Parent=pathema|gbt.493.gene.ORF00035;Dbxref=GenBank:ABC35833.1,TIGR_CMR:BTH_II0039;locus_tag=BTH_II0039;web_id=BTH_II0039;description=conserved hypothetical protein;Ontology_term=GO:0003674,GO:0005575,GO:0008150
pathema|gbt.contig.493	Pathema	gene	37196	37432	.	+	.	ID=pathema|gbt.493.gene.ORF00036
pathema|gbt.contig.493	Pathema	CDS	37196	37432	.	+	.	ID=pathema|gbt.493.cds.ORF00036;Name=BTH_II0040;Parent=pathema|gbt.493.gene.ORF00036;Dbxref=GenBank:ABC34434.1,TIGR_CMR:BTH_II0040;locus_tag=BTH_II0040;web_id=BTH_II0040;description=conserved hypothetical protein;Ontology_term=GO:0000004,GO:0005554
pathema|gbt.contig.493	Pathema	gene	37546	38469	.	+	.	ID=pathema|gbt.493.gene.ORF00037
pathema|gbt.contig.493	Pathema	CDS	37546	38469	.	+	.	ID=pathema|gbt.493.cds.ORF00037;Name=BTH_II0041;Parent=pathema|gbt.493.gene.ORF00037;Dbxref=GenBank:ABC35086.1,TIGR_CMR:BTH_II0041,EC:2.3.1.30;locus_tag=BTH_II0041;web_id=BTH_II0041;description=serine O-acetyltransferase;Ontology_term=GO:0006535,GO:0009001
pathema|gbt.contig.493	Pathema	gene	38576	39379	.	-	.	ID=pathema|gbt.493.gene.ORF00038
pathema|gbt.contig.493	Pathema	CDS	38576	39379	.	-	.	ID=pathema|gbt.493.cds.ORF00038;Name=BTH_II0042;Parent=pathema|gbt.493.gene.ORF00038;Dbxref=GenBank:ABC35487.1,TIGR_CMR:BTH_II0042;locus_tag=BTH_II0042;web_id=BTH_II0042;description=oxidoreductase%2C short chain dehydrogenase/reductase family;Ontology_term=GO:0008152,GO:0016491
pathema|gbt.contig.493	Pathema	gene	39380	40108	.	-	.	ID=pathema|gbt.493.gene.ORF00039
pathema|gbt.contig.493	Pathema	CDS	39380	40108	.	-	.	ID=pathema|gbt.493.cds.ORF00039;Name=BTH_II0043;Parent=pathema|gbt.493.gene.ORF00039;Dbxref=GenBank:ABC34107.1,TIGR_CMR:BTH_II0043,EC:3.5.4.16;gene_symbol=folE;locus_tag=BTH_II0043;web_id=BTH_II0043;description=GTP cyclohydrolase I;Ontology_term=GO:0003934,GO:0042559,GO:0046654
pathema|gbt.contig.493	Pathema	gene	40253	41176	.	-	.	ID=pathema|gbt.493.gene.ORF00040
pathema|gbt.contig.493	Pathema	CDS	40253	41176	.	-	.	ID=pathema|gbt.493.cds.ORF00040;Name=BTH_II0044;Parent=pathema|gbt.493.gene.ORF00040;Dbxref=GenBank:ABC34386.1,TIGR_CMR:BTH_II0044;locus_tag=BTH_II0044;web_id=BTH_II0044;description=transcriptional regulator%2C LysR family;Ontology_term=GO:0003700,GO:0006355
pathema|gbt.contig.493	Pathema	gene	41385	42608	.	+	.	ID=pathema|gbt.493.gene.ORF00041
pathema|gbt.contig.493	Pathema	CDS	41385	42608	.	+	.	ID=pathema|gbt.493.cds.ORF00041;Name=BTH_II0045;Parent=pathema|gbt.493.gene.ORF00041;Dbxref=GenBank:ABC36092.1,TIGR_CMR:BTH_II0045,EC:1.14.13.2;gene_symbol=pobA;locus_tag=BTH_II0045;web_id=BTH_II0045;description=4-hydroxybenzoate 3-monooxygenase;Ontology_term=GO:0018659,GO:0018874
pathema|gbt.contig.493	Pathema	gene	42817	43530	.	+	.	ID=pathema|gbt.493.gene.ORF00042
pathema|gbt.contig.493	Pathema	CDS	42817	43530	.	+	.	ID=pathema|gbt.493.cds.ORF00042;Name=BTH_II0046;Parent=pathema|gbt.493.gene.ORF00042;Dbxref=GenBank:ABC35416.1,TIGR_CMR:BTH_II0046,EC:2.8.3.6;gene_symbol=pcaI;locus_tag=BTH_II0046;web_id=BTH_II0046;description=3-oxoadipate CoA-transferase%2C A subunit;Ontology_term=GO:0042952,GO:0047569
pathema|gbt.contig.493	Pathema	gene	43549	44205	.	+	.	ID=pathema|gbt.493.gene.ORF00043
pathema|gbt.contig.493	Pathema	CDS	43549	44205	.	+	.	ID=pathema|gbt.493.cds.ORF00043;Name=BTH_II0047;Parent=pathema|gbt.493.gene.ORF00043;Dbxref=GenBank:ABC34667.1,TIGR_CMR:BTH_II0047,EC:2.8.3.6;gene_symbol=pcaJ;locus_tag=BTH_II0047;web_id=BTH_II0047;description=3-oxoadipate CoA-transferase subunit B;Ontology_term=GO:0018874,GO:0042952,GO:0047569
pathema|gbt.contig.493	Pathema	gene	44305	45702	.	+	.	ID=pathema|gbt.493.gene.ORF00044
pathema|gbt.contig.493	Pathema	CDS	44305	45702	.	+	.	ID=pathema|gbt.493.cds.ORF00044;Name=BTH_II0048;Parent=pathema|gbt.493.gene.ORF00044;Dbxref=GenBank:ABC36095.1,TIGR_CMR:BTH_II0048;locus_tag=BTH_II0048;web_id=BTH_II0048;description=3-carboxy-cis%2Ccis-muconate cycloisomerase
pathema|gbt.contig.493	Pathema	gene	45715	46500	.	+	.	ID=pathema|gbt.493.gene.ORF00045
pathema|gbt.contig.493	Pathema	CDS	45715	46500	.	+	.	ID=pathema|gbt.493.cds.ORF00045;Name=BTH_II0049;Parent=pathema|gbt.493.gene.ORF00045;Dbxref=GenBank:ABC35845.1,TIGR_CMR:BTH_II0049,EC:3.1.1.24;gene_symbol=pcaD;locus_tag=BTH_II0049;web_id=BTH_II0049;description=3-oxoadipate enol-lactonase;Ontology_term=GO:0019614,GO:0047570
pathema|gbt.contig.493	Pathema	gene	46516	46902	.	+	.	ID=pathema|gbt.493.gene.ORF00046
pathema|gbt.contig.493	Pathema	CDS	46516	46902	.	+	.	ID=pathema|gbt.493.cds.ORF00046;Name=BTH_II0050;Parent=pathema|gbt.493.gene.ORF00046;Dbxref=GenBank:ABC35347.1,TIGR_CMR:BTH_II0050,EC:4.1.1.44;gene_symbol=pcaC;locus_tag=BTH_II0050;web_id=BTH_II0050;description=4-carboxymuconolactone decarboxylase;Ontology_term=GO:0019614,GO:0047575
pathema|gbt.contig.493	Pathema	gene	47070	48428	.	+	.	ID=pathema|gbt.493.gene.ORF00047
pathema|gbt.contig.493	Pathema	CDS	47070	48428	.	+	.	ID=pathema|gbt.493.cds.ORF00047;Name=BTH_II0051;Parent=pathema|gbt.493.gene.ORF00047;Dbxref=GenBank:ABC34462.1,TIGR_CMR:BTH_II0051;gene_symbol=pcaK;locus_tag=BTH_II0051;web_id=BTH_II0051;description=4-hydroxybenzoate transporter;Ontology_term=GO:0005887,GO:0042919,GO:0042925
pathema|gbt.contig.493	Pathema	gene	48490	48738	.	-	.	ID=pathema|gbt.493.gene.ORF00048
pathema|gbt.contig.493	Pathema	CDS	48490	48738	.	-	.	ID=pathema|gbt.493.cds.ORF00048;Name=BTH_II0052;Parent=pathema|gbt.493.gene.ORF00048;Dbxref=GenBank:ABC35840.1,TIGR_CMR:BTH_II0052;locus_tag=BTH_II0052;web_id=BTH_II0052;description=conserved hypothetical protein;Ontology_term=GO:0003674,GO:0005575,GO:0008150
pathema|gbt.contig.493	Pathema	gene	48839	49456	.	-	.	ID=pathema|gbt.493.gene.ORF00049
pathema|gbt.contig.493	Pathema	CDS	48839	49456	.	-	.	ID=pathema|gbt.493.cds.ORF00049;Name=BTH_II0053;Parent=pathema|gbt.493.gene.ORF00049;Dbxref=GenBank:ABC35503.1,TIGR_CMR:BTH_II0053;locus_tag=BTH_II0053;web_id=BTH_II0053;description=translocator protein%2C LysE family;Ontology_term=GO:0005215,GO:0006810,GO:0016021
pathema|gbt.contig.493	Pathema	gene	50436	50864	.	-	.	ID=pathema|gbt.493.gene.ORF00050
pathema|gbt.contig.493	Pathema	CDS	50436	50864	.	-	.	ID=pathema|gbt.493.cds.ORF00050;Name=BTH_II0054;Parent=pathema|gbt.493.gene.ORF00050;Dbxref=GenBank:ABC34187.1,TIGR_CMR:BTH_II0054,EC:1.8.1.8;locus_tag=BTH_II0054;web_id=BTH_II0054;description=putative thioredoxin;Ontology_term=GO:0047134
pathema|gbt.contig.493	Pathema	gene	50926	52197	.	-	.	ID=pathema|gbt.493.gene.ORF00051
pathema|gbt.contig.493	Pathema	CDS	50926	52197	.	-	.	ID=pathema|gbt.493.cds.ORF00051;Name=BTH_II0055;Parent=pathema|gbt.493.gene.ORF00051;Dbxref=GenBank:ABC34226.1,TIGR_CMR:BTH_II0055;locus_tag=BTH_II0055;web_id=BTH_II0055;description=sulfide:quinone oxidoreductase
pathema|gbt.contig.493	Pathema	gene	52289	53671	.	-	.	ID=pathema|gbt.493.gene.ORF00052
pathema|gbt.contig.493	Pathema	CDS	52289	53671	.	-	.	ID=pathema|gbt.493.cds.ORF00052;Name=BTH_II0056;Parent=pathema|gbt.493.gene.ORF00052;Dbxref=GenBank:ABC36085.1,TIGR_CMR:BTH_II0056;locus_tag=BTH_II0056;web_id=BTH_II0056;description=probable porin (omp) abc transporter protein;Ontology_term=GO:0005215,GO:0006810
pathema|gbt.contig.493	Pathema	gene	53700	53909	.	-	.	ID=pathema|gbt.493.gene.ORF00053
pathema|gbt.contig.493	Pathema	CDS	53700	53909	.	-	.	ID=pathema|gbt.493.cds.ORF00053;Name=BTH_II0057;Parent=pathema|gbt.493.gene.ORF00053;Dbxref=GenBank:ABC35582.1,TIGR_CMR:BTH_II0057;locus_tag=BTH_II0057;web_id=BTH_II0057;description=conserved hypothetical protein;Ontology_term=GO:0000004,GO:0005554
pathema|gbt.contig.493	Pathema	gene	53920	57123	.	-	.	ID=pathema|gbt.493.gene.ORF00054
pathema|gbt.contig.493	Pathema	CDS	53920	57123	.	-	.	ID=pathema|gbt.493.cds.ORF00054;Name=BTH_II0058;Parent=pathema|gbt.493.gene.ORF00054;Dbxref=GenBank:ABC35049.1,TIGR_CMR:BTH_II0058;locus_tag=BTH_II0058;web_id=BTH_II0058;description=transporter%2C AcrB/D/F family
pathema|gbt.contig.493	Pathema	gene	57145	58380	.	-	.	ID=pathema|gbt.493.gene.ORF00055
pathema|gbt.contig.493	Pathema	CDS	57145	58380	.	-	.	ID=pathema|gbt.493.cds.ORF00055;Name=BTH_II0059;Parent=pathema|gbt.493.gene.ORF00055;Dbxref=GenBank:ABC34214.1,TIGR_CMR:BTH_II0059;locus_tag=BTH_II0059;web_id=BTH_II0059;description=putative efflux transporter%2C RND family%2C MFP subunit
pathema|gbt.contig.493	Pathema	gene	58594	59277	.	-	.	ID=pathema|gbt.493.gene.ORF00056
pathema|gbt.contig.493	Pathema	CDS	58594	59277	.	-	.	ID=pathema|gbt.493.cds.ORF00056;Name=BTH_II0060;Parent=pathema|gbt.493.gene.ORF00056;Dbxref=GenBank:ABC35779.1,TIGR_CMR:BTH_II0060;locus_tag=BTH_II0060;web_id=BTH_II0060;description=ArsR family regulatory protein
pathema|gbt.contig.493	Pathema	gene	60069	60773	.	+	.	ID=pathema|gbt.493.gene.ORF00057
pathema|gbt.contig.493	Pathema	CDS	60069	60773	.	+	.	ID=pathema|gbt.493.cds.ORF00057;Name=BTH_II0062;Parent=pathema|gbt.493.gene.ORF00057;Dbxref=GenBank:ABC36118.1,TIGR_CMR:BTH_II0062;locus_tag=BTH_II0062;web_id=BTH_II0062;description=ABC transporter%2C ATP-binding protein
pathema|gbt.contig.493	Pathema	gene	59237	60088	.	-	.	ID=pathema|gbt.493.gene.ORFA07731
pathema|gbt.contig.493	Pathema	CDS	59237	60088	.	-	.	ID=pathema|gbt.493.cds.ORFA07731;Name=BTH_II0061;Parent=pathema|gbt.493.gene.ORFA07731;Dbxref=GenBank:ABC34576.1,TIGR_CMR:BTH_II0061;locus_tag=BTH_II0061;web_id=BTH_II0061;description=conserved hypothetical protein;Ontology_term=GO:0003674,GO:0005575,GO:0008150
pathema|gbt.contig.493	Pathema	gene	60767	63136	.	+	.	ID=pathema|gbt.493.gene.ORF00058
pathema|gbt.contig.493	Pathema	CDS	60767	63136	.	+	.	ID=pathema|gbt.493.cds.ORF00058;Name=BTH_II0063;Parent=pathema|gbt.493.gene.ORF00058;Dbxref=GenBank:ABC34736.1,TIGR_CMR:BTH_II0063;locus_tag=BTH_II0063;web_id=BTH_II0063;description=permease%2C putative domain protein;Ontology_term=GO:0006810,GO:0015646
pathema|gbt.contig.493	Pathema	gene	63133	64701	.	+	.	ID=pathema|gbt.493.gene.ORF00059
pathema|gbt.contig.493	Pathema	CDS	63133	64701	.	+	.	ID=pathema|gbt.493.cds.ORF00059;Name=BTH_II0064;Parent=pathema|gbt.493.gene.ORF00059;Dbxref=GenBank:ABC34991.1,TIGR_CMR:BTH_II0064;locus_tag=BTH_II0064;web_id=BTH_II0064;description=putative efflux transporter%2C RND family%2C MFP subunit subfamily;Ontology_term=GO:0005215,GO:0006810
pathema|gbt.contig.493	Pathema	gene	65260	65745	.	-	.	ID=pathema|gbt.493.gene.ORF00060
pathema|gbt.contig.493	Pathema	CDS	65260	65745	.	-	.	ID=pathema|gbt.493.cds.ORF00060;Name=BTH_II0065;Parent=pathema|gbt.493.gene.ORF00060;Dbxref=GenBank:ABC35510.1,TIGR_CMR:BTH_II0065;locus_tag=BTH_II0065;web_id=BTH_II0065;description=putative creA protein
pathema|gbt.contig.493	Pathema	gene	65881	66696	.	+	.	ID=pathema|gbt.493.gene.ORF00061
pathema|gbt.contig.493	Pathema	CDS	65881	66696	.	+	.	ID=pathema|gbt.493.cds.ORF00061;Name=BTH_II0066;Parent=pathema|gbt.493.gene.ORF00061;Dbxref=GenBank:ABC36274.1,TIGR_CMR:BTH_II0066;locus_tag=BTH_II0066;web_id=BTH_II0066;description=hypothetical protein
pathema|gbt.contig.493	Pathema	gene	66721	67770	.	+	.	ID=pathema|gbt.493.gene.ORF00062
pathema|gbt.contig.493	Pathema	CDS	66721	67770	.	+	.	ID=pathema|gbt.493.cds.ORF00062;Name=BTH_II0067;Parent=pathema|gbt.493.gene.ORF00062;Dbxref=GenBank:ABC34440.1,TIGR_CMR:BTH_II0067;locus_tag=BTH_II0067;web_id=BTH_II0067;description=CybP
pathema|gbt.contig.493	Pathema	gene	67795	69069	.	+	.	ID=pathema|gbt.493.gene.ORF00063
pathema|gbt.contig.493	Pathema	CDS	67795	69069	.	+	.	ID=pathema|gbt.493.cds.ORF00063;Name=BTH_II0068;Parent=pathema|gbt.493.gene.ORF00063;Dbxref=GenBank:ABC35291.1,TIGR_CMR:BTH_II0068;locus_tag=BTH_II0068;web_id=BTH_II0068;description=DNA-binding response regulator
pathema|gbt.contig.493	Pathema	gene	69165	70121	.	+	.	ID=pathema|gbt.493.gene.ORF00064
pathema|gbt.contig.493	Pathema	CDS	69165	70121	.	+	.	ID=pathema|gbt.493.cds.ORF00064;Name=BTH_II0069;Parent=pathema|gbt.493.gene.ORF00064;Dbxref=GenBank:ABC33939.1,TIGR_CMR:BTH_II0069;locus_tag=BTH_II0069;web_id=BTH_II0069;description=cation efflux family protein
pathema|gbt.contig.493	Pathema	gene	70850	73059	.	+	.	ID=pathema|gbt.493.gene.ORF00065
pathema|gbt.contig.493	Pathema	CDS	70850	73059	.	+	.	ID=pathema|gbt.493.cds.ORF00065;Name=BTH_II0070;Parent=pathema|gbt.493.gene.ORF00065;Dbxref=GenBank:ABC34582.1,TIGR_CMR:BTH_II0070;locus_tag=BTH_II0070;web_id=BTH_II0070;description=PalA
pathema|gbt.contig.493	Pathema	gene	73128	74012	.	+	.	ID=pathema|gbt.493.gene.ORF00067
pathema|gbt.contig.493	Pathema	CDS	73128	74012	.	+	.	ID=pathema|gbt.493.cds.ORF00067;Name=BTH_II0072;Parent=pathema|gbt.493.gene.ORF00067;Dbxref=GenBank:ABC36255.1,TIGR_CMR:BTH_II0072;locus_tag=BTH_II0072;web_id=BTH_II0072;description=putative hemolysin activator protein%2C HlyB family
pathema|gbt.contig.493	Pathema	gene	74419	75609	.	-	.	ID=pathema|gbt.493.gene.ORF00068
pathema|gbt.contig.493	Pathema	CDS	74419	75609	.	-	.	ID=pathema|gbt.493.cds.ORF00068;Name=BTH_II0073;Parent=pathema|gbt.493.gene.ORF00068;Dbxref=GenBank:ABC36222.1,TIGR_CMR:BTH_II0073;gene_symbol=chrA;locus_tag=BTH_II0073;web_id=BTH_II0073;description=chromate ion transporter protein ChrA;Ontology_term=GO:0015109,GO:0015703
pathema|gbt.contig.493	Pathema	gene	75606	76583	.	-	.	ID=pathema|gbt.493.gene.ORF00069
pathema|gbt.contig.493	Pathema	CDS	75606	76583	.	-	.	ID=pathema|gbt.493.cds.ORF00069;Name=BTH_II0074;Parent=pathema|gbt.493.gene.ORF00069;Dbxref=GenBank:ABC34246.1,TIGR_CMR:BTH_II0074;gene_symbol=chrB;locus_tag=BTH_II0074;web_id=BTH_II0074;description=chromate resistance protein ChrB;Ontology_term=GO:0003824,GO:0046687
pathema|gbt.contig.493	Pathema	gene	77171	83086	.	+	.	ID=pathema|gbt.493.gene.ORF00071
pathema|gbt.contig.493	Pathema	CDS	77171	83086	.	+	.	ID=pathema|gbt.493.cds.ORF00071;Name=BTH_II0075;Parent=pathema|gbt.493.gene.ORF00071;Dbxref=GenBank:ABC35879.1,TIGR_CMR:BTH_II0075,EC:3.1.25.-;gene_symbol=uvrA_2;locus_tag=BTH_II0075;web_id=BTH_II0075;description=excinuclease ABC%2C A subunit;Ontology_term=GO:0006289,GO:0009380,GO:0009381
pathema|gbt.contig.493	Pathema	gene	83335	83736	.	-	.	ID=pathema|gbt.493.gene.ORF00072
pathema|gbt.contig.493	Pathema	CDS	83335	83736	.	-	.	ID=pathema|gbt.493.cds.ORF00072;Name=BTH_II0076;Parent=pathema|gbt.493.gene.ORF00072;Dbxref=GenBank:ABC35683.1,TIGR_CMR:BTH_II0076;locus_tag=BTH_II0076;web_id=BTH_II0076;description=conserved hypothetical protein;Ontology_term=GO:0003674,GO:0005575,GO:0008150
pathema|gbt.contig.493	Pathema	gene	84140	86077	.	+	.	ID=pathema|gbt.493.gene.ORF00073
pathema|gbt.contig.493	Pathema	CDS	84140	86077	.	+	.	ID=pathema|gbt.493.cds.ORF00073;Name=BTH_II0077;Parent=pathema|gbt.493.gene.ORF00073;Dbxref=GenBank:ABC34836.1,TIGR_CMR:BTH_II0077;locus_tag=BTH_II0077;web_id=BTH_II0077;description=conserved hypothetical protein;Ontology_term=GO:0003674,GO:0005575,GO:0008150
pathema|gbt.contig.493	Pathema	gene	86627	88822	.	+	.	ID=pathema|gbt.493.gene.ORF00074
pathema|gbt.contig.493	Pathema	CDS	86627	88822	.	+	.	ID=pathema|gbt.493.cds.ORF00074;Name=BTH_II0078;Parent=pathema|gbt.493.gene.ORF00074;Dbxref=GenBank:ABC35443.1,TIGR_CMR:BTH_II0078,EC:3.1.4.3;gene_symbol=plcN;locus_tag=BTH_II0078;web_id=BTH_II0078;description=non-hemolytic phospholipase C [Precursor];Ontology_term=GO:0004629,GO:0009405
pathema|gbt.contig.493	Pathema	gene	88930	89187	.	+	.	ID=pathema|gbt.493.gene.ORF00075
pathema|gbt.contig.493	Pathema	CDS	88930	89187	.	+	.	ID=pathema|gbt.493.cds.ORF00075;Name=BTH_II0079;Parent=pathema|gbt.493.gene.ORF00075;Dbxref=GenBank:ABC35058.1,TIGR_CMR:BTH_II0079;locus_tag=BTH_II0079;web_id=BTH_II0079;description=IS407A%2C transposase OrfA
pathema|gbt.contig.493	Pathema	gene	89295	89862	.	-	.	ID=pathema|gbt.493.gene.ORF00076
pathema|gbt.contig.493	Pathema	CDS	89295	89862	.	-	.	ID=pathema|gbt.493.cds.ORF00076;Name=BTH_II0080;Parent=pathema|gbt.493.gene.ORF00076;Dbxref=GenBank:ABC34404.1,TIGR_CMR:BTH_II0080;locus_tag=BTH_II0080;web_id=BTH_II0080;description=transposase subunit
pathema|gbt.contig.493	Pathema	gene	90537	91553	.	-	.	ID=pathema|gbt.493.gene.ORFA07732
pathema|gbt.contig.493	Pathema	CDS	90537	91553	.	-	.	ID=pathema|gbt.493.cds.ORFA07732;Name=BTH_II0082;Parent=pathema|gbt.493.gene.ORFA07732;Dbxref=GenBank:ABC34798.1,TIGR_CMR:BTH_II0082;locus_tag=BTH_II0082;web_id=BTH_II0082;description=conserved hypothetical protein;Ontology_term=GO:0003674,GO:0005575,GO:0008150
pathema|gbt.contig.493	Pathema	gene	91572	92024	.	-	.	ID=pathema|gbt.493.gene.ORF00078
pathema|gbt.contig.493	Pathema	CDS	91572	92024	.	-	.	ID=pathema|gbt.493.cds.ORF00078;Name=BTH_II0083;Parent=pathema|gbt.493.gene.ORF00078;Dbxref=GenBank:ABC35978.1,TIGR_CMR:BTH_II0083;locus_tag=BTH_II0083;web_id=BTH_II0083;description=acetyltransferase%2C GNAT family
pathema|gbt.contig.493	Pathema	gene	92488	93405	.	+	.	ID=pathema|gbt.493.gene.ORF00079
pathema|gbt.contig.493	Pathema	CDS	92488	93405	.	+	.	ID=pathema|gbt.493.cds.ORF00079;Name=BTH_II0084;Parent=pathema|gbt.493.gene.ORF00079;Dbxref=GenBank:ABC35173.1,TIGR_CMR:BTH_II0084;locus_tag=BTH_II0084;web_id=BTH_II0084;description=ABC transporter%2C permease protein;Ontology_term=GO:0005887,GO:0006810,GO:0015646,GO:0042626,GO:0043192
pathema|gbt.contig.493	Pathema	gene	93392	94246	.	+	.	ID=pathema|gbt.493.gene.ORF00080
pathema|gbt.contig.493	Pathema	CDS	93392	94246	.	+	.	ID=pathema|gbt.493.cds.ORF00080;Name=BTH_II0085;Parent=pathema|gbt.493.gene.ORF00080;Dbxref=GenBank:ABC34706.1,TIGR_CMR:BTH_II0085;locus_tag=BTH_II0085;web_id=BTH_II0085;description=ABC transporter%2C permease protein;Ontology_term=GO:0005887,GO:0006810,GO:0015646,GO:0042626,GO:0043192
pathema|gbt.contig.493	Pathema	gene	94243	95274	.	+	.	ID=pathema|gbt.493.gene.ORF00081
pathema|gbt.contig.493	Pathema	CDS	94243	95274	.	+	.	ID=pathema|gbt.493.cds.ORF00081;Name=BTH_II0086;Parent=pathema|gbt.493.gene.ORF00081;Dbxref=GenBank:ABC34195.1,TIGR_CMR:BTH_II0086;locus_tag=BTH_II0086;web_id=BTH_II0086;description=putative ABC transporter%2C periplasmic solute-binding protein;Ontology_term=GO:0006810,GO:0030288,GO:0042626,GO:0043192
pathema|gbt.contig.493	Pathema	gene	95823	96893	.	-	.	ID=pathema|gbt.493.gene.ORF00082
pathema|gbt.contig.493	Pathema	CDS	95823	96893	.	-	.	ID=pathema|gbt.493.cds.ORF00082;Name=BTH_II0087;Parent=pathema|gbt.493.gene.ORF00082;Dbxref=GenBank:ABC35760.1,TIGR_CMR:BTH_II0087;locus_tag=BTH_II0087;web_id=BTH_II0087;description=transposase
pathema|gbt.contig.493	Pathema	gene	97053	97358	.	+	.	ID=pathema|gbt.493.gene.ORFA07915
pathema|gbt.contig.493	Pathema	CDS	97053	97358	.	+	.	ID=pathema|gbt.493.cds.ORFA07915;Name=BTH_II0088;Parent=pathema|gbt.493.gene.ORFA07915;Dbxref=GenBank:ABC34291.1,TIGR_CMR:BTH_II0088;locus_tag=BTH_II0088;web_id=BTH_II0088;description=H-NS histone family protein;Ontology_term=GO:0003677,GO:0005622,GO:0006355
pathema|gbt.contig.493	Pathema	gene	97680	100460	.	+	.	ID=pathema|gbt.493.gene.ORF00084
pathema|gbt.contig.493	Pathema	CDS	97680	100460	.	+	.	ID=pathema|gbt.493.cds.ORF00084;Name=BTH_II0089;Parent=pathema|gbt.493.gene.ORF00084;Dbxref=GenBank:ABC34634.1,TIGR_CMR:BTH_II0089;locus_tag=BTH_II0089;web_id=BTH_II0089;description=putative Rhs element Vgr protein;Ontology_term=GO:0003674,GO:0005575,GO:0008150
pathema|gbt.contig.493	Pathema	gene	100474	102714	.	+	.	ID=pathema|gbt.493.gene.ORF00085
pathema|gbt.contig.493	Pathema	CDS	100474	102714	.	+	.	ID=pathema|gbt.493.cds.ORF00085;Name=BTH_II0090;Parent=pathema|gbt.493.gene.ORF00085;Dbxref=GenBank:ABC33998.1,TIGR_CMR:BTH_II0090;locus_tag=BTH_II0090;web_id=BTH_II0090;description=conserved hypothetical protein;Ontology_term=GO:0005575,GO:0008150,GO:0008372
pathema|gbt.contig.493	Pathema	gene	102802	104391	.	+	.	ID=pathema|gbt.493.gene.ORF00086
pathema|gbt.contig.493	Pathema	CDS	102802	104391	.	+	.	ID=pathema|gbt.493.cds.ORF00086;Name=BTH_II0091;Parent=pathema|gbt.493.gene.ORF00086;Dbxref=GenBank:ABC35993.1,TIGR_CMR:BTH_II0091;locus_tag=BTH_II0091;web_id=BTH_II0091;description=conserved hypothetical protein;Ontology_term=GO:0003674,GO:0005575,GO:0008150
pathema|gbt.contig.493	Pathema	gene	104401	104664	.	+	.	ID=pathema|gbt.493.gene.ORF00087
pathema|gbt.contig.493	Pathema	CDS	104401	104664	.	+	.	ID=pathema|gbt.493.cds.ORF00087;Name=BTH_II0092;Parent=pathema|gbt.493.gene.ORF00087;Dbxref=GenBank:ABC34915.1,TIGR_CMR:BTH_II0092;locus_tag=BTH_II0092;web_id=BTH_II0092;description= PAAR motif family protein;Ontology_term=GO:0003674,GO:0008150
pathema|gbt.contig.493	Pathema	gene	104684	104998	.	-	.	ID=pathema|gbt.493.gene.ORFA07733
pathema|gbt.contig.493	Pathema	CDS	104684	104998	.	-	.	ID=pathema|gbt.493.cds.ORFA07733;Name=BTH_II0093;Parent=pathema|gbt.493.gene.ORFA07733;Dbxref=GenBank:ABC35446.1,TIGR_CMR:BTH_II0093;locus_tag=BTH_II0093;web_id=BTH_II0093;description=putative integrase
pathema|gbt.contig.493	Pathema	gene	105052	105687	.	+	.	ID=pathema|gbt.493.gene.ORF00088
pathema|gbt.contig.493	Pathema	CDS	105052	105687	.	+	.	ID=pathema|gbt.493.cds.ORF00088;Name=BTH_II0094;Parent=pathema|gbt.493.gene.ORF00088;Dbxref=GenBank:ABC36230.1,TIGR_CMR:BTH_II0094;locus_tag=BTH_II0094;web_id=BTH_II0094;description=conserved hypothetical protein;Ontology_term=GO:0000004,GO:0005554
pathema|gbt.contig.493	Pathema	gene	105871	106236	.	+	.	ID=pathema|gbt.493.gene.ORF00089
pathema|gbt.contig.493	Pathema	CDS	105871	106236	.	+	.	ID=pathema|gbt.493.cds.ORF00089;Name=BTH_II0095;Parent=pathema|gbt.493.gene.ORF00089;Dbxref=GenBank:ABC35621.1,TIGR_CMR:BTH_II0095;locus_tag=BTH_II0095;web_id=BTH_II0095;description=transposase;Ontology_term=GO:0004803,GO:0006313
pathema|gbt.contig.493	Pathema	gene	106194	107081	.	+	.	ID=pathema|gbt.493.gene.ORF00090
pathema|gbt.contig.493	Pathema	CDS	106194	107081	.	+	.	ID=pathema|gbt.493.cds.ORF00090;Name=BTH_II0096;Parent=pathema|gbt.493.gene.ORF00090;Dbxref=GenBank:ABC34880.1,TIGR_CMR:BTH_II0096;locus_tag=BTH_II0096;web_id=BTH_II0096;description=transposase
pathema|gbt.contig.493	Pathema	gene	107116	108702	.	+	.	ID=pathema|gbt.493.gene.ORF00091
pathema|gbt.contig.493	Pathema	CDS	107116	108702	.	+	.	ID=pathema|gbt.493.cds.ORF00091;Name=BTH_II0097;Parent=pathema|gbt.493.gene.ORF00091;Dbxref=GenBank:ABC35264.1,TIGR_CMR:BTH_II0097;locus_tag=BTH_II0097;web_id=BTH_II0097;description=conserved hypothetical protein;Ontology_term=GO:0003674,GO:0005575,GO:0008150
pathema|gbt.contig.493	Pathema	gene	108712	108975	.	+	.	ID=pathema|gbt.493.gene.ORF00092
pathema|gbt.contig.493	Pathema	CDS	108712	108975	.	+	.	ID=pathema|gbt.493.cds.ORF00092;Name=BTH_II0098;Parent=pathema|gbt.493.gene.ORF00092;Dbxref=GenBank:ABC35756.1,TIGR_CMR:BTH_II0098;locus_tag=BTH_II0098;web_id=BTH_II0098;description= PAAR motif family protein;Ontology_term=GO:0003674,GO:0008150
pathema|gbt.contig.493	Pathema	gene	109390	109809	.	-	.	ID=pathema|gbt.493.gene.ORF00093
pathema|gbt.contig.493	Pathema	CDS	109390	109809	.	-	.	ID=pathema|gbt.493.cds.ORF00093;Name=BTH_II0099;Parent=pathema|gbt.493.gene.ORF00093;Dbxref=GenBank:ABC34182.1,TIGR_CMR:BTH_II0099;locus_tag=BTH_II0099;web_id=BTH_II0099;description=conserved hypothetical protein TIGR00149
pathema|gbt.contig.493	Pathema	gene	109829	110155	.	-	.	ID=pathema|gbt.493.gene.ORF00094
pathema|gbt.contig.493	Pathema	CDS	109829	110155	.	-	.	ID=pathema|gbt.493.cds.ORF00094;Name=BTH_II0100;Parent=pathema|gbt.493.gene.ORF00094;Dbxref=GenBank:ABC34080.1,TIGR_CMR:BTH_II0100;gene_symbol=trx;locus_tag=BTH_II0100;web_id=BTH_II0100;description=thioredoxin
pathema|gbt.contig.493	Pathema	gene	110628	111320	.	+	.	ID=pathema|gbt.493.gene.ORF00097
pathema|gbt.contig.493	Pathema	CDS	110628	111320	.	+	.	ID=pathema|gbt.493.cds.ORF00097;Name=BTH_II0101;Parent=pathema|gbt.493.gene.ORF00097;Dbxref=GenBank:ABC34454.1,TIGR_CMR:BTH_II0101;locus_tag=BTH_II0101;web_id=BTH_II0101;description=putative lipoprotein
pathema|gbt.contig.493	Pathema	gene	112130	112486	.	-	.	ID=pathema|gbt.493.gene.ORF00098
pathema|gbt.contig.493	Pathema	CDS	112130	112486	.	-	.	ID=pathema|gbt.493.cds.ORF00098;Name=BTH_II0102;Parent=pathema|gbt.493.gene.ORF00098;Dbxref=GenBank:ABC35409.1,TIGR_CMR:BTH_II0102;locus_tag=BTH_II0102;web_id=BTH_II0102;description=conserved hypothetical protein;Ontology_term=GO:0000004,GO:0005554
pathema|gbt.contig.493	Pathema	gene	112964	114199	.	-	.	ID=pathema|gbt.493.gene.ORF00099
pathema|gbt.contig.493	Pathema	CDS	112964	114199	.	-	.	ID=pathema|gbt.493.cds.ORF00099;Name=BTH_II0103;Parent=pathema|gbt.493.gene.ORF00099;Dbxref=GenBank:ABC35858.1,TIGR_CMR:BTH_II0103;locus_tag=BTH_II0103;web_id=BTH_II0103;description=outer membrane porin OpcP
pathema|gbt.contig.493	Pathema	gene	114738	115682	.	-	.	ID=pathema|gbt.493.gene.ORF00100
pathema|gbt.contig.493	Pathema	CDS	114738	115682	.	-	.	ID=pathema|gbt.493.cds.ORF00100;Name=BTH_II0104;Parent=pathema|gbt.493.gene.ORF00100;Dbxref=GenBank:ABC34421.1,TIGR_CMR:BTH_II0104;locus_tag=BTH_II0104;web_id=BTH_II0104;description=transcriptional regulator%2C LysR family
pathema|gbt.contig.493	Pathema	gene	116223	116546	.	-	.	ID=pathema|gbt.493.gene.ORF00101
pathema|gbt.contig.493	Pathema	CDS	116223	116546	.	-	.	ID=pathema|gbt.493.cds.ORF00101;Name=BTH_II0105;Parent=pathema|gbt.493.gene.ORF00101;Dbxref=GenBank:ABC35985.1,TIGR_CMR:BTH_II0105;locus_tag=BTH_II0105;web_id=BTH_II0105;description=hypothetical protein
pathema|gbt.contig.493	Pathema	gene	117174	117449	.	-	.	ID=pathema|gbt.493.gene.ORF00102
pathema|gbt.contig.493	Pathema	CDS	117174	117449	.	-	.	ID=pathema|gbt.493.cds.ORF00102;Name=BTH_II0106;Parent=pathema|gbt.493.gene.ORF00102;Dbxref=GenBank:ABC35444.1,TIGR_CMR:BTH_II0106;locus_tag=BTH_II0106;web_id=BTH_II0106;description=helix-turn-helix protein%2C CopG family
pathema|gbt.contig.493	Pathema	gene	117552	118739	.	-	.	ID=pathema|gbt.493.gene.ORF00103
pathema|gbt.contig.493	Pathema	CDS	117552	118739	.	-	.	ID=pathema|gbt.493.cds.ORF00103;Name=BTH_II0107;Parent=pathema|gbt.493.gene.ORF00103;Dbxref=GenBank:ABC35079.1,TIGR_CMR:BTH_II0107;locus_tag=BTH_II0107;web_id=BTH_II0107;description=transcriptional regulator%2C LysR family
pathema|gbt.contig.493	Pathema	gene	118751	120184	.	-	.	ID=pathema|gbt.493.gene.ORF00104
pathema|gbt.contig.493	Pathema	CDS	118751	120184	.	-	.	ID=pathema|gbt.493.cds.ORF00104;Name=BTH_II0108;Parent=pathema|gbt.493.gene.ORF00104;Dbxref=GenBank:ABC34565.1,TIGR_CMR:BTH_II0108;locus_tag=BTH_II0108;web_id=BTH_II0108;description=outer membrane efflux protein
pathema|gbt.contig.493	Pathema	gene	120178	121077	.	-	.	ID=pathema|gbt.493.gene.ORF00105
pathema|gbt.contig.493	Pathema	CDS	120178	121077	.	-	.	ID=pathema|gbt.493.cds.ORF00105;Name=BTH_II0109;Parent=pathema|gbt.493.gene.ORF00105;Dbxref=GenBank:ABC36137.1,TIGR_CMR:BTH_II0109;locus_tag=BTH_II0109;web_id=BTH_II0109;description=possible FusE-MFP/HlyD family membrane fusion protein
pathema|gbt.contig.493	Pathema	gene	121300	123549	.	-	.	ID=pathema|gbt.493.gene.ORF00106
pathema|gbt.contig.493	Pathema	CDS	121300	123549	.	-	.	ID=pathema|gbt.493.cds.ORF00106;Name=BTH_II0110;Parent=pathema|gbt.493.gene.ORF00106;Dbxref=GenBank:ABC35644.1,TIGR_CMR:BTH_II0110;locus_tag=BTH_II0110;web_id=BTH_II0110;description=putative fusaric acid resistance protein
pathema|gbt.contig.493	Pathema	gene	124376	125890	.	-	.	ID=pathema|gbt.493.gene.ORF00107
pathema|gbt.contig.493	Pathema	CDS	124376	125890	.	-	.	ID=pathema|gbt.493.cds.ORF00107;Name=BTH_II0111;Parent=pathema|gbt.493.gene.ORF00107;Dbxref=GenBank:ABC35328.1,TIGR_CMR:BTH_II0111;locus_tag=BTH_II0111;web_id=BTH_II0111;description=hypothetical protein
pathema|gbt.contig.493	Pathema	gene	127466	129949	.	+	.	ID=pathema|gbt.493.gene.ORF00108
pathema|gbt.contig.493	Pathema	CDS	127466	129949	.	+	.	ID=pathema|gbt.493.cds.ORF00108;Name=BTH_II0112;Parent=pathema|gbt.493.gene.ORF00108;Dbxref=GenBank:ABC34934.1,TIGR_CMR:BTH_II0112;locus_tag=BTH_II0112;web_id=BTH_II0112;description=haemagglutinin family protein;Ontology_term=GO:0003674,GO:0008150
pathema|gbt.contig.493	Pathema	gene	130025	131476	.	-	.	ID=pathema|gbt.493.gene.ORF00109
pathema|gbt.contig.493	Pathema	CDS	130025	131476	.	-	.	ID=pathema|gbt.493.cds.ORF00109;Name=BTH_II0113;Parent=pathema|gbt.493.gene.ORF00109;Dbxref=GenBank:ABC33928.1,TIGR_CMR:BTH_II0113;gene_symbol=pqaA;locus_tag=BTH_II0113;web_id=BTH_II0113;description=PqaA protein;Ontology_term=GO:0003674,GO:0008150
pathema|gbt.contig.493	Pathema	gene	131727	132176	.	-	.	ID=pathema|gbt.493.gene.ORF00110
pathema|gbt.contig.493	Pathema	CDS	131727	132176	.	-	.	ID=pathema|gbt.493.cds.ORF00110;Name=BTH_II0114;Parent=pathema|gbt.493.gene.ORF00110;Dbxref=GenBank:ABC34958.1,TIGR_CMR:BTH_II0114;locus_tag=BTH_II0114;web_id=BTH_II0114;description=putative outer membrane protein;Ontology_term=GO:0003674,GO:0008150,GO:0009279
pathema|gbt.contig.493	Pathema	gene	132907	133461	.	+	.	ID=pathema|gbt.493.gene.ORF00111
pathema|gbt.contig.493	Pathema	CDS	132907	133461	.	+	.	ID=pathema|gbt.493.cds.ORF00111;Name=BTH_II0115;Parent=pathema|gbt.493.gene.ORF00111;Dbxref=GenBank:ABC35208.1,TIGR_CMR:BTH_II0115;locus_tag=BTH_II0115;web_id=BTH_II0115;description=fimbrial protein;Ontology_term=GO:0005198,GO:0030030
pathema|gbt.contig.493	Pathema	gene	133543	134268	.	+	.	ID=pathema|gbt.493.gene.ORF00112
pathema|gbt.contig.493	Pathema	CDS	133543	134268	.	+	.	ID=pathema|gbt.493.cds.ORF00112;Name=BTH_II0116;Parent=pathema|gbt.493.gene.ORF00112;Dbxref=GenBank:ABC35740.1,TIGR_CMR:BTH_II0116;locus_tag=BTH_II0116;web_id=BTH_II0116;description=fimbrial assembly chaperone protein;Ontology_term=GO:0005515,GO:0009297,GO:0030288
pathema|gbt.contig.493	Pathema	gene	134542	137124	.	+	.	ID=pathema|gbt.493.gene.ORF00113
pathema|gbt.contig.493	Pathema	CDS	134542	137124	.	+	.	ID=pathema|gbt.493.cds.ORF00113;Name=BTH_II0117;Parent=pathema|gbt.493.gene.ORF00113;Dbxref=GenBank:ABC34671.1,TIGR_CMR:BTH_II0117;locus_tag=BTH_II0117;web_id=BTH_II0117;description=fimbrial usher protein;Ontology_term=GO:0009297,GO:0015473
pathema|gbt.contig.493	Pathema	gene	137144	137689	.	+	.	ID=pathema|gbt.493.gene.ORF00114
pathema|gbt.contig.493	Pathema	CDS	137144	137689	.	+	.	ID=pathema|gbt.493.cds.ORF00114;Name=BTH_II0118;Parent=pathema|gbt.493.gene.ORF00114;Dbxref=GenBank:ABC34288.1,TIGR_CMR:BTH_II0118;locus_tag=BTH_II0118;web_id=BTH_II0118;description=major fimbrial subunit protein;Ontology_term=GO:0005198,GO:0030030
pathema|gbt.contig.493	Pathema	gene	137720	138409	.	+	.	ID=pathema|gbt.493.gene.ORF00115
pathema|gbt.contig.493	Pathema	CDS	137720	138409	.	+	.	ID=pathema|gbt.493.cds.ORF00115;Name=BTH_II0119;Parent=pathema|gbt.493.gene.ORF00115;Dbxref=GenBank:ABC35729.1,TIGR_CMR:BTH_II0119;locus_tag=BTH_II0119;web_id=BTH_II0119;description=conserved hypothetical protein;Ontology_term=GO:0003674,GO:0005575,GO:0008150
pathema|gbt.contig.493	Pathema	gene	138412	140088	.	+	.	ID=pathema|gbt.493.gene.ORF00116
pathema|gbt.contig.493	Pathema	CDS	138412	140088	.	+	.	ID=pathema|gbt.493.cds.ORF00116;Name=BTH_II0120;Parent=pathema|gbt.493.gene.ORF00116;Dbxref=GenBank:ABC35359.1,TIGR_CMR:BTH_II0120;locus_tag=BTH_II0120;web_id=BTH_II0120;description=OmpA family protein;Ontology_term=GO:0003674,GO:0008150
pathema|gbt.contig.493	Pathema	gene	140432	140971	.	+	.	ID=pathema|gbt.493.gene.ORF00117
pathema|gbt.contig.493	Pathema	CDS	140432	140971	.	+	.	ID=pathema|gbt.493.cds.ORF00117;Name=BTH_II0121;Parent=pathema|gbt.493.gene.ORF00117;Dbxref=GenBank:ABC34403.1,TIGR_CMR:BTH_II0121;locus_tag=BTH_II0121;web_id=BTH_II0121;description=conserved hypothetical protein;Ontology_term=GO:0000004,GO:0005554,GO:0008372
pathema|gbt.contig.493	Pathema	gene	141005	142504	.	+	.	ID=pathema|gbt.493.gene.ORF00118
pathema|gbt.contig.493	Pathema	CDS	141005	142504	.	+	.	ID=pathema|gbt.493.cds.ORF00118;Name=BTH_II0122;Parent=pathema|gbt.493.gene.ORF00118;Dbxref=GenBank:ABC34042.1,TIGR_CMR:BTH_II0122;locus_tag=BTH_II0122;web_id=BTH_II0122;description=conserved hypothetical protein;Ontology_term=GO:0000004,GO:0005554,GO:0008372
pathema|gbt.contig.493	Pathema	gene	142705	143187	.	+	.	ID=pathema|gbt.493.gene.ORF00119
pathema|gbt.contig.493	Pathema	CDS	142705	143187	.	+	.	ID=pathema|gbt.493.cds.ORF00119;Name=BTH_II0123;Parent=pathema|gbt.493.gene.ORF00119;Dbxref=GenBank:ABC35478.1,TIGR_CMR:BTH_II0123;locus_tag=BTH_II0123;web_id=BTH_II0123;description=Protein of unknown function (DUF796) superfamily
pathema|gbt.contig.493	Pathema	gene	143315	143857	.	+	.	ID=pathema|gbt.493.gene.ORFA07735
pathema|gbt.contig.493	Pathema	CDS	143315	143857	.	+	.	ID=pathema|gbt.493.cds.ORFA07735;Name=BTH_II0124;Parent=pathema|gbt.493.gene.ORFA07735;Dbxref=GenBank:ABC35518.1,TIGR_CMR:BTH_II0124;locus_tag=BTH_II0124;web_id=BTH_II0124;description=putative lipoprotein
pathema|gbt.contig.493	Pathema	gene	143854	145212	.	+	.	ID=pathema|gbt.493.gene.ORF00120
pathema|gbt.contig.493	Pathema	CDS	143854	145212	.	+	.	ID=pathema|gbt.493.cds.ORF00120;Name=BTH_II0125;Parent=pathema|gbt.493.gene.ORF00120;Dbxref=GenBank:ABC35875.1,TIGR_CMR:BTH_II0125;locus_tag=BTH_II0125;web_id=BTH_II0125;description=Bacterial protein of unknown function (DUF876) superfamily
pathema|gbt.contig.493	Pathema	gene	145209	146510	.	+	.	ID=pathema|gbt.493.gene.ORF00121
pathema|gbt.contig.493	Pathema	CDS	145209	146510	.	+	.	ID=pathema|gbt.493.cds.ORF00121;Name=BTH_II0126;Parent=pathema|gbt.493.gene.ORF00121;Dbxref=GenBank:ABC34021.1,TIGR_CMR:BTH_II0126;locus_tag=BTH_II0126;web_id=BTH_II0126;description=OmpA family protein;Ontology_term=GO:0003674,GO:0008150,GO:0009279
pathema|gbt.contig.493	Pathema	gene	146525	150433	.	+	.	ID=pathema|gbt.493.gene.ORF00122
pathema|gbt.contig.493	Pathema	CDS	146525	150433	.	+	.	ID=pathema|gbt.493.cds.ORF00122;Name=BTH_II0127;Parent=pathema|gbt.493.gene.ORF00122;Dbxref=GenBank:ABC34451.1,TIGR_CMR:BTH_II0127;locus_tag=BTH_II0127;web_id=BTH_II0127;description=ImcF/SciS family protein;Ontology_term=GO:0003674,GO:0008150
pathema|gbt.contig.493	Pathema	gene	150603	151172	.	+	.	ID=pathema|gbt.493.gene.ORF00123
pathema|gbt.contig.493	Pathema	CDS	150603	151172	.	+	.	ID=pathema|gbt.493.cds.ORF00123;Name=BTH_II0128;Parent=pathema|gbt.493.gene.ORF00123;Dbxref=GenBank:ABC35638.1,TIGR_CMR:BTH_II0128;locus_tag=BTH_II0128;web_id=BTH_II0128;description=conserved hypothetical protein
pathema|gbt.contig.493	Pathema	gene	151273	153891	.	+	.	ID=pathema|gbt.493.gene.ORF00124
pathema|gbt.contig.493	Pathema	CDS	151273	153891	.	+	.	ID=pathema|gbt.493.cds.ORF00124;Name=BTH_II0129;Parent=pathema|gbt.493.gene.ORF00124;Dbxref=GenBank:ABC36135.1,TIGR_CMR:BTH_II0129;locus_tag=BTH_II0129;web_id=BTH_II0129;description=Rhs element Vgr protein;Ontology_term=GO:0003674,GO:0008150
pathema|gbt.contig.493	Pathema	gene	153966	154235	.	+	.	ID=pathema|gbt.493.gene.ORF00125
pathema|gbt.contig.493	Pathema	CDS	153966	154235	.	+	.	ID=pathema|gbt.493.cds.ORF00125;Name=BTH_II0130;Parent=pathema|gbt.493.gene.ORF00125;Dbxref=GenBank:ABC34276.1,TIGR_CMR:BTH_II0130;locus_tag=BTH_II0130;web_id=BTH_II0130;description=PAAR motif protein;Ontology_term=GO:0003674,GO:0008150
pathema|gbt.contig.493	Pathema	gene	154248	157700	.	+	.	ID=pathema|gbt.493.gene.ORF00127
pathema|gbt.contig.493	Pathema	CDS	154248	157700	.	+	.	ID=pathema|gbt.493.cds.ORF00127;Name=BTH_II0131;Parent=pathema|gbt.493.gene.ORF00127;Dbxref=GenBank:ABC34615.1,TIGR_CMR:BTH_II0131;locus_tag=BTH_II0131;web_id=BTH_II0131;description=YD repeat/RHS repeat protein;Ontology_term=GO:0003674,GO:0008150
pathema|gbt.contig.493	Pathema	gene	157593	158987	.	-	.	ID=pathema|gbt.493.gene.ORF00126
pathema|gbt.contig.493	Pathema	CDS	157593	158987	.	-	.	ID=pathema|gbt.493.cds.ORF00126;Name=BTH_II0132;Parent=pathema|gbt.493.gene.ORF00126;Dbxref=GenBank:ABC34815.1,TIGR_CMR:BTH_II0132;locus_tag=BTH_II0132;web_id=BTH_II0132;description=conserved hypothetical protein;Ontology_term=GO:0003674,GO:0005575,GO:0008150
pathema|gbt.contig.493	Pathema	gene	158984	160117	.	-	.	ID=pathema|gbt.493.gene.ORF00129
pathema|gbt.contig.493	Pathema	CDS	158984	160117	.	-	.	ID=pathema|gbt.493.cds.ORF00129;Name=BTH_II0133;Parent=pathema|gbt.493.gene.ORF00129;Dbxref=GenBank:ABC35637.1,TIGR_CMR:BTH_II0133;locus_tag=BTH_II0133;web_id=BTH_II0133;description=putative Fimbrial protein subfamily
pathema|gbt.contig.493	Pathema	gene	160068	161138	.	-	.	ID=pathema|gbt.493.gene.ORF00130
pathema|gbt.contig.493	Pathema	CDS	160068	161138	.	-	.	ID=pathema|gbt.493.cds.ORF00130;Name=BTH_II0134;Parent=pathema|gbt.493.gene.ORF00130;Dbxref=GenBank:ABC34084.1,TIGR_CMR:BTH_II0134;locus_tag=BTH_II0134;web_id=BTH_II0134;description=ImpA-related N-terminal family protein;Ontology_term=GO:0003674,GO:0008150
pathema|gbt.contig.493	Pathema	gene	161157	162206	.	-	.	ID=pathema|gbt.493.gene.ORF00131
pathema|gbt.contig.493	Pathema	CDS	161157	162206	.	-	.	ID=pathema|gbt.493.cds.ORF00131;Name=BTH_II0135;Parent=pathema|gbt.493.gene.ORF00131;Dbxref=GenBank:ABC34714.1,TIGR_CMR:BTH_II0135;locus_tag=BTH_II0135;web_id=BTH_II0135;description=conserved hypothetical protein;Ontology_term=GO:0003674,GO:0005575,GO:0008150
pathema|gbt.contig.493	Pathema	gene	162203	164083	.	-	.	ID=pathema|gbt.493.gene.ORF00132
pathema|gbt.contig.493	Pathema	CDS	162203	164083	.	-	.	ID=pathema|gbt.493.cds.ORF00132;Name=BTH_II0136;Parent=pathema|gbt.493.gene.ORF00132;Dbxref=GenBank:ABC36021.1,TIGR_CMR:BTH_II0136;locus_tag=BTH_II0136;web_id=BTH_II0136;description=conserved hypothetical protein;Ontology_term=GO:0003674,GO:0005575,GO:0008150
pathema|gbt.contig.493	Pathema	gene	164085	164603	.	-	.	ID=pathema|gbt.493.gene.ORF00133
pathema|gbt.contig.493	Pathema	CDS	164085	164603	.	-	.	ID=pathema|gbt.493.cds.ORF00133;Name=BTH_II0137;Parent=pathema|gbt.493.gene.ORF00133;Dbxref=GenBank:ABC36012.1,TIGR_CMR:BTH_II0137;locus_tag=BTH_II0137;web_id=BTH_II0137;description=conserved hypothetical protein;Ontology_term=GO:0003674,GO:0005575,GO:0008150
pathema|gbt.contig.493	Pathema	gene	164590	165444	.	-	.	ID=pathema|gbt.493.gene.ORF00134
pathema|gbt.contig.493	Pathema	CDS	164590	165444	.	-	.	ID=pathema|gbt.493.cds.ORF00134;Name=BTH_II0138;Parent=pathema|gbt.493.gene.ORF00134;Dbxref=GenBank:ABC34455.1,TIGR_CMR:BTH_II0138;locus_tag=BTH_II0138;web_id=BTH_II0138;description=ImpE/SciE family protein;Ontology_term=GO:0003674,GO:0009405
pathema|gbt.contig.493	Pathema	gene	165428	166483	.	-	.	ID=pathema|gbt.493.gene.ORF00135
pathema|gbt.contig.493	Pathema	CDS	165428	166483	.	-	.	ID=pathema|gbt.493.cds.ORF00135;Name=BTH_II0139;Parent=pathema|gbt.493.gene.ORF00135;Dbxref=GenBank:ABC35007.1,TIGR_CMR:BTH_II0139;locus_tag=BTH_II0139;web_id=BTH_II0139;description=conserved hypothetical protein
pathema|gbt.contig.493	Pathema	gene	166968	169613	.	+	.	ID=pathema|gbt.493.gene.ORF00136
pathema|gbt.contig.493	Pathema	CDS	166968	169613	.	+	.	ID=pathema|gbt.493.cds.ORF00136;Name=BTH_II0140;Parent=pathema|gbt.493.gene.ORF00136;Dbxref=GenBank:ABC35244.1,TIGR_CMR:BTH_II0140;locus_tag=BTH_II0140;web_id=BTH_II0140;description=putative Clp-type ATP-dependent chaperone protein;Ontology_term=GO:0006457,GO:0042623,GO:0051082
pathema|gbt.contig.493	Pathema	gene	170006	172864	.	-	.	ID=pathema|gbt.493.gene.ORF00137
pathema|gbt.contig.493	Pathema	CDS	170006	172864	.	-	.	ID=pathema|gbt.493.cds.ORF00137;Name=BTH_II0141;Parent=pathema|gbt.493.gene.ORF00137;Dbxref=GenBank:ABC35194.1,TIGR_CMR:BTH_II0141;locus_tag=BTH_II0141;web_id=BTH_II0141;description=two-component system sensor protein
pathema|gbt.contig.493	Pathema	gene	174659	175321	.	-	.	ID=pathema|gbt.493.gene.ORF00138
pathema|gbt.contig.493	Pathema	CDS	174659	175321	.	-	.	ID=pathema|gbt.493.cds.ORF00138;Name=BTH_II0142;Parent=pathema|gbt.493.gene.ORF00138;Dbxref=GenBank:ABC35737.1,TIGR_CMR:BTH_II0142;locus_tag=BTH_II0142;web_id=BTH_II0142;description=DNA-binding response regulator%2C LuxR family;Ontology_term=GO:0000156,GO:0000160,GO:0003700,GO:0006355
pathema|gbt.contig.493	Pathema	gene	176147	176944	.	+	.	ID=pathema|gbt.493.gene.ORF00139
pathema|gbt.contig.493	Pathema	CDS	176147	176944	.	+	.	ID=pathema|gbt.493.cds.ORF00139;Name=BTH_II0143;Parent=pathema|gbt.493.gene.ORF00139;Dbxref=GenBank:ABC34896.1,TIGR_CMR:BTH_II0143;locus_tag=BTH_II0143;web_id=BTH_II0143;description=capsula synthesis response regulator transcription regulator protein
pathema|gbt.contig.493	Pathema	gene	177029	179521	.	-	.	ID=pathema|gbt.493.gene.ORF00140
pathema|gbt.contig.493	Pathema	CDS	177029	179521	.	-	.	ID=pathema|gbt.493.cds.ORF00140;Name=BTH_II0144;Parent=pathema|gbt.493.gene.ORF00140;Dbxref=GenBank:ABC35962.1,TIGR_CMR:BTH_II0144;locus_tag=BTH_II0144;web_id=BTH_II0144;description=sensor protein evgS precursor
pathema|gbt.contig.493	Pathema	gene	179572	181395	.	+	.	ID=pathema|gbt.493.gene.ORF00141
pathema|gbt.contig.493	Pathema	CDS	179572	181395	.	+	.	ID=pathema|gbt.493.cds.ORF00141;Name=BTH_II0145;Parent=pathema|gbt.493.gene.ORF00141;Dbxref=GenBank:ABC34001.1,TIGR_CMR:BTH_II0145;locus_tag=BTH_II0145;web_id=BTH_II0145;description=glycosyl transferase%2C group 2 family protein domain protein;Ontology_term=GO:0005975,GO:0016757
pathema|gbt.contig.493	Pathema	gene	181392	182327	.	+	.	ID=pathema|gbt.493.gene.ORF00142
pathema|gbt.contig.493	Pathema	CDS	181392	182327	.	+	.	ID=pathema|gbt.493.cds.ORF00142;Name=BTH_II0146;Parent=pathema|gbt.493.gene.ORF00142;Dbxref=GenBank:ABC34639.1,TIGR_CMR:BTH_II0146;locus_tag=BTH_II0146;web_id=BTH_II0146;description=hypothetical protein
pathema|gbt.contig.493	Pathema	gene	182320	183108	.	+	.	ID=pathema|gbt.493.gene.ORF00143
pathema|gbt.contig.493	Pathema	CDS	182320	183108	.	+	.	ID=pathema|gbt.493.cds.ORF00143;Name=BTH_II0147;Parent=pathema|gbt.493.gene.ORF00143;Dbxref=GenBank:ABC35129.1,TIGR_CMR:BTH_II0147;locus_tag=BTH_II0147;web_id=BTH_II0147;description=conserved hypothetical protein;Ontology_term=GO:0000004,GO:0005554
pathema|gbt.contig.493	Pathema	gene	183105	183713	.	+	.	ID=pathema|gbt.493.gene.ORF00144
pathema|gbt.contig.493	Pathema	CDS	183105	183713	.	+	.	ID=pathema|gbt.493.cds.ORF00144;Name=BTH_II0148;Parent=pathema|gbt.493.gene.ORF00144;Dbxref=GenBank:ABC35915.1,TIGR_CMR:BTH_II0148;locus_tag=BTH_II0148;web_id=BTH_II0148;description=putative HAD-superfamily hydrolase%2C subfamily IB (PSPase-like) subfamily
pathema|gbt.contig.493	Pathema	gene	183689	184348	.	+	.	ID=pathema|gbt.493.gene.ORF00145
pathema|gbt.contig.493	Pathema	CDS	183689	184348	.	+	.	ID=pathema|gbt.493.cds.ORF00145;Name=BTH_II0149;Parent=pathema|gbt.493.gene.ORF00145;Dbxref=GenBank:ABC34401.1,TIGR_CMR:BTH_II0149;locus_tag=BTH_II0149;web_id=BTH_II0149;description=conserved hypothetical protein;Ontology_term=GO:0000004,GO:0005554
pathema|gbt.contig.493	Pathema	gene	184329	185483	.	+	.	ID=pathema|gbt.493.gene.ORF00146
pathema|gbt.contig.493	Pathema	CDS	184329	185483	.	+	.	ID=pathema|gbt.493.cds.ORF00146;Name=BTH_II0150;Parent=pathema|gbt.493.gene.ORF00146;Dbxref=GenBank:ABC34557.1,TIGR_CMR:BTH_II0150;locus_tag=BTH_II0150;web_id=BTH_II0150;description=hypothetical protein
pathema|gbt.contig.493	Pathema	gene	185596	186486	.	+	.	ID=pathema|gbt.493.gene.ORF00147
pathema|gbt.contig.493	Pathema	CDS	185596	186486	.	+	.	ID=pathema|gbt.493.cds.ORF00147;Name=BTH_II0151;Parent=pathema|gbt.493.gene.ORF00147;Dbxref=GenBank:ABC35429.1,TIGR_CMR:BTH_II0151;locus_tag=BTH_II0151;web_id=BTH_II0151;description=flagellin D
pathema|gbt.contig.493	Pathema	gene	186543	186719	.	-	.	ID=pathema|gbt.493.gene.ORF00148
pathema|gbt.contig.493	Pathema	CDS	186543	186719	.	-	.	ID=pathema|gbt.493.cds.ORF00148;Name=BTH_II0152;Parent=pathema|gbt.493.gene.ORF00148;Dbxref=GenBank:ABC36184.1,TIGR_CMR:BTH_II0152;locus_tag=BTH_II0152;web_id=BTH_II0152;description=putative membrane protein
pathema|gbt.contig.493	Pathema	gene	186899	187750	.	+	.	ID=pathema|gbt.493.gene.ORF00149
pathema|gbt.contig.493	Pathema	CDS	186899	187750	.	+	.	ID=pathema|gbt.493.cds.ORF00149;Name=BTH_II0153;Parent=pathema|gbt.493.gene.ORF00149;Dbxref=GenBank:ABC35881.1,TIGR_CMR:BTH_II0153;locus_tag=BTH_II0153;web_id=BTH_II0153;description=chemotaxis MotA protein
pathema|gbt.contig.493	Pathema	gene	187769	188704	.	+	.	ID=pathema|gbt.493.gene.ORF00150
pathema|gbt.contig.493	Pathema	CDS	187769	188704	.	+	.	ID=pathema|gbt.493.cds.ORF00150;Name=BTH_II0154;Parent=pathema|gbt.493.gene.ORF00150;Dbxref=GenBank:ABC35029.1,TIGR_CMR:BTH_II0154;locus_tag=BTH_II0154;web_id=BTH_II0154;description=Chemotaxis lafU protein
pathema|gbt.contig.493	Pathema	gene	188721	189083	.	+	.	ID=pathema|gbt.493.gene.ORF00151
pathema|gbt.contig.493	Pathema	CDS	188721	189083	.	+	.	ID=pathema|gbt.493.cds.ORF00151;Name=BTH_II0155;Parent=pathema|gbt.493.gene.ORF00151;Dbxref=GenBank:ABC35807.1,TIGR_CMR:BTH_II0155;locus_tag=BTH_II0155;web_id=BTH_II0155;description=chemotaxis response regulator;Ontology_term=GO:0000156,GO:0000160,GO:0006935
pathema|gbt.contig.493	Pathema	gene	189128	191371	.	+	.	ID=pathema|gbt.493.gene.ORF00152
pathema|gbt.contig.493	Pathema	CDS	189128	191371	.	+	.	ID=pathema|gbt.493.cds.ORF00152;Name=BTH_II0156;Parent=pathema|gbt.493.gene.ORF00152;Dbxref=GenBank:ABC33980.1,TIGR_CMR:BTH_II0156;locus_tag=BTH_II0156;web_id=BTH_II0156;description=chemotaxis protein CheA;Ontology_term=GO:0004871,GO:0006935,GO:0016301
pathema|gbt.contig.493	Pathema	gene	191381	191854	.	+	.	ID=pathema|gbt.493.gene.ORF00153
pathema|gbt.contig.493	Pathema	CDS	191381	191854	.	+	.	ID=pathema|gbt.493.cds.ORF00153;Name=BTH_II0157;Parent=pathema|gbt.493.gene.ORF00153;Dbxref=GenBank:ABC35431.1,TIGR_CMR:BTH_II0157;locus_tag=BTH_II0157;web_id=BTH_II0157;description=chemotaxis protein CheW;Ontology_term=GO:0004871,GO:0006935
pathema|gbt.contig.493	Pathema	gene	191935	194274	.	+	.	ID=pathema|gbt.493.gene.ORF00154
pathema|gbt.contig.493	Pathema	CDS	191935	194274	.	+	.	ID=pathema|gbt.493.cds.ORF00154;Name=BTH_II0158;Parent=pathema|gbt.493.gene.ORF00154;Dbxref=GenBank:ABC35037.1,TIGR_CMR:BTH_II0158;locus_tag=BTH_II0158;web_id=BTH_II0158;description=chemotaxis protein
pathema|gbt.contig.493	Pathema	gene	194385	195206	.	+	.	ID=pathema|gbt.493.gene.ORF00155
pathema|gbt.contig.493	Pathema	CDS	194385	195206	.	+	.	ID=pathema|gbt.493.cds.ORF00155;Name=BTH_II0159;Parent=pathema|gbt.493.gene.ORF00155;Dbxref=GenBank:ABC34799.1,TIGR_CMR:BTH_II0159,EC:2.1.1.80;locus_tag=BTH_II0159;web_id=BTH_II0159;description=chemotaxis protein methyltransferase CheR;Ontology_term=GO:0008983
pathema|gbt.contig.493	Pathema	gene	195196	195798	.	+	.	ID=pathema|gbt.493.gene.ORF00156
pathema|gbt.contig.493	Pathema	CDS	195196	195798	.	+	.	ID=pathema|gbt.493.cds.ORF00156;Name=BTH_II0160;Parent=pathema|gbt.493.gene.ORF00156;Dbxref=GenBank:ABC34144.1,TIGR_CMR:BTH_II0160;gene_symbol=cheD;locus_tag=BTH_II0160;web_id=BTH_II0160;description=chemotaxis protein CheD;Ontology_term=GO:0006935
pathema|gbt.contig.493	Pathema	gene	195866	196930	.	+	.	ID=pathema|gbt.493.gene.ORF00157
pathema|gbt.contig.493	Pathema	CDS	195866	196930	.	+	.	ID=pathema|gbt.493.cds.ORF00157;Name=BTH_II0161;Parent=pathema|gbt.493.gene.ORF00157;Dbxref=GenBank:ABC35113.1,TIGR_CMR:BTH_II0161;locus_tag=BTH_II0161;web_id=BTH_II0161;description=protein-glutamate methylesterase CheB
pathema|gbt.contig.493	Pathema	gene	196955	198037	.	+	.	ID=pathema|gbt.493.gene.ORF00158
pathema|gbt.contig.493	Pathema	CDS	196955	198037	.	+	.	ID=pathema|gbt.493.cds.ORF00158;Name=BTH_II0162;Parent=pathema|gbt.493.gene.ORF00158;Dbxref=GenBank:ABC34755.1,TIGR_CMR:BTH_II0162,EC:3.1.1.61;locus_tag=BTH_II0162;web_id=BTH_II0162;description=protein-glutamate methylesterase CheB;Ontology_term=GO:0008984
pathema|gbt.contig.493	Pathema	gene	198126	200216	.	-	.	ID=pathema|gbt.493.gene.ORF00159
pathema|gbt.contig.493	Pathema	CDS	198126	200216	.	-	.	ID=pathema|gbt.493.cds.ORF00159;Name=BTH_II0163;Parent=pathema|gbt.493.gene.ORF00159;Dbxref=GenBank:ABC34501.1,TIGR_CMR:BTH_II0163;locus_tag=BTH_II0163;web_id=BTH_II0163;description=flagellar biosynthesis protein FlhA;Ontology_term=GO:0001539,GO:0009288,GO:0009296
pathema|gbt.contig.493	Pathema	gene	200213	201352	.	-	.	ID=pathema|gbt.493.gene.ORF00160
pathema|gbt.contig.493	Pathema	CDS	200213	201352	.	-	.	ID=pathema|gbt.493.cds.ORF00160;Name=BTH_II0164;Parent=pathema|gbt.493.gene.ORF00160;Dbxref=GenBank:ABC34393.1,TIGR_CMR:BTH_II0164;locus_tag=BTH_II0164;web_id=BTH_II0164;description=flagellar biosynthetic protein FlhB;Ontology_term=GO:0001539,GO:0009296
pathema|gbt.contig.493	Pathema	gene	201345	202121	.	-	.	ID=pathema|gbt.493.gene.ORF00161
pathema|gbt.contig.493	Pathema	CDS	201345	202121	.	-	.	ID=pathema|gbt.493.cds.ORF00161;Name=BTH_II0165;Parent=pathema|gbt.493.gene.ORF00161;Dbxref=GenBank:ABC36084.1,TIGR_CMR:BTH_II0165;locus_tag=BTH_II0165;web_id=BTH_II0165;description=putative flagellar biosynthetic protein FliR
pathema|gbt.contig.493	Pathema	gene	202126	202398	.	-	.	ID=pathema|gbt.493.gene.ORF00162
pathema|gbt.contig.493	Pathema	CDS	202126	202398	.	-	.	ID=pathema|gbt.493.cds.ORF00162;Name=BTH_II0166;Parent=pathema|gbt.493.gene.ORF00162;Dbxref=GenBank:ABC35451.1,TIGR_CMR:BTH_II0166;locus_tag=BTH_II0166;web_id=BTH_II0166;description=putative flagellar biosynthetic protein FliQ;Ontology_term=GO:0001539,GO:0009288,GO:0009296
pathema|gbt.contig.493	Pathema	gene	202398	203165	.	-	.	ID=pathema|gbt.493.gene.ORF00163
pathema|gbt.contig.493	Pathema	CDS	202398	203165	.	-	.	ID=pathema|gbt.493.cds.ORF00163;Name=BTH_II0167;Parent=pathema|gbt.493.gene.ORF00163;Dbxref=GenBank:ABC34783.1,TIGR_CMR:BTH_II0167;locus_tag=BTH_II0167;web_id=BTH_II0167;description=flagellar biosynthetic protein fliP
pathema|gbt.contig.493	Pathema	gene	203162	203509	.	-	.	ID=pathema|gbt.493.gene.ORF00164
pathema|gbt.contig.493	Pathema	CDS	203162	203509	.	-	.	ID=pathema|gbt.493.cds.ORF00164;Name=BTH_II0168;Parent=pathema|gbt.493.gene.ORF00164;Dbxref=GenBank:ABC34091.1,TIGR_CMR:BTH_II0168;locus_tag=BTH_II0168;web_id=BTH_II0168;description=flagellar motor switch protein FliN
pathema|gbt.contig.493	Pathema	gene	203513	204472	.	-	.	ID=pathema|gbt.493.gene.ORF00165
pathema|gbt.contig.493	Pathema	CDS	203513	204472	.	-	.	ID=pathema|gbt.493.cds.ORF00165;Name=BTH_II0169;Parent=pathema|gbt.493.gene.ORF00165;Dbxref=GenBank:ABC35781.1,TIGR_CMR:BTH_II0169;locus_tag=BTH_II0169;web_id=BTH_II0169;description=conserved hypothetical protein;Ontology_term=GO:0000004,GO:0005554
pathema|gbt.contig.493	Pathema	gene	205230	205562	.	+	.	ID=pathema|gbt.493.gene.ORF00167
pathema|gbt.contig.493	Pathema	CDS	205230	205562	.	+	.	ID=pathema|gbt.493.cds.ORF00167;Name=BTH_II0170;Parent=pathema|gbt.493.gene.ORF00167;Dbxref=GenBank:ABC34410.1,TIGR_CMR:BTH_II0170;gene_symbol=fliE-2;locus_tag=BTH_II0170;web_id=BTH_II0170;description=Flagellar hook-basal body complex protein FliE;Ontology_term=GO:0001539,GO:0005198
pathema|gbt.contig.493	Pathema	gene	205598	207253	.	+	.	ID=pathema|gbt.493.gene.ORF00168
pathema|gbt.contig.493	Pathema	CDS	205598	207253	.	+	.	ID=pathema|gbt.493.cds.ORF00168;Name=BTH_II0171;Parent=pathema|gbt.493.gene.ORF00168;Dbxref=GenBank:ABC36024.1,TIGR_CMR:BTH_II0171;gene_symbol=fliF-2;locus_tag=BTH_II0171;web_id=BTH_II0171;description=flagellar M-ring protein FliF;Ontology_term=GO:0001539,GO:0005198,GO:0009431
pathema|gbt.contig.493	Pathema	gene	207234	208247	.	+	.	ID=pathema|gbt.493.gene.ORF00169
pathema|gbt.contig.493	Pathema	CDS	207234	208247	.	+	.	ID=pathema|gbt.493.cds.ORF00169;Name=BTH_II0172;Parent=pathema|gbt.493.gene.ORF00169;Dbxref=GenBank:ABC35394.1,TIGR_CMR:BTH_II0172;locus_tag=BTH_II0172;web_id=BTH_II0172;description=putative flagellar motor switch protein FliG
pathema|gbt.contig.493	Pathema	gene	208244	208969	.	+	.	ID=pathema|gbt.493.gene.ORF00170
pathema|gbt.contig.493	Pathema	CDS	208244	208969	.	+	.	ID=pathema|gbt.493.cds.ORF00170;Name=BTH_II0173;Parent=pathema|gbt.493.gene.ORF00170;Dbxref=GenBank:ABC35209.1,TIGR_CMR:BTH_II0173;gene_symbol=fliH-2;locus_tag=BTH_II0173;web_id=BTH_II0173;description=Flagellar assembly protein FliH;Ontology_term=GO:0001539,GO:0009296
pathema|gbt.contig.493	Pathema	gene	208966	210273	.	+	.	ID=pathema|gbt.493.gene.ORF00171
pathema|gbt.contig.493	Pathema	CDS	208966	210273	.	+	.	ID=pathema|gbt.493.cds.ORF00171;Name=BTH_II0174;Parent=pathema|gbt.493.gene.ORF00171;Dbxref=GenBank:ABC34636.1,TIGR_CMR:BTH_II0174,EC:3.6.3.14;locus_tag=BTH_II0174;web_id=BTH_II0174;description=flagellum-specific ATP synthase FliI;Ontology_term=GO:0046933,GO:0046961
pathema|gbt.contig.493	Pathema	gene	210270	210707	.	+	.	ID=pathema|gbt.493.gene.ORF00172
pathema|gbt.contig.493	Pathema	CDS	210270	210707	.	+	.	ID=pathema|gbt.493.cds.ORF00172;Name=BTH_II0175;Parent=pathema|gbt.493.gene.ORF00172;Dbxref=GenBank:ABC34166.1,TIGR_CMR:BTH_II0175;locus_tag=BTH_II0175;web_id=BTH_II0175;description=conserved hypothetical protein;Ontology_term=GO:0000004,GO:0005554
pathema|gbt.contig.493	Pathema	gene	210784	212100	.	+	.	ID=pathema|gbt.493.gene.ORF00173
pathema|gbt.contig.493	Pathema	CDS	210784	212100	.	+	.	ID=pathema|gbt.493.cds.ORF00173;Name=BTH_II0176;Parent=pathema|gbt.493.gene.ORF00173;Dbxref=GenBank:ABC35851.1,TIGR_CMR:BTH_II0176;locus_tag=BTH_II0176;web_id=BTH_II0176;description=putative flagellar hook-associated protein
pathema|gbt.contig.493	Pathema	gene	212134	212520	.	+	.	ID=pathema|gbt.493.gene.ORF00174
pathema|gbt.contig.493	Pathema	CDS	212134	212520	.	+	.	ID=pathema|gbt.493.cds.ORF00174;Name=BTH_II0177;Parent=pathema|gbt.493.gene.ORF00174;Dbxref=GenBank:ABC36102.1,TIGR_CMR:BTH_II0177;gene_symbol=fliS-2;locus_tag=BTH_II0177;web_id=BTH_II0177;description=flagellar protein FliS;Ontology_term=GO:0001539,GO:0009288,GO:0009296
pathema|gbt.contig.493	Pathema	gene	212507	212836	.	+	.	ID=pathema|gbt.493.gene.ORF00175
pathema|gbt.contig.493	Pathema	CDS	212507	212836	.	+	.	ID=pathema|gbt.493.cds.ORF00175;Name=BTH_II0178;Parent=pathema|gbt.493.gene.ORF00175;Dbxref=GenBank:ABC35421.1,TIGR_CMR:BTH_II0178;locus_tag=BTH_II0178;web_id=BTH_II0178;description=hypothetical protein
pathema|gbt.contig.493	Pathema	gene	212833	213978	.	+	.	ID=pathema|gbt.493.gene.ORF00176
pathema|gbt.contig.493	Pathema	CDS	212833	213978	.	+	.	ID=pathema|gbt.493.cds.ORF00176;Name=BTH_II0179;Parent=pathema|gbt.493.gene.ORF00176;Dbxref=GenBank:ABC35044.1,TIGR_CMR:BTH_II0179;locus_tag=BTH_II0179;web_id=BTH_II0179;description=putative Flagellar hook-length control protein;Ontology_term=GO:0001539,GO:0009296
pathema|gbt.contig.493	Pathema	gene	214074	215183	.	+	.	ID=pathema|gbt.493.gene.ORF00177
pathema|gbt.contig.493	Pathema	CDS	214074	215183	.	+	.	ID=pathema|gbt.493.cds.ORF00177;Name=BTH_II0180;Parent=pathema|gbt.493.gene.ORF00177;Dbxref=GenBank:ABC34431.1,TIGR_CMR:BTH_II0180;locus_tag=BTH_II0180;web_id=BTH_II0180;description=RNA polymerase sigma factor for flagellar operon FliA
pathema|gbt.contig.493	Pathema	gene	215232	215516	.	+	.	ID=pathema|gbt.493.gene.ORF00178
pathema|gbt.contig.493	Pathema	CDS	215232	215516	.	+	.	ID=pathema|gbt.493.cds.ORF00178;Name=BTH_II0181;Parent=pathema|gbt.493.gene.ORF00178;Dbxref=GenBank:ABC35797.1,TIGR_CMR:BTH_II0181;locus_tag=BTH_II0181;web_id=BTH_II0181;description=conserved hypothetical protein;Ontology_term=GO:0000004,GO:0005554
pathema|gbt.contig.493	Pathema	gene	215925	216719	.	+	.	ID=pathema|gbt.493.gene.ORF00180
pathema|gbt.contig.493	Pathema	CDS	215925	216719	.	+	.	ID=pathema|gbt.493.cds.ORF00180;Name=BTH_II0182;Parent=pathema|gbt.493.gene.ORF00180;Dbxref=GenBank:ABC35755.1,TIGR_CMR:BTH_II0182;locus_tag=BTH_II0182;web_id=BTH_II0182;description=flagellar protein FlgJ
pathema|gbt.contig.493	Pathema	gene	216661	217434	.	-	.	ID=pathema|gbt.493.gene.ORF00179
pathema|gbt.contig.493	Pathema	CDS	216661	217434	.	-	.	ID=pathema|gbt.493.cds.ORF00179;Name=BTH_II0183;Parent=pathema|gbt.493.gene.ORF00179;Dbxref=GenBank:ABC35166.1,TIGR_CMR:BTH_II0183;locus_tag=BTH_II0183;web_id=BTH_II0183;description=flagella basal body P-ring formation protein FlgA
pathema|gbt.contig.493	Pathema	gene	217553	217927	.	+	.	ID=pathema|gbt.493.gene.ORF00182
pathema|gbt.contig.493	Pathema	CDS	217553	217927	.	+	.	ID=pathema|gbt.493.cds.ORF00182;Name=BTH_II0184;Parent=pathema|gbt.493.gene.ORF00182;Dbxref=GenBank:ABC34773.1,TIGR_CMR:BTH_II0184;gene_symbol=flgB-2;locus_tag=BTH_II0184;web_id=BTH_II0184;description=flagellar basal-body rod protein FlgB;Ontology_term=GO:0001539,GO:0005198,GO:0009429
pathema|gbt.contig.493	Pathema	gene	217964	218380	.	+	.	ID=pathema|gbt.493.gene.ORF00183
pathema|gbt.contig.493	Pathema	CDS	217964	218380	.	+	.	ID=pathema|gbt.493.cds.ORF00183;Name=BTH_II0185;Parent=pathema|gbt.493.gene.ORF00183;Dbxref=GenBank:ABC34653.1,TIGR_CMR:BTH_II0185;gene_symbol=flgC-2;locus_tag=BTH_II0185;web_id=BTH_II0185;description=flagellar basal-body rod protein FlgC;Ontology_term=GO:0001539,GO:0005198,GO:0009425
pathema|gbt.contig.493	Pathema	gene	218407	219102	.	+	.	ID=pathema|gbt.493.gene.ORF00184
pathema|gbt.contig.493	Pathema	CDS	218407	219102	.	+	.	ID=pathema|gbt.493.cds.ORF00184;Name=BTH_II0186;Parent=pathema|gbt.493.gene.ORF00184;Dbxref=GenBank:ABC34058.1,TIGR_CMR:BTH_II0186;locus_tag=BTH_II0186;web_id=BTH_II0186;description=putative basal-body rod modification protein FlgD
pathema|gbt.contig.493	Pathema	gene	219099	220286	.	+	.	ID=pathema|gbt.493.gene.ORF00185
pathema|gbt.contig.493	Pathema	CDS	219099	220286	.	+	.	ID=pathema|gbt.493.cds.ORF00185;Name=BTH_II0187;Parent=pathema|gbt.493.gene.ORF00185;Dbxref=GenBank:ABC35954.1,TIGR_CMR:BTH_II0187;gene_symbol=flgE;locus_tag=BTH_II0187;web_id=BTH_II0187;description=flagellar hook protein flgE
pathema|gbt.contig.493	Pathema	gene	220290	221015	.	+	.	ID=pathema|gbt.493.gene.ORF00186
pathema|gbt.contig.493	Pathema	CDS	220290	221015	.	+	.	ID=pathema|gbt.493.cds.ORF00186;Name=BTH_II0188;Parent=pathema|gbt.493.gene.ORF00186;Dbxref=GenBank:ABC35283.1,TIGR_CMR:BTH_II0188;locus_tag=BTH_II0188;web_id=BTH_II0188;description=flagellar basal-body rod protein FlgF;Ontology_term=GO:0001539,GO:0005198,GO:0009425
pathema|gbt.contig.493	Pathema	gene	221047	221835	.	+	.	ID=pathema|gbt.493.gene.ORF00187
pathema|gbt.contig.493	Pathema	CDS	221047	221835	.	+	.	ID=pathema|gbt.493.cds.ORF00187;Name=BTH_II0189;Parent=pathema|gbt.493.gene.ORF00187;Dbxref=GenBank:ABC34885.1,TIGR_CMR:BTH_II0189;locus_tag=BTH_II0189;web_id=BTH_II0189;description=flagellar basal-body rod protein FlgG;Ontology_term=GO:0001539,GO:0005198,GO:0009425
pathema|gbt.contig.493	Pathema	gene	221835	222488	.	+	.	ID=pathema|gbt.493.gene.ORF00188
pathema|gbt.contig.493	Pathema	CDS	221835	222488	.	+	.	ID=pathema|gbt.493.cds.ORF00188;Name=BTH_II0190;Parent=pathema|gbt.493.gene.ORF00188;Dbxref=GenBank:ABC34266.1,TIGR_CMR:BTH_II0190;gene_symbol=flgH-2;locus_tag=BTH_II0190;web_id=BTH_II0190;description=flagellar L-ring protein FlgH;Ontology_term=GO:0001539,GO:0005198,GO:0009427
pathema|gbt.contig.493	Pathema	gene	222488	223651	.	+	.	ID=pathema|gbt.493.gene.ORF00189
pathema|gbt.contig.493	Pathema	CDS	222488	223651	.	+	.	ID=pathema|gbt.493.cds.ORF00189;Name=BTH_II0191;Parent=pathema|gbt.493.gene.ORF00189;Dbxref=GenBank:ABC36282.1,TIGR_CMR:BTH_II0191;gene_symbol=flgI-2;locus_tag=BTH_II0191;web_id=BTH_II0191;description=flagellar P-ring protein FlgI;Ontology_term=GO:0001539,GO:0005198,GO:0009428
pathema|gbt.contig.493	Pathema	gene	223665	224030	.	+	.	ID=pathema|gbt.493.gene.ORF00190
pathema|gbt.contig.493	Pathema	CDS	223665	224030	.	+	.	ID=pathema|gbt.493.cds.ORF00190;Name=BTH_II0192;Parent=pathema|gbt.493.gene.ORF00190;Dbxref=GenBank:ABC35806.1,TIGR_CMR:BTH_II0192;locus_tag=BTH_II0192;web_id=BTH_II0192;description=peptidoglycan hydrolase
pathema|gbt.contig.493	Pathema	gene	224165	225523	.	+	.	ID=pathema|gbt.493.gene.ORF00192
pathema|gbt.contig.493	Pathema	CDS	224165	225523	.	+	.	ID=pathema|gbt.493.cds.ORF00192;Name=BTH_II0193;Parent=pathema|gbt.493.gene.ORF00192;Dbxref=GenBank:ABC34758.1,TIGR_CMR:BTH_II0193;locus_tag=BTH_II0193;web_id=BTH_II0193;description=putative flagellar hook-associated protein 1
pathema|gbt.contig.493	Pathema	gene	225541	226455	.	+	.	ID=pathema|gbt.493.gene.ORF00193
pathema|gbt.contig.493	Pathema	CDS	225541	226455	.	+	.	ID=pathema|gbt.493.cds.ORF00193;Name=BTH_II0194;Parent=pathema|gbt.493.gene.ORF00193;Dbxref=GenBank:ABC34800.1,TIGR_CMR:BTH_II0194;locus_tag=BTH_II0194;web_id=BTH_II0194;description=putative flagellar hook-associated protein 3
pathema|gbt.contig.493	Pathema	gene	226471	227538	.	+	.	ID=pathema|gbt.493.gene.ORF00194
pathema|gbt.contig.493	Pathema	CDS	226471	227538	.	+	.	ID=pathema|gbt.493.cds.ORF00194;Name=BTH_II0195;Parent=pathema|gbt.493.gene.ORF00194;Dbxref=GenBank:ABC35141.1,TIGR_CMR:BTH_II0195;locus_tag=BTH_II0195;web_id=BTH_II0195;description=conserved hypothetical protein;Ontology_term=GO:0000004,GO:0005554
pathema|gbt.contig.493	Pathema	gene	227653	228054	.	+	.	ID=pathema|gbt.493.gene.ORF00195
pathema|gbt.contig.493	Pathema	CDS	227653	228054	.	+	.	ID=pathema|gbt.493.cds.ORF00195;Name=BTH_II0196;Parent=pathema|gbt.493.gene.ORF00195;Dbxref=GenBank:ABC34244.1,TIGR_CMR:BTH_II0196;locus_tag=BTH_II0196;web_id=BTH_II0196;description=hypothetical protein
pathema|gbt.contig.493	Pathema	gene	228094	228861	.	-	.	ID=pathema|gbt.493.gene.ORF00196
pathema|gbt.contig.493	Pathema	CDS	228094	228861	.	-	.	ID=pathema|gbt.493.cds.ORF00196;Name=BTH_II0197;Parent=pathema|gbt.493.gene.ORF00196;Dbxref=GenBank:ABC34128.1,TIGR_CMR:BTH_II0197;locus_tag=BTH_II0197;web_id=BTH_II0197;description=putative transcriptional regulator
pathema|gbt.contig.493	Pathema	gene	231062	231754	.	+	.	ID=pathema|gbt.493.gene.ORF00197
pathema|gbt.contig.493	Pathema	CDS	231062	231754	.	+	.	ID=pathema|gbt.493.cds.ORF00197;Name=BTH_II0198;Parent=pathema|gbt.493.gene.ORF00197;Dbxref=GenBank:ABC35608.1,TIGR_CMR:BTH_II0198;gene_symbol=rcsB;locus_tag=BTH_II0198;web_id=BTH_II0198;description=capsular synthesis regulator component B;Ontology_term=GO:0000156,GO:0000160,GO:0003700,GO:0006355
pathema|gbt.contig.493	Pathema	gene	231957	232250	.	-	.	ID=pathema|gbt.493.gene.ORF00198
pathema|gbt.contig.493	Pathema	CDS	231957	232250	.	-	.	ID=pathema|gbt.493.cds.ORF00198;Name=BTH_II0199;Parent=pathema|gbt.493.gene.ORF00198;Dbxref=GenBank:ABC36265.1,TIGR_CMR:BTH_II0199;locus_tag=BTH_II0199;web_id=BTH_II0199;description=H-NS histone family protein;Ontology_term=GO:0003677,GO:0005622,GO:0006355
pathema|gbt.contig.493	Pathema	gene	232965	234290	.	+	.	ID=pathema|gbt.493.gene.ORF00199
pathema|gbt.contig.493	Pathema	CDS	232965	234290	.	+	.	ID=pathema|gbt.493.cds.ORF00199;Name=BTH_II0200;Parent=pathema|gbt.493.gene.ORF00199;Dbxref=GenBank:ABC33991.1,TIGR_CMR:BTH_II0200;locus_tag=BTH_II0200;web_id=BTH_II0200;description=major facilitator family transporter;Ontology_term=GO:0005215,GO:0005887,GO:0006810
pathema|gbt.contig.493	Pathema	gene	234365	235549	.	+	.	ID=pathema|gbt.493.gene.ORF00200
pathema|gbt.contig.493	Pathema	CDS	234365	235549	.	+	.	ID=pathema|gbt.493.cds.ORF00200;Name=BTH_II0201;Parent=pathema|gbt.493.gene.ORF00200;Dbxref=GenBank:ABC34120.1,TIGR_CMR:BTH_II0201;locus_tag=BTH_II0201;web_id=BTH_II0201;description=glycerate kinase
pathema|gbt.contig.493	Pathema	gene	235608	237062	.	+	.	ID=pathema|gbt.493.gene.ORF00201
pathema|gbt.contig.493	Pathema	CDS	235608	237062	.	+	.	ID=pathema|gbt.493.cds.ORF00201;Name=BTH_II0202;Parent=pathema|gbt.493.gene.ORF00201;Dbxref=GenBank:ABC36112.1,TIGR_CMR:BTH_II0202,EC:2.7.1.40;gene_symbol=pyk;locus_tag=BTH_II0202;web_id=BTH_II0202;description=pyruvate kinase;Ontology_term=GO:0004743,GO:0005737,GO:0006096
pathema|gbt.contig.493	Pathema	gene	237154	238362	.	+	.	ID=pathema|gbt.493.gene.ORF00202
pathema|gbt.contig.493	Pathema	CDS	237154	238362	.	+	.	ID=pathema|gbt.493.cds.ORF00202;Name=BTH_II0203;Parent=pathema|gbt.493.gene.ORF00202;Dbxref=GenBank:ABC35448.1,TIGR_CMR:BTH_II0203;locus_tag=BTH_II0203;web_id=BTH_II0203;description=carbohydrate diacid regulator
pathema|gbt.contig.493	Pathema	gene	239300	242251	.	+	.	ID=pathema|gbt.493.gene.ORF00204
pathema|gbt.contig.493	Pathema	CDS	239300	242251	.	+	.	ID=pathema|gbt.493.cds.ORF00204;Name=BTH_II0204;Parent=pathema|gbt.493.gene.ORF00204;Dbxref=GenBank:ABC34379.1,TIGR_CMR:BTH_II0204;locus_tag=BTH_II0204;web_id=BTH_II0204;description=putative peptide synthetase
pathema|gbt.contig.493	Pathema	gene	242291	243268	.	+	.	ID=pathema|gbt.493.gene.ORF00205
pathema|gbt.contig.493	Pathema	CDS	242291	243268	.	+	.	ID=pathema|gbt.493.cds.ORF00205;Name=BTH_II0205;Parent=pathema|gbt.493.gene.ORF00205;Dbxref=GenBank:ABC35181.1,TIGR_CMR:BTH_II0205;locus_tag=BTH_II0205;web_id=BTH_II0205;description=NAD-dependent epimerase/dehydratase family protein;Ontology_term=GO:0003824,GO:0009225
pathema|gbt.contig.493	Pathema	gene	243292	243687	.	+	.	ID=pathema|gbt.493.gene.ORFA07897
pathema|gbt.contig.493	Pathema	CDS	243292	243687	.	+	.	ID=pathema|gbt.493.cds.ORFA07897;Name=BTH_II0206;Parent=pathema|gbt.493.gene.ORFA07897;Dbxref=GenBank:ABC35706.1,TIGR_CMR:BTH_II0206;locus_tag=BTH_II0206;web_id=BTH_II0206;description=putative limonene-1%2C2-epoxide hydrolase;Ontology_term=GO:0018744,GO:0018923
pathema|gbt.contig.493	Pathema	gene	243841	244866	.	+	.	ID=pathema|gbt.493.gene.ORF00206
pathema|gbt.contig.493	Pathema	CDS	243841	244866	.	+	.	ID=pathema|gbt.493.cds.ORF00206;Name=BTH_II0207;Parent=pathema|gbt.493.gene.ORF00206;Dbxref=GenBank:ABC34535.1,TIGR_CMR:BTH_II0207;locus_tag=BTH_II0207;web_id=BTH_II0207;description=blr7665
pathema|gbt.contig.493	Pathema	gene	244934	246322	.	-	.	ID=pathema|gbt.493.gene.ORF00207
pathema|gbt.contig.493	Pathema	CDS	244934	246322	.	-	.	ID=pathema|gbt.493.cds.ORF00207;Name=BTH_II0208;Parent=pathema|gbt.493.gene.ORF00207;Dbxref=GenBank:ABC34169.1,TIGR_CMR:BTH_II0208;locus_tag=BTH_II0208;web_id=BTH_II0208;description=diguanylate cyclase;Ontology_term=GO:0009966,GO:0009975
pathema|gbt.contig.493	Pathema	gene	247314	248258	.	-	.	ID=pathema|gbt.493.gene.ORF00208
pathema|gbt.contig.493	Pathema	CDS	247314	248258	.	-	.	ID=pathema|gbt.493.cds.ORF00208;Name=BTH_II0209;Parent=pathema|gbt.493.gene.ORF00208;Dbxref=GenBank:ABC36113.1,TIGR_CMR:BTH_II0209;locus_tag=BTH_II0209;web_id=BTH_II0209;description=ribose ABC transporter%2C periplasmic ribose-binding protein
pathema|gbt.contig.493	Pathema	gene	248338	249357	.	-	.	ID=pathema|gbt.493.gene.ORF00209
pathema|gbt.contig.493	Pathema	CDS	248338	249357	.	-	.	ID=pathema|gbt.493.cds.ORF00209;Name=BTH_II0210;Parent=pathema|gbt.493.gene.ORF00209;Dbxref=GenBank:ABC35457.1,TIGR_CMR:BTH_II0210;locus_tag=BTH_II0210;web_id=BTH_II0210;description=ribose ABC transporter%2C permease protein;Ontology_term=GO:0015611,GO:0015752
pathema|gbt.contig.493	Pathema	gene	249412	250965	.	-	.	ID=pathema|gbt.493.gene.ORF00210
pathema|gbt.contig.493	Pathema	CDS	249412	250965	.	-	.	ID=pathema|gbt.493.cds.ORF00210;Name=BTH_II0211;Parent=pathema|gbt.493.gene.ORF00210;Dbxref=GenBank:ABC35218.1,TIGR_CMR:BTH_II0211;locus_tag=BTH_II0211;web_id=BTH_II0211;description=ribose ABC transporter%2C ATP-binding protein
pathema|gbt.contig.493	Pathema	gene	250952	252202	.	-	.	ID=pathema|gbt.493.gene.ORF00211
pathema|gbt.contig.493	Pathema	CDS	250952	252202	.	-	.	ID=pathema|gbt.493.cds.ORF00211;Name=BTH_II0212;Parent=pathema|gbt.493.gene.ORF00211;Dbxref=GenBank:ABC34806.1,TIGR_CMR:BTH_II0212;locus_tag=BTH_II0212;web_id=BTH_II0212;description=ROK family protein;Ontology_term=GO:0003674,GO:0008150
pathema|gbt.contig.493	Pathema	gene	253045	255690	.	-	.	ID=pathema|gbt.493.gene.ORF00212
pathema|gbt.contig.493	Pathema	CDS	253045	255690	.	-	.	ID=pathema|gbt.493.cds.ORF00212;Name=BTH_II0213;Parent=pathema|gbt.493.gene.ORF00212;Dbxref=GenBank:ABC35156.1,TIGR_CMR:BTH_II0213;locus_tag=BTH_II0213;web_id=BTH_II0213;description=putative glucan 1%2C4-alpha-glucosidase;Ontology_term=GO:0004339,GO:0009251
pathema|gbt.contig.493	Pathema	gene	256014	257558	.	-	.	ID=pathema|gbt.493.gene.ORF00213
pathema|gbt.contig.493	Pathema	CDS	256014	257558	.	-	.	ID=pathema|gbt.493.cds.ORF00213;Name=BTH_II0214;Parent=pathema|gbt.493.gene.ORF00213;Dbxref=GenBank:ABC36100.1,TIGR_CMR:BTH_II0214;locus_tag=BTH_II0214;web_id=BTH_II0214;description=DEAD/DEAH box helicase domain/helicase conserved C-terminal domain/DbpA RNA binding domain protein;Ontology_term=GO:0006139,GO:0008026
pathema|gbt.contig.493	Pathema	gene	257620	258768	.	-	.	ID=pathema|gbt.493.gene.ORF00214
pathema|gbt.contig.493	Pathema	CDS	257620	258768	.	-	.	ID=pathema|gbt.493.cds.ORF00214;Name=BTH_II0215;Parent=pathema|gbt.493.gene.ORF00214;Dbxref=GenBank:ABC34277.1,TIGR_CMR:BTH_II0215;locus_tag=BTH_II0215;web_id=BTH_II0215;description=outer membrane porin OpcP
pathema|gbt.contig.493	Pathema	gene	259034	260347	.	-	.	ID=pathema|gbt.493.gene.ORF00215
pathema|gbt.contig.493	Pathema	CDS	259034	260347	.	-	.	ID=pathema|gbt.493.cds.ORF00215;Name=BTH_II0216;Parent=pathema|gbt.493.gene.ORF00215;Dbxref=GenBank:ABC35039.1,TIGR_CMR:BTH_II0216;locus_tag=BTH_II0216;web_id=BTH_II0216;description=major facilitator family transporter;Ontology_term=GO:0005215,GO:0005887,GO:0006810
pathema|gbt.contig.493	Pathema	gene	260388	261578	.	-	.	ID=pathema|gbt.493.gene.ORF00216
pathema|gbt.contig.493	Pathema	CDS	260388	261578	.	-	.	ID=pathema|gbt.493.cds.ORF00216;Name=BTH_II0217;Parent=pathema|gbt.493.gene.ORF00216;Dbxref=GenBank:ABC35571.1,TIGR_CMR:BTH_II0217;locus_tag=BTH_II0217;web_id=BTH_II0217;description=amidohydrolase family protein;Ontology_term=GO:0004180,GO:0006508
pathema|gbt.contig.493	Pathema	gene	261762	262664	.	+	.	ID=pathema|gbt.493.gene.ORF00217
pathema|gbt.contig.493	Pathema	CDS	261762	262664	.	+	.	ID=pathema|gbt.493.cds.ORF00217;Name=BTH_II0218;Parent=pathema|gbt.493.gene.ORF00217;Dbxref=GenBank:ABC34018.1,TIGR_CMR:BTH_II0218;locus_tag=BTH_II0218;web_id=BTH_II0218;description=transcriptional regulator%2C LysR family;Ontology_term=GO:0003700,GO:0006355
pathema|gbt.contig.493	Pathema	gene	262935	263771	.	-	.	ID=pathema|gbt.493.gene.ORF00218
pathema|gbt.contig.493	Pathema	CDS	262935	263771	.	-	.	ID=pathema|gbt.493.cds.ORF00218;Name=BTH_II0219;Parent=pathema|gbt.493.gene.ORF00218;Dbxref=GenBank:ABC34527.1,TIGR_CMR:BTH_II0219;locus_tag=BTH_II0219;web_id=BTH_II0219;description=conserved hypothetical protein;Ontology_term=GO:0003674,GO:0005575,GO:0008150
pathema|gbt.contig.493	Pathema	gene	264057	265079	.	+	.	ID=pathema|gbt.493.gene.ORF00219
pathema|gbt.contig.493	Pathema	CDS	264057	265079	.	+	.	ID=pathema|gbt.493.cds.ORF00219;Name=BTH_II0220;Parent=pathema|gbt.493.gene.ORF00219;Dbxref=GenBank:ABC34023.1,TIGR_CMR:BTH_II0220;locus_tag=BTH_II0220;web_id=BTH_II0220;description=fatty acid desaturase domain protein;Ontology_term=GO:0004768,GO:0006633
pathema|gbt.contig.493	Pathema	gene	265156	265977	.	+	.	ID=pathema|gbt.493.gene.ORF00220
pathema|gbt.contig.493	Pathema	CDS	265156	265977	.	+	.	ID=pathema|gbt.493.cds.ORF00220;Name=BTH_II0221;Parent=pathema|gbt.493.gene.ORF00220;Dbxref=GenBank:ABC34745.1,TIGR_CMR:BTH_II0221;locus_tag=BTH_II0221;web_id=BTH_II0221;description=Rickettsia 17 kDa surface antigen domain protein;Ontology_term=GO:0003674,GO:0008150
pathema|gbt.contig.493	Pathema	gene	266516	267415	.	-	.	ID=pathema|gbt.493.gene.ORF00221
pathema|gbt.contig.493	Pathema	CDS	266516	267415	.	-	.	ID=pathema|gbt.493.cds.ORF00221;Name=BTH_II0222;Parent=pathema|gbt.493.gene.ORF00221;Dbxref=GenBank:ABC35274.1,TIGR_CMR:BTH_II0222;locus_tag=BTH_II0222;web_id=BTH_II0222;description=Bacterial extracellular solute-binding proteins%2C family 3;Ontology_term=GO:0005488,GO:0006810
pathema|gbt.contig.493	Pathema	gene	267561	268808	.	-	.	ID=pathema|gbt.493.gene.ORF00222
pathema|gbt.contig.493	Pathema	CDS	267561	268808	.	-	.	ID=pathema|gbt.493.cds.ORF00222;Name=BTH_II0223;Parent=pathema|gbt.493.gene.ORF00222;Dbxref=GenBank:ABC35835.1,TIGR_CMR:BTH_II0223;locus_tag=BTH_II0223;web_id=BTH_II0223;description=putative D-amino acid dehydrogenase%2C small subunit;Ontology_term=GO:0006520,GO:0008718,GO:0050660
pathema|gbt.contig.493	Pathema	gene	268931	269860	.	-	.	ID=pathema|gbt.493.gene.ORF00224
pathema|gbt.contig.493	Pathema	CDS	268931	269860	.	-	.	ID=pathema|gbt.493.cds.ORF00224;Name=BTH_II0224;Parent=pathema|gbt.493.gene.ORF00224;Dbxref=GenBank:ABC35307.1,TIGR_CMR:BTH_II0224;locus_tag=BTH_II0224;web_id=BTH_II0224;description=transcriptional regulator%2C LysR family;Ontology_term=GO:0003700,GO:0006355
pathema|gbt.contig.493	Pathema	gene	269956	270717	.	-	.	ID=pathema|gbt.493.gene.ORF00225
pathema|gbt.contig.493	Pathema	CDS	269956	270717	.	-	.	ID=pathema|gbt.493.cds.ORF00225;Name=BTH_II0225;Parent=pathema|gbt.493.gene.ORF00225;Dbxref=GenBank:ABC35982.1,TIGR_CMR:BTH_II0225;locus_tag=BTH_II0225;web_id=BTH_II0225;description=oxidoreductase%2C short chain dehydrogenase/reductase family;Ontology_term=GO:0008152,GO:0016491
pathema|gbt.contig.493	Pathema	gene	271109	271474	.	+	.	ID=pathema|gbt.493.gene.ORF00227
pathema|gbt.contig.493	Pathema	CDS	271109	271474	.	+	.	ID=pathema|gbt.493.cds.ORF00227;Name=BTH_II0226;Parent=pathema|gbt.493.gene.ORF00227;Dbxref=GenBank:ABC34238.1,TIGR_CMR:BTH_II0226;locus_tag=BTH_II0226;web_id=BTH_II0226;description=conserved hypothetical protein;Ontology_term=GO:0003674,GO:0005575,GO:0008372
pathema|gbt.contig.493	Pathema	gene	271853	273769	.	+	.	ID=pathema|gbt.493.gene.ORF00229
pathema|gbt.contig.493	Pathema	CDS	271853	273769	.	+	.	ID=pathema|gbt.493.cds.ORF00229;Name=BTH_II0227;Parent=pathema|gbt.493.gene.ORF00229;Dbxref=GenBank:ABC35626.1,TIGR_CMR:BTH_II0227;locus_tag=BTH_II0227;web_id=BTH_II0227;description=conserved hypothetical protein;Ontology_term=GO:0003674,GO:0005575,GO:0008150
pathema|gbt.contig.493	Pathema	gene	274097	276961	.	+	.	ID=pathema|gbt.493.gene.ORF00230
pathema|gbt.contig.493	Pathema	CDS	274097	276961	.	+	.	ID=pathema|gbt.493.cds.ORF00230;Name=BTH_II0228;Parent=pathema|gbt.493.gene.ORF00230;Dbxref=GenBank:ABC36261.1,TIGR_CMR:BTH_II0228;locus_tag=BTH_II0228;web_id=BTH_II0228;description=putative alpha-1%2C2-mannosidase;Ontology_term=GO:0005975,GO:0016798
pathema|gbt.contig.493	Pathema	gene	277580	278641	.	+	.	ID=pathema|gbt.493.gene.ORF00231
pathema|gbt.contig.493	Pathema	CDS	277580	278641	.	+	.	ID=pathema|gbt.493.cds.ORF00231;Name=BTH_II0229;Parent=pathema|gbt.493.gene.ORF00231;Dbxref=GenBank:ABC34526.1,TIGR_CMR:BTH_II0229;gene_symbol=pvcA;locus_tag=BTH_II0229;web_id=BTH_II0229;description=pyoverdine chromophore biosynthetic protein PvcA;Ontology_term=GO:0003824,GO:0019290
pathema|gbt.contig.493	Pathema	gene	278638	279549	.	+	.	ID=pathema|gbt.493.gene.ORFA07736
pathema|gbt.contig.493	Pathema	CDS	278638	279549	.	+	.	ID=pathema|gbt.493.cds.ORFA07736;Name=BTH_II0230;Parent=pathema|gbt.493.gene.ORFA07736;Dbxref=GenBank:ABC36029.1,TIGR_CMR:BTH_II0230;gene_symbol=pvcB;locus_tag=BTH_II0230;web_id=BTH_II0230;description=pyoverdine biosynthesis protein PvcB;Ontology_term=GO:0016706,GO:0019290
pathema|gbt.contig.493	Pathema	gene	279575	281080	.	+	.	ID=pathema|gbt.493.gene.ORF00232
pathema|gbt.contig.493	Pathema	CDS	279575	281080	.	+	.	ID=pathema|gbt.493.cds.ORF00232;Name=BTH_II0231;Parent=pathema|gbt.493.gene.ORF00232;Dbxref=GenBank:ABC35094.1,TIGR_CMR:BTH_II0231,EC:1.14.14.-;gene_symbol=pvcC;locus_tag=BTH_II0231;web_id=BTH_II0231;description=chromophore biosynthetic protein PvcC;Ontology_term=GO:0003824,GO:0019290
pathema|gbt.contig.493	Pathema	gene	281105	282973	.	+	.	ID=pathema|gbt.493.gene.ORF00233
pathema|gbt.contig.493	Pathema	CDS	281105	282973	.	+	.	ID=pathema|gbt.493.cds.ORF00233;Name=BTH_II0232;Parent=pathema|gbt.493.gene.ORF00233;Dbxref=GenBank:ABC35959.1,TIGR_CMR:BTH_II0232,EC:6.3.5.4;gene_symbol=asnB;locus_tag=BTH_II0232;web_id=BTH_II0232;description=asparagine synthase (glutamine-hydrolyzing);Ontology_term=GO:0004066,GO:0006529
pathema|gbt.contig.493	Pathema	gene	283002	283973	.	+	.	ID=pathema|gbt.493.gene.ORF00234
pathema|gbt.contig.493	Pathema	CDS	283002	283973	.	+	.	ID=pathema|gbt.493.cds.ORF00234;Name=BTH_II0233;Parent=pathema|gbt.493.gene.ORF00234;Dbxref=GenBank:ABC35197.1,TIGR_CMR:BTH_II0233;locus_tag=BTH_II0233;web_id=BTH_II0233;description=oxidoreductase%2C zinc-binding dehydrogenase family;Ontology_term=GO:0008152,GO:0008270,GO:0016491
pathema|gbt.contig.493	Pathema	gene	284023	284937	.	+	.	ID=pathema|gbt.493.gene.ORF00235
pathema|gbt.contig.493	Pathema	CDS	284023	284937	.	+	.	ID=pathema|gbt.493.cds.ORF00235;Name=BTH_II0234;Parent=pathema|gbt.493.gene.ORF00235;Dbxref=GenBank:ABC35960.1,TIGR_CMR:BTH_II0234;locus_tag=BTH_II0234;web_id=BTH_II0234;description=aromatic ring-opening dioxygenase;Ontology_term=GO:0006725,GO:0016702
pathema|gbt.contig.493	Pathema	gene	284996	286360	.	-	.	ID=pathema|gbt.493.gene.ORF00236
pathema|gbt.contig.493	Pathema	CDS	284996	286360	.	-	.	ID=pathema|gbt.493.cds.ORF00236;Name=BTH_II0235;Parent=pathema|gbt.493.gene.ORF00236;Dbxref=GenBank:ABC35271.1,TIGR_CMR:BTH_II0235;locus_tag=BTH_II0235;web_id=BTH_II0235;description=transcriptional regulator%2C LysR family;Ontology_term=GO:0003700,GO:0006355
pathema|gbt.contig.493	Pathema	gene	287110	287526	.	+	.	ID=pathema|gbt.493.gene.ORF00237
pathema|gbt.contig.493	Pathema	CDS	287110	287526	.	+	.	ID=pathema|gbt.493.cds.ORF00237;Name=BTH_II0236;Parent=pathema|gbt.493.gene.ORF00237;Dbxref=GenBank:ABC34927.1,TIGR_CMR:BTH_II0236;locus_tag=BTH_II0236;web_id=BTH_II0236;description=conserved hypothetical protein;Ontology_term=GO:0003674,GO:0005575,GO:0008150
pathema|gbt.contig.493	Pathema	gene	288326	289414	.	+	.	ID=pathema|gbt.493.gene.ORF00238
pathema|gbt.contig.493	Pathema	CDS	288326	289414	.	+	.	ID=pathema|gbt.493.cds.ORF00238;Name=BTH_II0237;Parent=pathema|gbt.493.gene.ORF00238;Dbxref=GenBank:ABC34294.1,TIGR_CMR:BTH_II0237,EC:1.2.4.1;locus_tag=BTH_II0237;web_id=BTH_II0237;description=pdhA;Ontology_term=GO:0004739
pathema|gbt.contig.493	Pathema	gene	289407	290387	.	+	.	ID=pathema|gbt.493.gene.ORF00239
pathema|gbt.contig.493	Pathema	CDS	289407	290387	.	+	.	ID=pathema|gbt.493.cds.ORF00239;Name=BTH_II0238;Parent=pathema|gbt.493.gene.ORF00239;Dbxref=GenBank:ABC36271.1,TIGR_CMR:BTH_II0238,EC:1.2.4.1;locus_tag=BTH_II0238;web_id=BTH_II0238;description=pyruvate dehydrogenase E1 beta subunit;Ontology_term=GO:0004739
pathema|gbt.contig.493	Pathema	gene	290392	291495	.	+	.	ID=pathema|gbt.493.gene.ORF00241
pathema|gbt.contig.493	Pathema	CDS	290392	291495	.	+	.	ID=pathema|gbt.493.cds.ORF00241;Name=BTH_II0239;Parent=pathema|gbt.493.gene.ORF00241;Dbxref=GenBank:ABC35068.1,TIGR_CMR:BTH_II0239;locus_tag=BTH_II0239;web_id=BTH_II0239;description=dihydrolipoamide acyltransferase
pathema|gbt.contig.493	Pathema	gene	291420	292127	.	-	.	ID=pathema|gbt.493.gene.ORF00240
pathema|gbt.contig.493	Pathema	CDS	291420	292127	.	-	.	ID=pathema|gbt.493.cds.ORF00240;Name=BTH_II0240;Parent=pathema|gbt.493.gene.ORF00240;Dbxref=GenBank:ABC35471.1,TIGR_CMR:BTH_II0240;locus_tag=BTH_II0240;web_id=BTH_II0240;description=L-lactate dehydrogenase
pathema|gbt.contig.493	Pathema	gene	292278	293603	.	-	.	ID=pathema|gbt.493.gene.ORF00242
pathema|gbt.contig.493	Pathema	CDS	292278	293603	.	-	.	ID=pathema|gbt.493.cds.ORF00242;Name=BTH_II0241;Parent=pathema|gbt.493.gene.ORF00242;Dbxref=GenBank:ABC34229.1,TIGR_CMR:BTH_II0241;locus_tag=BTH_II0241;web_id=BTH_II0241;description=transporter%2C major facilitator family;Ontology_term=GO:0005215,GO:0005887,GO:0006810
pathema|gbt.contig.493	Pathema	gene	294046	295089	.	-	.	ID=pathema|gbt.493.gene.ORF00243
pathema|gbt.contig.493	Pathema	CDS	294046	295089	.	-	.	ID=pathema|gbt.493.cds.ORF00243;Name=BTH_II0242;Parent=pathema|gbt.493.gene.ORF00243;Dbxref=GenBank:ABC34572.1,TIGR_CMR:BTH_II0242;locus_tag=BTH_II0242;web_id=BTH_II0242;description=isochorismatase%2C isochorismatase family
pathema|gbt.contig.493	Pathema	gene	295181	296089	.	+	.	ID=pathema|gbt.493.gene.ORF00244
pathema|gbt.contig.493	Pathema	CDS	295181	296089	.	+	.	ID=pathema|gbt.493.cds.ORF00244;Name=BTH_II0243;Parent=pathema|gbt.493.gene.ORF00244;Dbxref=GenBank:ABC34073.1,TIGR_CMR:BTH_II0243;locus_tag=BTH_II0243;web_id=BTH_II0243;description=transcriptional regulator%2C LysR family
pathema|gbt.contig.493	Pathema	gene	296377	297330	.	-	.	ID=pathema|gbt.493.gene.ORF00245
pathema|gbt.contig.493	Pathema	CDS	296377	297330	.	-	.	ID=pathema|gbt.493.cds.ORF00245;Name=BTH_II0244;Parent=pathema|gbt.493.gene.ORF00245;Dbxref=GenBank:ABC35921.1,TIGR_CMR:BTH_II0244;locus_tag=BTH_II0244;web_id=BTH_II0244;description=transcriptional regulator%2C LysR family;Ontology_term=GO:0003700,GO:0006355
pathema|gbt.contig.493	Pathema	gene	297421	298755	.	+	.	ID=pathema|gbt.493.gene.ORF00246
pathema|gbt.contig.493	Pathema	CDS	297421	298755	.	+	.	ID=pathema|gbt.493.cds.ORF00246;Name=BTH_II0245;Parent=pathema|gbt.493.gene.ORF00246;Dbxref=GenBank:ABC35346.1,TIGR_CMR:BTH_II0245,EC:4.3.1.18;gene_symbol=dsdA;locus_tag=BTH_II0245;web_id=BTH_II0245;description=D-serine ammonia-lyase
pathema|gbt.contig.493	Pathema	gene	299015	299911	.	-	.	ID=pathema|gbt.493.gene.ORF00247
pathema|gbt.contig.493	Pathema	CDS	299015	299911	.	-	.	ID=pathema|gbt.493.cds.ORF00247;Name=BTH_II0246;Parent=pathema|gbt.493.gene.ORF00247;Dbxref=GenBank:ABC34327.1,TIGR_CMR:BTH_II0246;locus_tag=BTH_II0246;web_id=BTH_II0246;description=transcriptional regulator%2C LysR family;Ontology_term=GO:0003700,GO:0006355
pathema|gbt.contig.493	Pathema	gene	300115	300819	.	+	.	ID=pathema|gbt.493.gene.ORF00249
pathema|gbt.contig.493	Pathema	CDS	300115	300819	.	+	.	ID=pathema|gbt.493.cds.ORF00249;Name=BTH_II0247;Parent=pathema|gbt.493.gene.ORF00249;Dbxref=GenBank:ABC35658.1,TIGR_CMR:BTH_II0247;locus_tag=BTH_II0247;web_id=BTH_II0247;description=oxidoreductase%2C short chain dehydrogenase/reductase family;Ontology_term=GO:0008152,GO:0016491
pathema|gbt.contig.493	Pathema	gene	301071	303068	.	+	.	ID=pathema|gbt.493.gene.ORF00251
pathema|gbt.contig.493	Pathema	CDS	301071	303068	.	+	.	ID=pathema|gbt.493.cds.ORF00251;Name=BTH_II0248;Parent=pathema|gbt.493.gene.ORF00251;Dbxref=GenBank:ABC35163.1,TIGR_CMR:BTH_II0248;locus_tag=BTH_II0248;web_id=BTH_II0248;description=putative lipoprotein;Ontology_term=GO:0003674,GO:0008150
pathema|gbt.contig.493	Pathema	gene	303044	304489	.	-	.	ID=pathema|gbt.493.gene.ORF00250
pathema|gbt.contig.493	Pathema	CDS	303044	304489	.	-	.	ID=pathema|gbt.493.cds.ORF00250;Name=BTH_II0249;Parent=pathema|gbt.493.gene.ORF00250;Dbxref=GenBank:ABC35195.1,TIGR_CMR:BTH_II0249;locus_tag=BTH_II0249;web_id=BTH_II0249;description=FHA domain protein;Ontology_term=GO:0005488,GO:0008150
pathema|gbt.contig.493	Pathema	gene	304544	304942	.	-	.	ID=pathema|gbt.493.gene.ORF00252
pathema|gbt.contig.493	Pathema	CDS	304544	304942	.	-	.	ID=pathema|gbt.493.cds.ORF00252;Name=BTH_II0250;Parent=pathema|gbt.493.gene.ORF00252;Dbxref=GenBank:ABC35723.1,TIGR_CMR:BTH_II0250;locus_tag=BTH_II0250;web_id=BTH_II0250;description=putative lipoprotein;Ontology_term=GO:0008372
pathema|gbt.contig.493	Pathema	gene	305598	306116	.	+	.	ID=pathema|gbt.493.gene.ORF00254
pathema|gbt.contig.493	Pathema	CDS	305598	306116	.	+	.	ID=pathema|gbt.493.cds.ORF00254;Name=BTH_II0251;Parent=pathema|gbt.493.gene.ORF00254;Dbxref=GenBank:ABC34811.1,TIGR_CMR:BTH_II0251;locus_tag=BTH_II0251;web_id=BTH_II0251;description=putative lipoprotein;Ontology_term=GO:0003674,GO:0008150
pathema|gbt.contig.493	Pathema	gene	306113	307519	.	+	.	ID=pathema|gbt.493.gene.ORF00255
pathema|gbt.contig.493	Pathema	CDS	306113	307519	.	+	.	ID=pathema|gbt.493.cds.ORF00255;Name=BTH_II0252;Parent=pathema|gbt.493.gene.ORF00255;Dbxref=GenBank:ABC35442.1,TIGR_CMR:BTH_II0252;locus_tag=BTH_II0252;web_id=BTH_II0252;description=conserved hypothetical protein;Ontology_term=GO:0000004,GO:0005554,GO:0008372
pathema|gbt.contig.493	Pathema	gene	307535	308848	.	+	.	ID=pathema|gbt.493.gene.ORF00256
pathema|gbt.contig.493	Pathema	CDS	307535	308848	.	+	.	ID=pathema|gbt.493.cds.ORF00256;Name=BTH_II0253;Parent=pathema|gbt.493.gene.ORF00256;Dbxref=GenBank:ABC36080.1,TIGR_CMR:BTH_II0253;locus_tag=BTH_II0253;web_id=BTH_II0253;description=ompA family protein;Ontology_term=GO:0003674,GO:0005575,GO:0008150
pathema|gbt.contig.493	Pathema	gene	308851	312480	.	+	.	ID=pathema|gbt.493.gene.ORF00257
pathema|gbt.contig.493	Pathema	CDS	308851	312480	.	+	.	ID=pathema|gbt.493.cds.ORF00257;Name=BTH_II0254;Parent=pathema|gbt.493.gene.ORF00257;Dbxref=GenBank:ABC34416.1,TIGR_CMR:BTH_II0254;locus_tag=BTH_II0254;web_id=BTH_II0254;description=ImcF-related protein;Ontology_term=GO:0003674,GO:0008150
pathema|gbt.contig.493	Pathema	gene	312486	313352	.	+	.	ID=pathema|gbt.493.gene.ORF00258
pathema|gbt.contig.493	Pathema	CDS	312486	313352	.	+	.	ID=pathema|gbt.493.cds.ORF00258;Name=BTH_II0255;Parent=pathema|gbt.493.gene.ORF00258;Dbxref=GenBank:ABC34621.1,TIGR_CMR:BTH_II0255;locus_tag=BTH_II0255;web_id=BTH_II0255;description=conserved hypothetical protein;Ontology_term=GO:0003674,GO:0005575,GO:0008150
pathema|gbt.contig.493	Pathema	gene	313510	316143	.	+	.	ID=pathema|gbt.493.gene.ORF00259
pathema|gbt.contig.493	Pathema	CDS	313510	316143	.	+	.	ID=pathema|gbt.493.cds.ORF00259;Name=BTH_II0256;Parent=pathema|gbt.493.gene.ORF00259;Dbxref=GenBank:ABC34750.1,TIGR_CMR:BTH_II0256;locus_tag=BTH_II0256;web_id=BTH_II0256;description=putative serine/threonine protein kinase;Ontology_term=GO:0004672,GO:0006468
pathema|gbt.contig.493	Pathema	gene	316196	317260	.	+	.	ID=pathema|gbt.493.gene.ORF00260
pathema|gbt.contig.493	Pathema	CDS	316196	317260	.	+	.	ID=pathema|gbt.493.cds.ORF00260;Name=BTH_II0257;Parent=pathema|gbt.493.gene.ORF00260;Dbxref=GenBank:ABC35751.1,TIGR_CMR:BTH_II0257;locus_tag=BTH_II0257;web_id=BTH_II0257;description=ImpA-related N-terminal family protein;Ontology_term=GO:0003674,GO:0008150
pathema|gbt.contig.493	Pathema	gene	317322	317903	.	+	.	ID=pathema|gbt.493.gene.ORF00261
pathema|gbt.contig.493	Pathema	CDS	317322	317903	.	+	.	ID=pathema|gbt.493.cds.ORF00261;Name=BTH_II0258;Parent=pathema|gbt.493.gene.ORF00261;Dbxref=GenBank:ABC35572.1,TIGR_CMR:BTH_II0258;locus_tag=BTH_II0258;web_id=BTH_II0258;description=conserved hypothetical protein;Ontology_term=GO:0003674,GO:0005575,GO:0008150
pathema|gbt.contig.493	Pathema	gene	317896	319404	.	+	.	ID=pathema|gbt.493.gene.ORF00262
pathema|gbt.contig.493	Pathema	CDS	317896	319404	.	+	.	ID=pathema|gbt.493.cds.ORF00262;Name=BTH_II0259;Parent=pathema|gbt.493.gene.ORF00262;Dbxref=GenBank:ABC34902.1,TIGR_CMR:BTH_II0259;locus_tag=BTH_II0259;web_id=BTH_II0259;description=conserved hypothetical protein;Ontology_term=GO:0000004,GO:0005554,GO:0008372
pathema|gbt.contig.493	Pathema	gene	319462	319953	.	+	.	ID=pathema|gbt.493.gene.ORF00263
pathema|gbt.contig.493	Pathema	CDS	319462	319953	.	+	.	ID=pathema|gbt.493.cds.ORF00263;Name=BTH_II0260;Parent=pathema|gbt.493.gene.ORF00263;Dbxref=GenBank:ABC34937.1,TIGR_CMR:BTH_II0260;locus_tag=BTH_II0260;web_id=BTH_II0260;description=Protein of unknown function (DUF796) superfamily;Ontology_term=GO:0003674,GO:0005575,GO:0008150
pathema|gbt.contig.493	Pathema	gene	319972	320532	.	+	.	ID=pathema|gbt.493.gene.ORF00264
pathema|gbt.contig.493	Pathema	CDS	319972	320532	.	+	.	ID=pathema|gbt.493.cds.ORF00264;Name=BTH_II0261;Parent=pathema|gbt.493.gene.ORF00264;Dbxref=GenBank:ABC34268.1,TIGR_CMR:BTH_II0261;locus_tag=BTH_II0261;web_id=BTH_II0261;description=Protein of unknown function (DUF1316) subfamily
pathema|gbt.contig.493	Pathema	gene	320537	322408	.	+	.	ID=pathema|gbt.493.gene.ORF00265
pathema|gbt.contig.493	Pathema	CDS	320537	322408	.	+	.	ID=pathema|gbt.493.cds.ORF00265;Name=BTH_II0262;Parent=pathema|gbt.493.gene.ORF00265;Dbxref=GenBank:ABC35411.1,TIGR_CMR:BTH_II0262;locus_tag=BTH_II0262;web_id=BTH_II0262;description=conserved hypothetical protein;Ontology_term=GO:0003674,GO:0005575,GO:0008150
pathema|gbt.contig.493	Pathema	gene	322405	323688	.	+	.	ID=pathema|gbt.493.gene.ORF00266
pathema|gbt.contig.493	Pathema	CDS	322405	323688	.	+	.	ID=pathema|gbt.493.cds.ORF00266;Name=BTH_II0263;Parent=pathema|gbt.493.gene.ORF00266;Dbxref=GenBank:ABC34669.1,TIGR_CMR:BTH_II0263;locus_tag=BTH_II0263;web_id=BTH_II0263;description=Protein of unknown function (DUF1305) family
pathema|gbt.contig.493	Pathema	gene	323701	326358	.	+	.	ID=pathema|gbt.493.gene.ORF00267
pathema|gbt.contig.493	Pathema	CDS	323701	326358	.	+	.	ID=pathema|gbt.493.cds.ORF00267;Name=BTH_II0264;Parent=pathema|gbt.493.gene.ORF00267;Dbxref=GenBank:ABC35785.1,TIGR_CMR:BTH_II0264;locus_tag=BTH_II0264;web_id=BTH_II0264;description=putative Clp-type ATP-dependent chaperone protein;Ontology_term=GO:0006457,GO:0042623,GO:0051082
pathema|gbt.contig.493	Pathema	gene	326355	328559	.	+	.	ID=pathema|gbt.493.gene.ORF00268
pathema|gbt.contig.493	Pathema	CDS	326355	328559	.	+	.	ID=pathema|gbt.493.cds.ORF00268;Name=BTH_II0265;Parent=pathema|gbt.493.gene.ORF00268;Dbxref=GenBank:ABC35213.1,TIGR_CMR:BTH_II0265;locus_tag=BTH_II0265;web_id=BTH_II0265;description=Rhs element Vgr protein;Ontology_term=GO:0003674,GO:0008150
pathema|gbt.contig.493	Pathema	gene	328575	329840	.	+	.	ID=pathema|gbt.493.gene.ORF00269
pathema|gbt.contig.493	Pathema	CDS	328575	329840	.	+	.	ID=pathema|gbt.493.cds.ORF00269;Name=BTH_II0266;Parent=pathema|gbt.493.gene.ORF00269;Dbxref=GenBank:ABC34703.1,TIGR_CMR:BTH_II0266;locus_tag=BTH_II0266;web_id=BTH_II0266;description=conserved hypothetical protein;Ontology_term=GO:0003674,GO:0005575,GO:0008150
pathema|gbt.contig.493	Pathema	gene	329863	334482	.	+	.	ID=pathema|gbt.493.gene.ORF00270
pathema|gbt.contig.493	Pathema	CDS	329863	334482	.	+	.	ID=pathema|gbt.493.cds.ORF00270;Name=BTH_II0267;Parent=pathema|gbt.493.gene.ORF00270;Dbxref=GenBank:ABC34751.1,TIGR_CMR:BTH_II0267;locus_tag=BTH_II0267;web_id=BTH_II0267;description=YD repeat/RHS repeat protein;Ontology_term=GO:0003674,GO:0008150
pathema|gbt.contig.493	Pathema	gene	334616	334726	.	-	.	ID=pathema|gbt.493.gene.ORF00271
pathema|gbt.contig.493	Pathema	CDS	334616	334726	.	-	.	ID=pathema|gbt.493.cds.ORF00271;Name=BTH_II0268;Parent=pathema|gbt.493.gene.ORF00271;Dbxref=GenBank:ABC35995.1,TIGR_CMR:BTH_II0268;locus_tag=BTH_II0268;web_id=BTH_II0268;description=isrso7-transposase protein
pathema|gbt.contig.493	Pathema	gene	334727	334909	.	-	.	ID=pathema|gbt.493.gene.ORF00272
pathema|gbt.contig.493	Pathema	CDS	334727	334909	.	-	.	ID=pathema|gbt.493.cds.ORF00272;Name=BTH_II0269;Parent=pathema|gbt.493.gene.ORF00272;Dbxref=GenBank:ABC34318.1,TIGR_CMR:BTH_II0269;locus_tag=BTH_II0269;web_id=BTH_II0269;description=transposase
pathema|gbt.contig.493	Pathema	gene	334964	335059	.	-	.	ID=pathema|gbt.493.gene.ORFA07737
pathema|gbt.contig.493	Pathema	CDS	334964	335059	.	-	.	ID=pathema|gbt.493.cds.ORFA07737;Name=BTH_II0270;Parent=pathema|gbt.493.gene.ORFA07737;Dbxref=GenBank:ABC34472.1,TIGR_CMR:BTH_II0270;locus_tag=BTH_II0270;web_id=BTH_II0270;description=transposase fragment
pathema|gbt.contig.493	Pathema	gene	335205	336473	.	-	.	ID=pathema|gbt.493.gene.ORF00273
pathema|gbt.contig.493	Pathema	CDS	335205	336473	.	-	.	ID=pathema|gbt.493.cds.ORF00273;Name=BTH_II0271;Parent=pathema|gbt.493.gene.ORF00273;Dbxref=GenBank:ABC35013.1,TIGR_CMR:BTH_II0271;locus_tag=BTH_II0271;web_id=BTH_II0271;description=transposase%2C Mutator family;Ontology_term=GO:0004803,GO:0006313
pathema|gbt.contig.493	Pathema	gene	336667	337332	.	-	.	ID=pathema|gbt.493.gene.ORF00274
pathema|gbt.contig.493	Pathema	CDS	336667	337332	.	-	.	ID=pathema|gbt.493.cds.ORF00274;Name=BTH_II0272;Parent=pathema|gbt.493.gene.ORF00274;Dbxref=GenBank:ABC35655.1,TIGR_CMR:BTH_II0272;locus_tag=BTH_II0272;web_id=BTH_II0272;description=HAD-superfamily hydrolase
pathema|gbt.contig.493	Pathema	gene	337540	338136	.	-	.	ID=pathema|gbt.493.gene.ORF00275
pathema|gbt.contig.493	Pathema	CDS	337540	338136	.	-	.	ID=pathema|gbt.493.cds.ORF00275;Name=BTH_II0273;Parent=pathema|gbt.493.gene.ORF00275;Dbxref=GenBank:ABC34453.1,TIGR_CMR:BTH_II0273,EC:3.6.1.-;locus_tag=BTH_II0273;web_id=BTH_II0273;description=nudix hydrolase%2C YffH family;Ontology_term=GO:0008152,GO:0016787
pathema|gbt.contig.493	Pathema	gene	338605	339576	.	-	.	ID=pathema|gbt.493.gene.ORF00276
pathema|gbt.contig.493	Pathema	CDS	338605	339576	.	-	.	ID=pathema|gbt.493.cds.ORF00276;Name=BTH_II0274;Parent=pathema|gbt.493.gene.ORF00276;Dbxref=GenBank:ABC35034.1,TIGR_CMR:BTH_II0274;locus_tag=BTH_II0274;web_id=BTH_II0274;description=conserved hypothetical protein;Ontology_term=GO:0003674,GO:0005575,GO:0008150
pathema|gbt.contig.493	Pathema	gene	339583	340002	.	-	.	ID=pathema|gbt.493.gene.ORF00277
pathema|gbt.contig.493	Pathema	CDS	339583	340002	.	-	.	ID=pathema|gbt.493.cds.ORF00277;Name=BTH_II0275;Parent=pathema|gbt.493.gene.ORF00277;Dbxref=GenBank:ABC34694.1,TIGR_CMR:BTH_II0275;locus_tag=BTH_II0275;web_id=BTH_II0275;description=comA operon protein 2
pathema|gbt.contig.493	Pathema	gene	340016	341878	.	-	.	ID=pathema|gbt.493.gene.ORF00278
pathema|gbt.contig.493	Pathema	CDS	340016	341878	.	-	.	ID=pathema|gbt.493.cds.ORF00278;Name=BTH_II0276;Parent=pathema|gbt.493.gene.ORF00278;Dbxref=GenBank:ABC35142.1,TIGR_CMR:BTH_II0276;locus_tag=BTH_II0276;web_id=BTH_II0276;description=AMP-binding domain protein
pathema|gbt.contig.493	Pathema	gene	341875	342900	.	-	.	ID=pathema|gbt.493.gene.ORF00279
pathema|gbt.contig.493	Pathema	CDS	341875	342900	.	-	.	ID=pathema|gbt.493.cds.ORF00279;Name=BTH_II0277;Parent=pathema|gbt.493.gene.ORF00279;Dbxref=GenBank:ABC34150.1,TIGR_CMR:BTH_II0277;locus_tag=BTH_II0277;web_id=BTH_II0277;description=amidohydrolase family protein;Ontology_term=GO:0008152
pathema|gbt.contig.493	Pathema	gene	342941	343981	.	-	.	ID=pathema|gbt.493.gene.ORF00280
pathema|gbt.contig.493	Pathema	CDS	342941	343981	.	-	.	ID=pathema|gbt.493.cds.ORF00280;Name=BTH_II0278;Parent=pathema|gbt.493.gene.ORF00280;Dbxref=GenBank:ABC35015.1,TIGR_CMR:BTH_II0278;locus_tag=BTH_II0278;web_id=BTH_II0278;description=JamB
pathema|gbt.contig.493	Pathema	gene	343978	344913	.	-	.	ID=pathema|gbt.493.gene.ORF00281
pathema|gbt.contig.493	Pathema	CDS	343978	344913	.	-	.	ID=pathema|gbt.493.cds.ORF00281;Name=BTH_II0279;Parent=pathema|gbt.493.gene.ORF00281;Dbxref=GenBank:ABC34673.1,TIGR_CMR:BTH_II0279;locus_tag=BTH_II0279;web_id=BTH_II0279;description=methoxy mycolic acid synthase 2
pathema|gbt.contig.493	Pathema	gene	344926	345210	.	-	.	ID=pathema|gbt.493.gene.ORF00282
pathema|gbt.contig.493	Pathema	CDS	344926	345210	.	-	.	ID=pathema|gbt.493.cds.ORF00282;Name=BTH_II0280;Parent=pathema|gbt.493.gene.ORF00282;Dbxref=GenBank:ABC34184.1,TIGR_CMR:BTH_II0280;locus_tag=BTH_II0280;web_id=BTH_II0280;description=phosphopantetheine attachment site domain protein;Ontology_term=GO:0000004,GO:0005554
pathema|gbt.contig.493	Pathema	gene	345236	346270	.	-	.	ID=pathema|gbt.493.gene.ORF00283
pathema|gbt.contig.493	Pathema	CDS	345236	346270	.	-	.	ID=pathema|gbt.493.cds.ORF00283;Name=BTH_II0281;Parent=pathema|gbt.493.gene.ORF00283;Dbxref=GenBank:ABC35223.1,TIGR_CMR:BTH_II0281;locus_tag=BTH_II0281;web_id=BTH_II0281;description=JamB
pathema|gbt.contig.493	Pathema	gene	346913	347941	.	-	.	ID=pathema|gbt.493.gene.ORF00284
pathema|gbt.contig.493	Pathema	CDS	346913	347941	.	-	.	ID=pathema|gbt.493.cds.ORF00284;Name=BTH_II0282;Parent=pathema|gbt.493.gene.ORF00284;Dbxref=GenBank:ABC34683.1,TIGR_CMR:BTH_II0282;locus_tag=BTH_II0282;web_id=BTH_II0282;description=transcriptional regulator%2C AraC family
pathema|gbt.contig.493	Pathema	gene	348017	348667	.	+	.	ID=pathema|gbt.493.gene.ORF00285
pathema|gbt.contig.493	Pathema	CDS	348017	348667	.	+	.	ID=pathema|gbt.493.cds.ORF00285;Name=BTH_II0283;Parent=pathema|gbt.493.gene.ORF00285;Dbxref=GenBank:ABC34193.1,TIGR_CMR:BTH_II0283;locus_tag=BTH_II0283;web_id=BTH_II0283;description=isochorismatase family protein family;Ontology_term=GO:0008152,GO:0016787
pathema|gbt.contig.493	Pathema	gene	348926	350587	.	-	.	ID=pathema|gbt.493.gene.ORF00286
pathema|gbt.contig.493	Pathema	CDS	348926	350587	.	-	.	ID=pathema|gbt.493.cds.ORF00286;Name=BTH_II0284;Parent=pathema|gbt.493.gene.ORF00286;Dbxref=GenBank:ABC35914.1,TIGR_CMR:BTH_II0284;locus_tag=BTH_II0284;web_id=BTH_II0284;description=AMP-binding domain protein;Ontology_term=GO:0008152,GO:0016208
pathema|gbt.contig.493	Pathema	gene	350911	351795	.	-	.	ID=pathema|gbt.493.gene.ORF00287
pathema|gbt.contig.493	Pathema	CDS	350911	351795	.	-	.	ID=pathema|gbt.493.cds.ORF00287;Name=BTH_II0285;Parent=pathema|gbt.493.gene.ORF00287;Dbxref=GenBank:ABC34867.1,TIGR_CMR:BTH_II0285;locus_tag=BTH_II0285;web_id=BTH_II0285;description=Prokaryotic protein of unknown function (DUF849) superfamily
pathema|gbt.contig.493	Pathema	gene	351829	353856	.	-	.	ID=pathema|gbt.493.gene.ORF00288
pathema|gbt.contig.493	Pathema	CDS	351829	353856	.	-	.	ID=pathema|gbt.493.cds.ORF00288;Name=BTH_II0286;Parent=pathema|gbt.493.gene.ORF00288;Dbxref=GenBank:ABC34334.1,TIGR_CMR:BTH_II0286;locus_tag=BTH_II0286;web_id=BTH_II0286;description=carbamoyl-phosphate synthase L chain/biotin carboxylase;Ontology_term=GO:0004075,GO:0004086,GO:0006796
pathema|gbt.contig.493	Pathema	gene	353853	354695	.	-	.	ID=pathema|gbt.493.gene.ORF00289
pathema|gbt.contig.493	Pathema	CDS	353853	354695	.	-	.	ID=pathema|gbt.493.cds.ORF00289;Name=BTH_II0287;Parent=pathema|gbt.493.gene.ORF00289;Dbxref=GenBank:ABC36178.1,TIGR_CMR:BTH_II0287;locus_tag=BTH_II0287;web_id=BTH_II0287;description=enoyl-CoA hydratase/isomerase family protein;Ontology_term=GO:0003824,GO:0009062
pathema|gbt.contig.493	Pathema	gene	354702	355853	.	-	.	ID=pathema|gbt.493.gene.ORF00290
pathema|gbt.contig.493	Pathema	CDS	354702	355853	.	-	.	ID=pathema|gbt.493.cds.ORF00290;Name=BTH_II0288;Parent=pathema|gbt.493.gene.ORF00290;Dbxref=GenBank:ABC35265.1,TIGR_CMR:BTH_II0288,EC:1.3.99.10;locus_tag=BTH_II0288;web_id=BTH_II0288;description=acyl-CoA dehydrogenase;Ontology_term=GO:0008470
pathema|gbt.contig.493	Pathema	gene	355866	357482	.	-	.	ID=pathema|gbt.493.gene.ORF00291
pathema|gbt.contig.493	Pathema	CDS	355866	357482	.	-	.	ID=pathema|gbt.493.cds.ORF00291;Name=BTH_II0289;Parent=pathema|gbt.493.gene.ORF00291;Dbxref=GenBank:ABC34622.1,TIGR_CMR:BTH_II0289;locus_tag=BTH_II0289;web_id=BTH_II0289;description=acetyl-CoA carboxylase carboxyltransferase
pathema|gbt.contig.493	Pathema	gene	357484	358344	.	-	.	ID=pathema|gbt.493.gene.ORF00292
pathema|gbt.contig.493	Pathema	CDS	357484	358344	.	-	.	ID=pathema|gbt.493.cds.ORF00292;Name=BTH_II0291;Parent=pathema|gbt.493.gene.ORF00292;Dbxref=GenBank:ABC33961.1,TIGR_CMR:BTH_II0291;locus_tag=BTH_II0291;web_id=BTH_II0291;description=2-deoxy-D-gluconate 3-dehydrogenase
pathema|gbt.contig.493	Pathema	gene	358650	359822	.	+	.	ID=pathema|gbt.493.gene.ORF00293
pathema|gbt.contig.493	Pathema	CDS	358650	359822	.	+	.	ID=pathema|gbt.493.cds.ORF00293;Name=BTH_II0292;Parent=pathema|gbt.493.gene.ORF00293;Dbxref=GenBank:ABC36051.1,TIGR_CMR:BTH_II0292;locus_tag=BTH_II0292;web_id=BTH_II0292;description=acyl-CoA dehydrogenase
pathema|gbt.contig.493	Pathema	gene	360119	360799	.	+	.	ID=pathema|gbt.493.gene.ORF00294
pathema|gbt.contig.493	Pathema	CDS	360119	360799	.	+	.	ID=pathema|gbt.493.cds.ORF00294;Name=BTH_II0293;Parent=pathema|gbt.493.gene.ORF00294;Dbxref=GenBank:ABC35255.1,TIGR_CMR:BTH_II0293;locus_tag=BTH_II0293;web_id=BTH_II0293;description=transcriptional regulator%2C TetR family;Ontology_term=GO:0003700,GO:0006355
pathema|gbt.contig.493	Pathema	gene	361305	362363	.	-	.	ID=pathema|gbt.493.gene.ORF00295
pathema|gbt.contig.493	Pathema	CDS	361305	362363	.	-	.	ID=pathema|gbt.493.cds.ORF00295;Name=BTH_II0294;Parent=pathema|gbt.493.gene.ORF00295;Dbxref=GenBank:ABC35024.1,TIGR_CMR:BTH_II0294;locus_tag=BTH_II0294;web_id=BTH_II0294;description=putative transcription regulator protein;Ontology_term=GO:0003700,GO:0006355
pathema|gbt.contig.493	Pathema	gene	362716	364413	.	-	.	ID=pathema|gbt.493.gene.ORF00296
pathema|gbt.contig.493	Pathema	CDS	362716	364413	.	-	.	ID=pathema|gbt.493.cds.ORF00296;Name=BTH_II0295;Parent=pathema|gbt.493.gene.ORF00296;Dbxref=GenBank:ABC34240.1,TIGR_CMR:BTH_II0295;locus_tag=BTH_II0295;web_id=BTH_II0295;description=drug resistance transporter%2C EmrB/QacA family
pathema|gbt.contig.493	Pathema	gene	364459	365592	.	-	.	ID=pathema|gbt.493.gene.ORF00297
pathema|gbt.contig.493	Pathema	CDS	364459	365592	.	-	.	ID=pathema|gbt.493.cds.ORF00297;Name=BTH_II0296;Parent=pathema|gbt.493.gene.ORF00297;Dbxref=GenBank:ABC35167.1,TIGR_CMR:BTH_II0296;locus_tag=BTH_II0296;web_id=BTH_II0296;description=moeZ
pathema|gbt.contig.493	Pathema	gene	365714	366634	.	-	.	ID=pathema|gbt.493.gene.ORF00298
pathema|gbt.contig.493	Pathema	CDS	365714	366634	.	-	.	ID=pathema|gbt.493.cds.ORF00298;Name=BTH_II0297;Parent=pathema|gbt.493.gene.ORF00298;Dbxref=GenBank:ABC35599.1,TIGR_CMR:BTH_II0297;locus_tag=BTH_II0297;web_id=BTH_II0297;description=putative lpqC
pathema|gbt.contig.493	Pathema	gene	366739	367383	.	-	.	ID=pathema|gbt.493.gene.ORF00299
pathema|gbt.contig.493	Pathema	CDS	366739	367383	.	-	.	ID=pathema|gbt.493.cds.ORF00299;Name=BTH_II0298;Parent=pathema|gbt.493.gene.ORF00299;Dbxref=GenBank:ABC34121.1,TIGR_CMR:BTH_II0298;locus_tag=BTH_II0298;web_id=BTH_II0298;description=hypothetical protein
pathema|gbt.contig.493	Pathema	gene	367699	369171	.	-	.	ID=pathema|gbt.493.gene.ORF00300
pathema|gbt.contig.493	Pathema	CDS	367699	369171	.	-	.	ID=pathema|gbt.493.cds.ORF00300;Name=BTH_II0299;Parent=pathema|gbt.493.gene.ORF00300;Dbxref=GenBank:ABC36045.1,TIGR_CMR:BTH_II0299;locus_tag=BTH_II0299;web_id=BTH_II0299;description=putative coproporphyrinogen III oxidase;Ontology_term=GO:0003824,GO:0008152
pathema|gbt.contig.493	Pathema	gene	369277	369864	.	-	.	ID=pathema|gbt.493.gene.ORF00302
pathema|gbt.contig.493	Pathema	CDS	369277	369864	.	-	.	ID=pathema|gbt.493.cds.ORF00302;Name=BTH_II0300;Parent=pathema|gbt.493.gene.ORF00302;Dbxref=GenBank:ABC35339.1,TIGR_CMR:BTH_II0300;locus_tag=BTH_II0300;web_id=BTH_II0300;description=bcp
pathema|gbt.contig.493	Pathema	gene	370681	371454	.	+	.	ID=pathema|gbt.493.gene.ORF00305
pathema|gbt.contig.493	Pathema	CDS	370681	371454	.	+	.	ID=pathema|gbt.493.cds.ORF00305;Name=BTH_II0301;Parent=pathema|gbt.493.gene.ORF00305;Dbxref=GenBank:ABC35186.1,TIGR_CMR:BTH_II0301;locus_tag=BTH_II0301;web_id=BTH_II0301;description=methlytransferase%2C UbiE/COQ5 family
pathema|gbt.contig.493	Pathema	gene	371832	372299	.	+	.	ID=pathema|gbt.493.gene.ORF00306
pathema|gbt.contig.493	Pathema	CDS	371832	372299	.	+	.	ID=pathema|gbt.493.cds.ORF00306;Name=BTH_II0302;Parent=pathema|gbt.493.gene.ORF00306;Dbxref=GenBank:ABC35667.1,TIGR_CMR:BTH_II0302;locus_tag=BTH_II0302;web_id=BTH_II0302;description=Uncharacterized conserved protein
pathema|gbt.contig.493	Pathema	gene	372337	373170	.	+	.	ID=pathema|gbt.493.gene.ORF00307
pathema|gbt.contig.493	Pathema	CDS	372337	373170	.	+	.	ID=pathema|gbt.493.cds.ORF00307;Name=BTH_II0303;Parent=pathema|gbt.493.gene.ORF00307;Dbxref=GenBank:ABC36172.1,TIGR_CMR:BTH_II0303;locus_tag=BTH_II0303;web_id=BTH_II0303;description=conserved hypothetical protein;Ontology_term=GO:0000004,GO:0005554
pathema|gbt.contig.493	Pathema	gene	373217	373507	.	+	.	ID=pathema|gbt.493.gene.ORF00308
pathema|gbt.contig.493	Pathema	CDS	373217	373507	.	+	.	ID=pathema|gbt.493.cds.ORF00308;Name=BTH_II0304;Parent=pathema|gbt.493.gene.ORF00308;Dbxref=GenBank:ABC34319.1,TIGR_CMR:BTH_II0304;locus_tag=BTH_II0304;web_id=BTH_II0304;description=putative ThiS family domain protein
pathema|gbt.contig.493	Pathema	gene	373513	374748	.	+	.	ID=pathema|gbt.493.gene.ORF00309
pathema|gbt.contig.493	Pathema	CDS	373513	374748	.	+	.	ID=pathema|gbt.493.cds.ORF00309;Name=BTH_II0305;Parent=pathema|gbt.493.gene.ORF00309;Dbxref=GenBank:ABC35521.1,TIGR_CMR:BTH_II0305;locus_tag=BTH_II0305;web_id=BTH_II0305;description=putative probable isovaleryl-CoA dehydrogenase
pathema|gbt.contig.493	Pathema	gene	374752	375582	.	+	.	ID=pathema|gbt.493.gene.ORF00310
pathema|gbt.contig.493	Pathema	CDS	374752	375582	.	+	.	ID=pathema|gbt.493.cds.ORF00310;Name=BTH_II0306;Parent=pathema|gbt.493.gene.ORF00310;Dbxref=GenBank:ABC35660.1,TIGR_CMR:BTH_II0306;locus_tag=BTH_II0306;web_id=BTH_II0306;description=hypothetical protein
pathema|gbt.contig.493	Pathema	gene	375597	377522	.	+	.	ID=pathema|gbt.493.gene.ORF00311
pathema|gbt.contig.493	Pathema	CDS	375597	377522	.	+	.	ID=pathema|gbt.493.cds.ORF00311;Name=BTH_II0307;Parent=pathema|gbt.493.gene.ORF00311;Dbxref=GenBank:ABC35650.1,TIGR_CMR:BTH_II0307;locus_tag=BTH_II0307;web_id=BTH_II0307;description=putative carbohydrate kinase%2C FGGY family
pathema|gbt.contig.493	Pathema	gene	377553	377732	.	+	.	ID=pathema|gbt.493.gene.ORF00312
pathema|gbt.contig.493	Pathema	CDS	377553	377732	.	+	.	ID=pathema|gbt.493.cds.ORF00312;Name=BTH_II0308;Parent=pathema|gbt.493.gene.ORF00312;Dbxref=GenBank:ABC36157.1,TIGR_CMR:BTH_II0308;locus_tag=BTH_II0308;web_id=BTH_II0308;description=hypothetical protein
pathema|gbt.contig.493	Pathema	gene	377857	379278	.	+	.	ID=pathema|gbt.493.gene.ORF00313
pathema|gbt.contig.493	Pathema	CDS	377857	379278	.	+	.	ID=pathema|gbt.493.cds.ORF00313;Name=BTH_II0309;Parent=pathema|gbt.493.gene.ORF00313;Dbxref=GenBank:ABC33975.1,TIGR_CMR:BTH_II0309;locus_tag=BTH_II0309;web_id=BTH_II0309;description=sphingosine-1-phosphate lyase;Ontology_term=GO:0006665,GO:0008117
pathema|gbt.contig.493	Pathema	gene	379615	380514	.	-	.	ID=pathema|gbt.493.gene.ORF00314
pathema|gbt.contig.493	Pathema	CDS	379615	380514	.	-	.	ID=pathema|gbt.493.cds.ORF00314;Name=BTH_II0310;Parent=pathema|gbt.493.gene.ORF00314;Dbxref=GenBank:ABC34803.1,TIGR_CMR:BTH_II0310;locus_tag=BTH_II0310;web_id=BTH_II0310;description=conserved hypothetical protein;Ontology_term=GO:0003674,GO:0005575,GO:0008150
pathema|gbt.contig.493	Pathema	gene	380699	382120	.	+	.	ID=pathema|gbt.493.gene.ORF00315
pathema|gbt.contig.493	Pathema	CDS	380699	382120	.	+	.	ID=pathema|gbt.493.cds.ORF00315;Name=BTH_II0311;Parent=pathema|gbt.493.gene.ORF00315;Dbxref=GenBank:ABC35923.1,TIGR_CMR:BTH_II0311;locus_tag=BTH_II0311;web_id=BTH_II0311;description=sphingosine-1-phosphate lyase;Ontology_term=GO:0006665,GO:0008117
pathema|gbt.contig.493	Pathema	gene	382415	382993	.	-	.	ID=pathema|gbt.493.gene.ORF00316
pathema|gbt.contig.493	Pathema	CDS	382415	382993	.	-	.	ID=pathema|gbt.493.cds.ORF00316;Name=BTH_II0312;Parent=pathema|gbt.493.gene.ORF00316;Dbxref=GenBank:ABC34945.1,TIGR_CMR:BTH_II0312;locus_tag=BTH_II0312;web_id=BTH_II0312;description=Protein of unknown function (DUF636) family
pathema|gbt.contig.493	Pathema	gene	383053	383376	.	-	.	ID=pathema|gbt.493.gene.ORF00317
pathema|gbt.contig.493	Pathema	CDS	383053	383376	.	-	.	ID=pathema|gbt.493.cds.ORF00317;Name=BTH_II0313;Parent=pathema|gbt.493.gene.ORF00317;Dbxref=GenBank:ABC35636.1,TIGR_CMR:BTH_II0313;locus_tag=BTH_II0313;web_id=BTH_II0313;description=conserved within P. aerophilum
pathema|gbt.contig.493	Pathema	gene	383482	384237	.	-	.	ID=pathema|gbt.493.gene.ORF00318
pathema|gbt.contig.493	Pathema	CDS	383482	384237	.	-	.	ID=pathema|gbt.493.cds.ORF00318;Name=BTH_II0314;Parent=pathema|gbt.493.gene.ORF00318;Dbxref=GenBank:ABC36173.1,TIGR_CMR:BTH_II0314;locus_tag=BTH_II0314;web_id=BTH_II0314;description=membrane protein%2C TerC family;Ontology_term=GO:0003674,GO:0008150,GO:0016021
pathema|gbt.contig.493	Pathema	gene	384375	385253	.	+	.	ID=pathema|gbt.493.gene.ORF00320
pathema|gbt.contig.493	Pathema	CDS	384375	385253	.	+	.	ID=pathema|gbt.493.cds.ORF00320;Name=BTH_II0315;Parent=pathema|gbt.493.gene.ORF00320;Dbxref=GenBank:ABC36010.1,TIGR_CMR:BTH_II0315;locus_tag=BTH_II0315;web_id=BTH_II0315;description=transcriptional regulator%2C LysR family;Ontology_term=GO:0003700,GO:0006355
pathema|gbt.contig.493	Pathema	gene	385281	385823	.	-	.	ID=pathema|gbt.493.gene.ORF00321
pathema|gbt.contig.493	Pathema	CDS	385281	385823	.	-	.	ID=pathema|gbt.493.cds.ORF00321;Name=BTH_II0316;Parent=pathema|gbt.493.gene.ORF00321;Dbxref=GenBank:ABC35810.1,TIGR_CMR:BTH_II0316,EC:1.14.13.3;gene_symbol=hpaC;locus_tag=BTH_II0316;web_id=BTH_II0316;description=4-hydroxyphenylacetate 3-monooxygenase%2C reductase component;Ontology_term=GO:0018660
pathema|gbt.contig.493	Pathema	gene	386078	386830	.	+	.	ID=pathema|gbt.493.gene.ORF00322
pathema|gbt.contig.493	Pathema	CDS	386078	386830	.	+	.	ID=pathema|gbt.493.cds.ORF00322;Name=BTH_II0317;Parent=pathema|gbt.493.gene.ORF00322;Dbxref=GenBank:ABC34498.1,TIGR_CMR:BTH_II0317;locus_tag=BTH_II0317;web_id=BTH_II0317;description=DNA-binding response regulator%2C LuxR family
pathema|gbt.contig.493	Pathema	gene	386893	388368	.	-	.	ID=pathema|gbt.493.gene.ORF00323
pathema|gbt.contig.493	Pathema	CDS	386893	388368	.	-	.	ID=pathema|gbt.493.cds.ORF00323;Name=BTH_II0318;Parent=pathema|gbt.493.gene.ORF00323;Dbxref=GenBank:ABC34778.1,TIGR_CMR:BTH_II0318;locus_tag=BTH_II0318;web_id=BTH_II0318;description=putative oxidoreductase%2C oxygen dependent%2C FAD-dependent protein
pathema|gbt.contig.493	Pathema	gene	388614	389357	.	-	.	ID=pathema|gbt.493.gene.ORF00324
pathema|gbt.contig.493	Pathema	CDS	388614	389357	.	-	.	ID=pathema|gbt.493.cds.ORF00324;Name=BTH_II0319;Parent=pathema|gbt.493.gene.ORF00324;Dbxref=GenBank:ABC35320.1,TIGR_CMR:BTH_II0319;locus_tag=BTH_II0319;web_id=BTH_II0319;description=3-oxoacyl-acyl carrier protein reductase
pathema|gbt.contig.493	Pathema	gene	389432	390559	.	-	.	ID=pathema|gbt.493.gene.ORF00325
pathema|gbt.contig.493	Pathema	CDS	389432	390559	.	-	.	ID=pathema|gbt.493.cds.ORF00325;Name=BTH_II0320;Parent=pathema|gbt.493.gene.ORF00325;Dbxref=GenBank:ABC35992.1,TIGR_CMR:BTH_II0320,EC:3.5.1.4;locus_tag=BTH_II0320;web_id=BTH_II0320;description=pyrazinamidase/nicotinamidase
pathema|gbt.contig.493	Pathema	gene	390590	391117	.	-	.	ID=pathema|gbt.493.gene.ORF00326
pathema|gbt.contig.493	Pathema	CDS	390590	391117	.	-	.	ID=pathema|gbt.493.cds.ORF00326;Name=BTH_II0321;Parent=pathema|gbt.493.gene.ORF00326;Dbxref=GenBank:ABC34859.1,TIGR_CMR:BTH_II0321;locus_tag=BTH_II0321;web_id=BTH_II0321;description=hypothetical protein
pathema|gbt.contig.493	Pathema	gene	391315	391698	.	-	.	ID=pathema|gbt.493.gene.ORF00327
pathema|gbt.contig.493	Pathema	CDS	391315	391698	.	-	.	ID=pathema|gbt.493.cds.ORF00327;Name=BTH_II0322;Parent=pathema|gbt.493.gene.ORF00327;Dbxref=GenBank:ABC35565.1,TIGR_CMR:BTH_II0322;locus_tag=BTH_II0322;web_id=BTH_II0322;description=hypothetical protein
pathema|gbt.contig.493	Pathema	gene	391819	393015	.	-	.	ID=pathema|gbt.493.gene.ORF00328
pathema|gbt.contig.493	Pathema	CDS	391819	393015	.	-	.	ID=pathema|gbt.493.cds.ORF00328;Name=BTH_II0323;Parent=pathema|gbt.493.gene.ORF00328;Dbxref=GenBank:ABC36237.1,TIGR_CMR:BTH_II0323;locus_tag=BTH_II0323;web_id=BTH_II0323;description=putative phenol hydroxylase
pathema|gbt.contig.493	Pathema	gene	393427	394728	.	+	.	ID=pathema|gbt.493.gene.ORF00330
pathema|gbt.contig.493	Pathema	CDS	393427	394728	.	+	.	ID=pathema|gbt.493.cds.ORF00330;Name=BTH_II0324;Parent=pathema|gbt.493.gene.ORF00330;Dbxref=GenBank:ABC35082.1,TIGR_CMR:BTH_II0324,EC:2.7.3.-;locus_tag=BTH_II0324;web_id=BTH_II0324;description=putative sensory box histidine kinase
pathema|gbt.contig.493	Pathema	gene	394773	395222	.	-	.	ID=pathema|gbt.493.gene.ORF00331
pathema|gbt.contig.493	Pathema	CDS	394773	395222	.	-	.	ID=pathema|gbt.493.cds.ORF00331;Name=BTH_II0325;Parent=pathema|gbt.493.gene.ORF00331;Dbxref=GenBank:ABC34845.1,TIGR_CMR:BTH_II0325;locus_tag=BTH_II0325;web_id=BTH_II0325;description=putative tautomerase
pathema|gbt.contig.493	Pathema	gene	395235	395735	.	-	.	ID=pathema|gbt.493.gene.ORF00332
pathema|gbt.contig.493	Pathema	CDS	395235	395735	.	-	.	ID=pathema|gbt.493.cds.ORF00332;Name=BTH_II0326;Parent=pathema|gbt.493.gene.ORF00332;Dbxref=GenBank:ABC35484.1,TIGR_CMR:BTH_II0326;locus_tag=BTH_II0326;web_id=BTH_II0326;description=Ring hydroxylating beta subunit family
pathema|gbt.contig.493	Pathema	gene	395732	397015	.	-	.	ID=pathema|gbt.493.gene.ORF00333
pathema|gbt.contig.493	Pathema	CDS	395732	397015	.	-	.	ID=pathema|gbt.493.cds.ORF00333;Name=BTH_II0327;Parent=pathema|gbt.493.gene.ORF00333;Dbxref=GenBank:ABC36048.1,TIGR_CMR:BTH_II0327;locus_tag=BTH_II0327;web_id=BTH_II0327;description=benzoate 1%2C2-dioxygenase%2C alpha subunit
pathema|gbt.contig.493	Pathema	gene	397170	398090	.	+	.	ID=pathema|gbt.493.gene.ORF00334
pathema|gbt.contig.493	Pathema	CDS	397170	398090	.	+	.	ID=pathema|gbt.493.cds.ORF00334;Name=BTH_II0328;Parent=pathema|gbt.493.gene.ORF00334;Dbxref=GenBank:ABC34201.1,TIGR_CMR:BTH_II0328;locus_tag=BTH_II0328;web_id=BTH_II0328;description=transcriptional regulator%2C LysR family
pathema|gbt.contig.493	Pathema	gene	398524	399489	.	-	.	ID=pathema|gbt.493.gene.ORF00335
pathema|gbt.contig.493	Pathema	CDS	398524	399489	.	-	.	ID=pathema|gbt.493.cds.ORF00335;Name=BTH_II0329;Parent=pathema|gbt.493.gene.ORF00335;Dbxref=GenBank:ABC35000.1,TIGR_CMR:BTH_II0329,EC:1.14.13.-;locus_tag=BTH_II0329;web_id=BTH_II0329;description=oxidoreductase
pathema|gbt.contig.493	Pathema	gene	399978	401465	.	-	.	ID=pathema|gbt.493.gene.ORF00336
pathema|gbt.contig.493	Pathema	CDS	399978	401465	.	-	.	ID=pathema|gbt.493.cds.ORF00336;Name=BTH_II0330;Parent=pathema|gbt.493.gene.ORF00336;Dbxref=GenBank:ABC35532.1,TIGR_CMR:BTH_II0330;gene_symbol=pad;locus_tag=BTH_II0330;web_id=BTH_II0330;description=phenylacetaldehyde dehydrogenase
pathema|gbt.contig.493	Pathema	gene	401482	403155	.	-	.	ID=pathema|gbt.493.gene.ORF00337
pathema|gbt.contig.493	Pathema	CDS	401482	403155	.	-	.	ID=pathema|gbt.493.cds.ORF00337;Name=BTH_II0331;Parent=pathema|gbt.493.gene.ORF00337;Dbxref=GenBank:ABC34028.1,TIGR_CMR:BTH_II0331;locus_tag=BTH_II0331;web_id=BTH_II0331;description=GMC oxidoreductase;Ontology_term=GO:0008812,GO:0019285
pathema|gbt.contig.493	Pathema	gene	403444	404871	.	-	.	ID=pathema|gbt.493.gene.ORF00338
pathema|gbt.contig.493	Pathema	CDS	403444	404871	.	-	.	ID=pathema|gbt.493.cds.ORF00338;Name=BTH_II0332;Parent=pathema|gbt.493.gene.ORF00338;Dbxref=GenBank:ABC34541.1,TIGR_CMR:BTH_II0332;locus_tag=BTH_II0332;web_id=BTH_II0332;description=putative MFS transporter%2C phthalate permease family
pathema|gbt.contig.493	Pathema	gene	405234	406331	.	+	.	ID=pathema|gbt.493.gene.ORF00339
pathema|gbt.contig.493	Pathema	CDS	405234	406331	.	+	.	ID=pathema|gbt.493.cds.ORF00339;Name=BTH_II0333;Parent=pathema|gbt.493.gene.ORF00339;Dbxref=GenBank:ABC34077.1,TIGR_CMR:BTH_II0333;locus_tag=BTH_II0333;web_id=BTH_II0333;description=putative outer membrane porin
pathema|gbt.contig.493	Pathema	gene	406328	407383	.	-	.	ID=pathema|gbt.493.gene.ORF00340
pathema|gbt.contig.493	Pathema	CDS	406328	407383	.	-	.	ID=pathema|gbt.493.cds.ORF00340;Name=BTH_II0334;Parent=pathema|gbt.493.gene.ORF00340;Dbxref=GenBank:ABC34888.1,TIGR_CMR:BTH_II0334;locus_tag=BTH_II0334;web_id=BTH_II0334;description=transcriptional regulator%2C LysR family
pathema|gbt.contig.493	Pathema	gene	407380	408447	.	-	.	ID=pathema|gbt.493.gene.ORF00341
pathema|gbt.contig.493	Pathema	CDS	407380	408447	.	-	.	ID=pathema|gbt.493.cds.ORF00341;Name=BTH_II0335;Parent=pathema|gbt.493.gene.ORF00341;Dbxref=GenBank:ABC34224.1,TIGR_CMR:BTH_II0335;locus_tag=BTH_II0335;web_id=BTH_II0335;description=transcriptional regulator%2C AraC family
pathema|gbt.contig.493	Pathema	gene	408633	409739	.	+	.	ID=pathema|gbt.493.gene.ORF00342
pathema|gbt.contig.493	Pathema	CDS	408633	409739	.	+	.	ID=pathema|gbt.493.cds.ORF00342;Name=BTH_II0336;Parent=pathema|gbt.493.gene.ORF00342;Dbxref=GenBank:ABC36278.1,TIGR_CMR:BTH_II0336;locus_tag=BTH_II0336;web_id=BTH_II0336;description=conserved hypothetical protein;Ontology_term=GO:0000004,GO:0005554
pathema|gbt.contig.493	Pathema	gene	409751	410743	.	+	.	ID=pathema|gbt.493.gene.ORF00343
pathema|gbt.contig.493	Pathema	CDS	409751	410743	.	+	.	ID=pathema|gbt.493.cds.ORF00343;Name=BTH_II0337;Parent=pathema|gbt.493.gene.ORF00343;Dbxref=GenBank:ABC35731.1,TIGR_CMR:BTH_II0337;locus_tag=BTH_II0337;web_id=BTH_II0337;description=3-hydroxyacyl-CoA dehydrogenase domain protein;Ontology_term=GO:0003857,GO:0006637
pathema|gbt.contig.493	Pathema	gene	410887	412188	.	-	.	ID=pathema|gbt.493.gene.ORF00344
pathema|gbt.contig.493	Pathema	CDS	410887	412188	.	-	.	ID=pathema|gbt.493.cds.ORF00344;Name=BTH_II0338;Parent=pathema|gbt.493.gene.ORF00344;Dbxref=GenBank:ABC35191.1,TIGR_CMR:BTH_II0338;locus_tag=BTH_II0338;web_id=BTH_II0338;description=major facilitator family transporter;Ontology_term=GO:0005215,GO:0006810
pathema|gbt.contig.493	Pathema	gene	413300	414514	.	-	.	ID=pathema|gbt.493.gene.ORF00346
pathema|gbt.contig.493	Pathema	CDS	413300	414514	.	-	.	ID=pathema|gbt.493.cds.ORF00346;Name=BTH_II0340;Parent=pathema|gbt.493.gene.ORF00346;Dbxref=GenBank:ABC35220.1,TIGR_CMR:BTH_II0340,EC:5.1.3.14;locus_tag=BTH_II0340;web_id=BTH_II0340;description=UDP-N-acetylglucosamine 2-epimerase;Ontology_term=GO:0008761,GO:0009103
pathema|gbt.contig.493	Pathema	gene	414927	415130	.	-	.	ID=pathema|gbt.493.gene.ORF00347
pathema|gbt.contig.493	Pathema	CDS	414927	415130	.	-	.	ID=pathema|gbt.493.cds.ORF00347;Name=BTH_II0341;Parent=pathema|gbt.493.gene.ORF00347;Dbxref=GenBank:ABC34890.1,TIGR_CMR:BTH_II0341;locus_tag=BTH_II0341;web_id=BTH_II0341;description=ribosomal protein L15
pathema|gbt.contig.493	Pathema	gene	415448	417349	.	+	.	ID=pathema|gbt.493.gene.ORF00348
pathema|gbt.contig.493	Pathema	CDS	415448	417349	.	+	.	ID=pathema|gbt.493.cds.ORF00348;Name=BTH_II0342;Parent=pathema|gbt.493.gene.ORF00348;Dbxref=GenBank:ABC34213.1,TIGR_CMR:BTH_II0342;locus_tag=BTH_II0342;web_id=BTH_II0342;description=putative inner membrane glycosyl transferase;Ontology_term=GO:0005975,GO:0016757
pathema|gbt.contig.493	Pathema	gene	417389	418345	.	+	.	ID=pathema|gbt.493.gene.ORF00349
pathema|gbt.contig.493	Pathema	CDS	417389	418345	.	+	.	ID=pathema|gbt.493.cds.ORF00349;Name=BTH_II0343;Parent=pathema|gbt.493.gene.ORF00349;Dbxref=GenBank:ABC36224.1,TIGR_CMR:BTH_II0343;locus_tag=BTH_II0343;web_id=BTH_II0343;description=conserved hypothetical protein
pathema|gbt.contig.493	Pathema	gene	418359	419609	.	+	.	ID=pathema|gbt.493.gene.ORF00351
pathema|gbt.contig.493	Pathema	CDS	418359	419609	.	+	.	ID=pathema|gbt.493.cds.ORF00351;Name=BTH_II0344;Parent=pathema|gbt.493.gene.ORF00351;Dbxref=GenBank:ABC36136.1,TIGR_CMR:BTH_II0344;locus_tag=BTH_II0344;web_id=BTH_II0344;description=putative lipoprotein;Ontology_term=GO:0003674,GO:0008150
pathema|gbt.contig.493	Pathema	gene	419621	420421	.	+	.	ID=pathema|gbt.493.gene.ORF00352
pathema|gbt.contig.493	Pathema	CDS	419621	420421	.	+	.	ID=pathema|gbt.493.cds.ORF00352;Name=BTH_II0345;Parent=pathema|gbt.493.gene.ORF00352;Dbxref=GenBank:ABC35430.1,TIGR_CMR:BTH_II0345;locus_tag=BTH_II0345;web_id=BTH_II0345;description=putative membrane protein
pathema|gbt.contig.493	Pathema	gene	420745	422892	.	+	.	ID=pathema|gbt.493.gene.ORF00354
pathema|gbt.contig.493	Pathema	CDS	420745	422892	.	+	.	ID=pathema|gbt.493.cds.ORF00354;Name=BTH_II0346;Parent=pathema|gbt.493.gene.ORF00354;Dbxref=GenBank:ABC34399.1,TIGR_CMR:BTH_II0346;locus_tag=BTH_II0346;web_id=BTH_II0346;description=conserved hypothetical protein;Ontology_term=GO:0003674,GO:0005575,GO:0008150
pathema|gbt.contig.493	Pathema	gene	422889	424061	.	+	.	ID=pathema|gbt.493.gene.ORF00355
pathema|gbt.contig.493	Pathema	CDS	422889	424061	.	+	.	ID=pathema|gbt.493.cds.ORF00355;Name=BTH_II0347;Parent=pathema|gbt.493.gene.ORF00355;Dbxref=GenBank:ABC35085.1,TIGR_CMR:BTH_II0347;locus_tag=BTH_II0347;web_id=BTH_II0347;description=conserved hypothetical protein;Ontology_term=GO:0003674,GO:0005575,GO:0008150
pathema|gbt.contig.493	Pathema	gene	424106	425923	.	+	.	ID=pathema|gbt.493.gene.ORF00356
pathema|gbt.contig.493	Pathema	CDS	424106	425923	.	+	.	ID=pathema|gbt.493.cds.ORF00356;Name=BTH_II0348;Parent=pathema|gbt.493.gene.ORF00356;Dbxref=GenBank:ABC34428.1,TIGR_CMR:BTH_II0348,EC:2.6.1.16;gene_symbol=glmS;locus_tag=BTH_II0348;web_id=BTH_II0348;description=glutamine-fructose-6-phosphate transaminase (isomerizing);Ontology_term=GO:0004360,GO:0006040,GO:0009252
pathema|gbt.contig.493	Pathema	gene	426274	427047	.	-	.	ID=pathema|gbt.493.gene.ORF00357
pathema|gbt.contig.493	Pathema	CDS	426274	427047	.	-	.	ID=pathema|gbt.493.cds.ORF00357;Name=BTH_II0349;Parent=pathema|gbt.493.gene.ORF00357;Dbxref=GenBank:ABC35839.1,TIGR_CMR:BTH_II0349;locus_tag=BTH_II0349;web_id=BTH_II0349;description=oxidoreductase%2C short chain dehydrogenase/reductase family superfamily;Ontology_term=GO:0008152,GO:0016491
pathema|gbt.contig.493	Pathema	gene	427198	428085	.	+	.	ID=pathema|gbt.493.gene.ORF00358
pathema|gbt.contig.493	Pathema	CDS	427198	428085	.	+	.	ID=pathema|gbt.493.cds.ORF00358;Name=BTH_II0350;Parent=pathema|gbt.493.gene.ORF00358;Dbxref=GenBank:ABC35343.1,TIGR_CMR:BTH_II0350;locus_tag=BTH_II0350;web_id=BTH_II0350;description=transcriptional regulator%2C LysR family
pathema|gbt.contig.493	Pathema	gene	428174	428308	.	+	.	ID=pathema|gbt.493.gene.ORF00359
pathema|gbt.contig.493	Pathema	CDS	428174	428308	.	+	.	ID=pathema|gbt.493.cds.ORF00359;Name=BTH_II0351;Parent=pathema|gbt.493.gene.ORF00359;Dbxref=GenBank:ABC34793.1,TIGR_CMR:BTH_II0351;locus_tag=BTH_II0351;web_id=BTH_II0351;description=conserved hypothetical protein;Ontology_term=GO:0003674,GO:0005575,GO:0008150
pathema|gbt.contig.493	Pathema	gene	428956	429486	.	+	.	ID=pathema|gbt.493.gene.ORF00360
pathema|gbt.contig.493	Pathema	CDS	428956	429486	.	+	.	ID=pathema|gbt.493.cds.ORF00360;Name=BTH_II0352;Parent=pathema|gbt.493.gene.ORF00360;Dbxref=GenBank:ABC34271.1,TIGR_CMR:BTH_II0352;locus_tag=BTH_II0352;web_id=BTH_II0352;description=thermoresistant gluconokinase
pathema|gbt.contig.493	Pathema	gene	429534	430832	.	+	.	ID=pathema|gbt.493.gene.ORF00361
pathema|gbt.contig.493	Pathema	CDS	429534	430832	.	+	.	ID=pathema|gbt.493.cds.ORF00361;Name=BTH_II0353;Parent=pathema|gbt.493.gene.ORF00361;Dbxref=GenBank:ABC36256.1,TIGR_CMR:BTH_II0353;locus_tag=BTH_II0353;web_id=BTH_II0353;description=major facilitator family transporter;Ontology_term=GO:0005215,GO:0006810
pathema|gbt.contig.493	Pathema	gene	430917	431324	.	+	.	ID=pathema|gbt.493.gene.ORFA07738
pathema|gbt.contig.493	Pathema	CDS	430917	431324	.	+	.	ID=pathema|gbt.493.cds.ORFA07738;Name=BTH_II0354;Parent=pathema|gbt.493.gene.ORFA07738;Dbxref=GenBank:ABC34988.1,TIGR_CMR:BTH_II0354;locus_tag=BTH_II0354;web_id=BTH_II0354;description=putative transposase
pathema|gbt.contig.493	Pathema	gene	431294	431674	.	+	.	ID=pathema|gbt.493.gene.ORF00362
pathema|gbt.contig.493	Pathema	CDS	431294	431674	.	+	.	ID=pathema|gbt.493.cds.ORF00362;Name=BTH_II0355;Parent=pathema|gbt.493.gene.ORF00362;Dbxref=GenBank:ABC34579.1,TIGR_CMR:BTH_II0355;locus_tag=BTH_II0355;web_id=BTH_II0355;description=Transposase (IS4 family);Ontology_term=GO:0004803,GO:0006313
pathema|gbt.contig.493	Pathema	gene	431951	432217	.	+	.	ID=pathema|gbt.493.gene.ORF00363
pathema|gbt.contig.493	Pathema	CDS	431951	432217	.	+	.	ID=pathema|gbt.493.cds.ORF00363;Name=BTH_II0356;Parent=pathema|gbt.493.gene.ORF00363;Dbxref=GenBank:ABC34921.1,TIGR_CMR:BTH_II0356;locus_tag=BTH_II0356;web_id=BTH_II0356;description=IS407A%2C transposase OrfA
pathema|gbt.contig.493	Pathema	gene	432214	432531	.	+	.	ID=pathema|gbt.493.gene.ORFA07739
pathema|gbt.contig.493	Pathema	CDS	432214	432531	.	+	.	ID=pathema|gbt.493.cds.ORFA07739;Name=BTH_II0357;Parent=pathema|gbt.493.gene.ORFA07739;Dbxref=GenBank:ABC34635.1,TIGR_CMR:BTH_II0357;locus_tag=BTH_II0357;web_id=BTH_II0357;description=transposase fragment
pathema|gbt.contig.493	Pathema	gene	432555	433814	.	+	.	ID=pathema|gbt.493.gene.ORF00364
pathema|gbt.contig.493	Pathema	CDS	432555	433814	.	+	.	ID=pathema|gbt.493.cds.ORF00364;Name=BTH_II0358;Parent=pathema|gbt.493.gene.ORF00364;Dbxref=GenBank:ABC35600.1,TIGR_CMR:BTH_II0358;locus_tag=BTH_II0358;web_id=BTH_II0358;description=transposase;Ontology_term=GO:0004803,GO:0006313
pathema|gbt.contig.493	Pathema	gene	434146	434721	.	-	.	ID=pathema|gbt.493.gene.ORF00365
pathema|gbt.contig.493	Pathema	CDS	434146	434721	.	-	.	ID=pathema|gbt.493.cds.ORF00365;Name=BTH_II0359;Parent=pathema|gbt.493.gene.ORF00365;Dbxref=GenBank:ABC34192.1,TIGR_CMR:BTH_II0359;locus_tag=BTH_II0359;web_id=BTH_II0359;description=conserved hypothetical protein;Ontology_term=GO:0000004,GO:0005554
pathema|gbt.contig.493	Pathema	gene	434705	435058	.	-	.	ID=pathema|gbt.493.gene.ORF00366
pathema|gbt.contig.493	Pathema	CDS	434705	435058	.	-	.	ID=pathema|gbt.493.cds.ORF00366;Name=BTH_II0360;Parent=pathema|gbt.493.gene.ORF00366;Dbxref=GenBank:ABC34853.1,TIGR_CMR:BTH_II0360;locus_tag=BTH_II0360;web_id=BTH_II0360;description=carboxymuconolactone decarboxylase
pathema|gbt.contig.493	Pathema	gene	435462	435809	.	-	.	ID=pathema|gbt.493.gene.ORFA07740
pathema|gbt.contig.493	Pathema	CDS	435462	435809	.	-	.	ID=pathema|gbt.493.cds.ORFA07740;Name=BTH_II0361;Parent=pathema|gbt.493.gene.ORFA07740;Dbxref=GenBank:ABC36161.1,TIGR_CMR:BTH_II0361;locus_tag=BTH_II0361;web_id=BTH_II0361;description=conserved hypothetical protein;Ontology_term=GO:0000004,GO:0005554,GO:0008372
pathema|gbt.contig.493	Pathema	gene	435827	436534	.	-	.	ID=pathema|gbt.493.gene.ORF00367
pathema|gbt.contig.493	Pathema	CDS	435827	436534	.	-	.	ID=pathema|gbt.493.cds.ORF00367;Name=BTH_II0362;Parent=pathema|gbt.493.gene.ORF00367;Dbxref=GenBank:ABC35238.1,TIGR_CMR:BTH_II0362;locus_tag=BTH_II0362;web_id=BTH_II0362;description=succinate dehydrogenase%2C iron-sulfur protein
pathema|gbt.contig.493	Pathema	gene	436888	437088	.	-	.	ID=pathema|gbt.493.gene.ORF00368
pathema|gbt.contig.493	Pathema	CDS	436888	437088	.	-	.	ID=pathema|gbt.493.cds.ORF00368;Name=BTH_II0363;Parent=pathema|gbt.493.gene.ORF00368;Dbxref=GenBank:ABC35860.1,TIGR_CMR:BTH_II0363;locus_tag=BTH_II0363;web_id=BTH_II0363;description=conserved hypothetical protein;Ontology_term=GO:0000004,GO:0005554
pathema|gbt.contig.493	Pathema	gene	437267	437638	.	-	.	ID=pathema|gbt.493.gene.ORF00370
pathema|gbt.contig.493	Pathema	CDS	437267	437638	.	-	.	ID=pathema|gbt.493.cds.ORF00370;Name=BTH_II0364;Parent=pathema|gbt.493.gene.ORF00370;Dbxref=GenBank:ABC34814.1,TIGR_CMR:BTH_II0364;locus_tag=BTH_II0364;web_id=BTH_II0364;description=Protein of unknown function%2C DUF488 superfamily
pathema|gbt.contig.493	Pathema	gene	438445	438933	.	-	.	ID=pathema|gbt.493.gene.ORF00371
pathema|gbt.contig.493	Pathema	CDS	438445	438933	.	-	.	ID=pathema|gbt.493.cds.ORF00371;Name=BTH_II0365;Parent=pathema|gbt.493.gene.ORF00371;Dbxref=GenBank:ABC35424.1,TIGR_CMR:BTH_II0365;locus_tag=BTH_II0365;web_id=BTH_II0365;description=conserved hypothetical protein;Ontology_term=GO:0003674,GO:0005575,GO:0008150
pathema|gbt.contig.493	Pathema	gene	439734	440621	.	-	.	ID=pathema|gbt.493.gene.ORF00372
pathema|gbt.contig.493	Pathema	CDS	439734	440621	.	-	.	ID=pathema|gbt.493.cds.ORF00372;Name=BTH_II0366;Parent=pathema|gbt.493.gene.ORF00372;Dbxref=GenBank:ABC35335.1,TIGR_CMR:BTH_II0366;locus_tag=BTH_II0366;web_id=BTH_II0366;description=transposase
pathema|gbt.contig.493	Pathema	gene	440579	440944	.	-	.	ID=pathema|gbt.493.gene.ORF00373
pathema|gbt.contig.493	Pathema	CDS	440579	440944	.	-	.	ID=pathema|gbt.493.cds.ORF00373;Name=BTH_II0367;Parent=pathema|gbt.493.gene.ORF00373;Dbxref=GenBank:ABC34419.1,TIGR_CMR:BTH_II0367;locus_tag=BTH_II0367;web_id=BTH_II0367;description=transposase;Ontology_term=GO:0004803,GO:0006313
pathema|gbt.contig.493	Pathema	gene	441011	441205	.	+	.	ID=pathema|gbt.493.gene.ORF00374
pathema|gbt.contig.493	Pathema	CDS	441011	441205	.	+	.	ID=pathema|gbt.493.cds.ORF00374;Name=BTH_II0368;Parent=pathema|gbt.493.gene.ORF00374;Dbxref=GenBank:ABC34906.1,TIGR_CMR:BTH_II0368;locus_tag=BTH_II0368;web_id=BTH_II0368;description=conserved hypothetical protein;Ontology_term=GO:0003674,GO:0005575,GO:0008150
pathema|gbt.contig.493	Pathema	gene	441986	442351	.	+	.	ID=pathema|gbt.493.gene.ORF00375
pathema|gbt.contig.493	Pathema	CDS	441986	442351	.	+	.	ID=pathema|gbt.493.cds.ORF00375;Name=BTH_II0369;Parent=pathema|gbt.493.gene.ORF00375;Dbxref=GenBank:ABC35160.1,TIGR_CMR:BTH_II0369;locus_tag=BTH_II0369;web_id=BTH_II0369;description=conserved hypothetical protein;Ontology_term=GO:0003674,GO:0005575,GO:0008150
pathema|gbt.contig.493	Pathema	gene	442438	443292	.	+	.	ID=pathema|gbt.493.gene.ORF00376
pathema|gbt.contig.493	Pathema	CDS	442438	443292	.	+	.	ID=pathema|gbt.493.cds.ORF00376;Name=BTH_II0370;Parent=pathema|gbt.493.gene.ORF00376;Dbxref=GenBank:ABC36281.1,TIGR_CMR:BTH_II0370;locus_tag=BTH_II0370;web_id=BTH_II0370;description=conserved hypothetical protein;Ontology_term=GO:0000004,GO:0005554
pathema|gbt.contig.493	Pathema	gene	443249	443338	.	+	.	ID=pathema|gbt.493.gene.ORF00377
pathema|gbt.contig.493	Pathema	CDS	443249	443338	.	+	.	ID=pathema|gbt.493.cds.ORF00377;Name=BTH_II0371;Parent=pathema|gbt.493.gene.ORF00377;Dbxref=GenBank:ABC33936.1,TIGR_CMR:BTH_II0371;locus_tag=BTH_II0371;web_id=BTH_II0371;description=conserved hypothetical protein;Ontology_term=GO:0000004,GO:0005554
pathema|gbt.contig.493	Pathema	gene	443404	443904	.	+	.	ID=pathema|gbt.493.gene.ORF00378
pathema|gbt.contig.493	Pathema	CDS	443404	443904	.	+	.	ID=pathema|gbt.493.cds.ORF00378;Name=BTH_II0372;Parent=pathema|gbt.493.gene.ORF00378;Dbxref=GenBank:ABC34661.1,TIGR_CMR:BTH_II0372;locus_tag=BTH_II0372;web_id=BTH_II0372;description=beta-lactamase
pathema|gbt.contig.493	Pathema	gene	443933	444742	.	+	.	ID=pathema|gbt.493.gene.ORF00379
pathema|gbt.contig.493	Pathema	CDS	443933	444742	.	+	.	ID=pathema|gbt.493.cds.ORF00379;Name=BTH_II0373;Parent=pathema|gbt.493.gene.ORF00379;Dbxref=GenBank:ABC34730.1,TIGR_CMR:BTH_II0373,EC:3.2.5.6;gene_symbol=oxa;locus_tag=BTH_II0373;web_id=BTH_II0373;description=class D beta-lactamase;Ontology_term=GO:0008800,GO:0017001,GO:0046677
pathema|gbt.contig.493	Pathema	gene	444896	445237	.	-	.	ID=pathema|gbt.493.gene.ORF00380
pathema|gbt.contig.493	Pathema	CDS	444896	445237	.	-	.	ID=pathema|gbt.493.cds.ORF00380;Name=BTH_II0374;Parent=pathema|gbt.493.gene.ORF00380;Dbxref=GenBank:ABC35733.1,TIGR_CMR:BTH_II0374;locus_tag=BTH_II0374;web_id=BTH_II0374;description=hypothetical protein
pathema|gbt.contig.493	Pathema	gene	445388	446839	.	-	.	ID=pathema|gbt.493.gene.ORF00381
pathema|gbt.contig.493	Pathema	CDS	445388	446839	.	-	.	ID=pathema|gbt.493.cds.ORF00381;Name=BTH_II0375;Parent=pathema|gbt.493.gene.ORF00381;Dbxref=GenBank:ABC35775.1,TIGR_CMR:BTH_II0375,EC:2.7.3.-;locus_tag=BTH_II0375;web_id=BTH_II0375;description=heavy metal sensor histidine kinase;Ontology_term=GO:0000155,GO:0000160,GO:0010038
pathema|gbt.contig.493	Pathema	gene	446839	447531	.	-	.	ID=pathema|gbt.493.gene.ORF00382
pathema|gbt.contig.493	Pathema	CDS	446839	447531	.	-	.	ID=pathema|gbt.493.cds.ORF00382;Name=BTH_II0376;Parent=pathema|gbt.493.gene.ORF00382;Dbxref=GenBank:ABC34221.1,TIGR_CMR:BTH_II0376;locus_tag=BTH_II0376;web_id=BTH_II0376;description=DNA-binding heavy metal response regulator;Ontology_term=GO:0000156,GO:0000160,GO:0003700,GO:0006355,GO:0010038
pathema|gbt.contig.493	Pathema	gene	447609	447893	.	-	.	ID=pathema|gbt.493.gene.ORF00383
pathema|gbt.contig.493	Pathema	CDS	447609	447893	.	-	.	ID=pathema|gbt.493.cds.ORF00383;Name=BTH_II0377;Parent=pathema|gbt.493.gene.ORF00383;Dbxref=GenBank:ABC34733.1,TIGR_CMR:BTH_II0377;locus_tag=BTH_II0377;web_id=BTH_II0377;description=hypothetical protein
pathema|gbt.contig.493	Pathema	gene	448054	448377	.	+	.	ID=pathema|gbt.493.gene.ORF00384
pathema|gbt.contig.493	Pathema	CDS	448054	448377	.	+	.	ID=pathema|gbt.493.cds.ORF00384;Name=BTH_II0378;Parent=pathema|gbt.493.gene.ORF00384;Dbxref=GenBank:ABC35562.1,TIGR_CMR:BTH_II0378;locus_tag=BTH_II0378;web_id=BTH_II0378;description=hypothetical protein
pathema|gbt.contig.493	Pathema	gene	448966	450474	.	+	.	ID=pathema|gbt.493.gene.ORF00385
pathema|gbt.contig.493	Pathema	CDS	448966	450474	.	+	.	ID=pathema|gbt.493.cds.ORF00385;Name=BTH_II0379;Parent=pathema|gbt.493.gene.ORF00385;Dbxref=GenBank:ABC35545.1,TIGR_CMR:BTH_II0379,EC:3.4.21.-;gene_symbol=mprA;locus_tag=BTH_II0379;web_id=BTH_II0379;description=serine metalloprotease MprA;Ontology_term=GO:0004252,GO:0006508,GO:0009405
pathema|gbt.contig.493	Pathema	gene	450772	452706	.	+	.	ID=pathema|gbt.493.gene.ORF00386
pathema|gbt.contig.493	Pathema	CDS	450772	452706	.	+	.	ID=pathema|gbt.493.cds.ORF00386;Name=BTH_II0380;Parent=pathema|gbt.493.gene.ORF00386;Dbxref=GenBank:ABC36056.1,TIGR_CMR:BTH_II0380;locus_tag=BTH_II0380;web_id=BTH_II0380;description=peptidase%2C family S15;Ontology_term=GO:0008152,GO:0016787
pathema|gbt.contig.493	Pathema	gene	452842	453516	.	-	.	ID=pathema|gbt.493.gene.ORF00387
pathema|gbt.contig.493	Pathema	CDS	452842	453516	.	-	.	ID=pathema|gbt.493.cds.ORF00387;Name=BTH_II0381;Parent=pathema|gbt.493.gene.ORF00387;Dbxref=GenBank:ABC34664.1,TIGR_CMR:BTH_II0381;locus_tag=BTH_II0381;web_id=BTH_II0381;description=Uracil DNA glycosylase family protein;Ontology_term=GO:0004844,GO:0006281
pathema|gbt.contig.493	Pathema	gene	453749	454501	.	+	.	ID=pathema|gbt.493.gene.ORF00388
pathema|gbt.contig.493	Pathema	CDS	453749	454501	.	+	.	ID=pathema|gbt.493.cds.ORF00388;Name=BTH_II0382;Parent=pathema|gbt.493.gene.ORF00388;Dbxref=GenBank:ABC34997.1,TIGR_CMR:BTH_II0382;locus_tag=BTH_II0382;web_id=BTH_II0382;description=class II aldolase/adducin domain protein;Ontology_term=GO:0003674,GO:0008150
pathema|gbt.contig.493	Pathema	gene	454602	455756	.	-	.	ID=pathema|gbt.493.gene.ORF00389
pathema|gbt.contig.493	Pathema	CDS	454602	455756	.	-	.	ID=pathema|gbt.493.cds.ORF00389;Name=BTH_II0383;Parent=pathema|gbt.493.gene.ORF00389;Dbxref=GenBank:ABC35157.1,TIGR_CMR:BTH_II0383;locus_tag=BTH_II0383;web_id=BTH_II0383;description=conserved hypothetical protein;Ontology_term=GO:0003674,GO:0005575,GO:0008150
pathema|gbt.contig.493	Pathema	gene	455779	456717	.	-	.	ID=pathema|gbt.493.gene.ORF00390
pathema|gbt.contig.493	Pathema	CDS	455779	456717	.	-	.	ID=pathema|gbt.493.cds.ORF00390;Name=BTH_II0384;Parent=pathema|gbt.493.gene.ORF00390;Dbxref=GenBank:ABC34381.1,TIGR_CMR:BTH_II0384;locus_tag=BTH_II0384;web_id=BTH_II0384;description=conserved hypothetical protein
pathema|gbt.contig.493	Pathema	gene	456793	458415	.	-	.	ID=pathema|gbt.493.gene.ORF00392
pathema|gbt.contig.493	Pathema	CDS	456793	458415	.	-	.	ID=pathema|gbt.493.cds.ORF00392;Name=BTH_II0385;Parent=pathema|gbt.493.gene.ORF00392;Dbxref=GenBank:ABC36026.1,TIGR_CMR:BTH_II0385;locus_tag=BTH_II0385;web_id=BTH_II0385;description=Ser/Thr protein phosphatase family protein family;Ontology_term=GO:0006796,GO:0042578
pathema|gbt.contig.493	Pathema	gene	458416	459219	.	-	.	ID=pathema|gbt.493.gene.ORF00393
pathema|gbt.contig.493	Pathema	CDS	458416	459219	.	-	.	ID=pathema|gbt.493.cds.ORF00393;Name=BTH_II0386;Parent=pathema|gbt.493.gene.ORF00393;Dbxref=GenBank:ABC34308.1,TIGR_CMR:BTH_II0386;locus_tag=BTH_II0386;web_id=BTH_II0386;description=conserved hypothetical protein
pathema|gbt.contig.493	Pathema	gene	459216	459998	.	-	.	ID=pathema|gbt.493.gene.ORF00394
pathema|gbt.contig.493	Pathema	CDS	459216	459998	.	-	.	ID=pathema|gbt.493.cds.ORF00394;Name=BTH_II0387;Parent=pathema|gbt.493.gene.ORF00394;Dbxref=GenBank:ABC34082.1,TIGR_CMR:BTH_II0387;locus_tag=BTH_II0387;web_id=BTH_II0387;description=conserved hypothetical protein
pathema|gbt.contig.493	Pathema	gene	459995	462901	.	-	.	ID=pathema|gbt.493.gene.ORF00395
pathema|gbt.contig.493	Pathema	CDS	459995	462901	.	-	.	ID=pathema|gbt.493.cds.ORF00395;Name=BTH_II0388;Parent=pathema|gbt.493.gene.ORF00395;Dbxref=GenBank:ABC34130.1,TIGR_CMR:BTH_II0388;locus_tag=BTH_II0388;web_id=BTH_II0388;description=conserved hypothetical protein;Ontology_term=GO:0003674,GO:0005575,GO:0008150
pathema|gbt.contig.493	Pathema	gene	462969	464021	.	-	.	ID=pathema|gbt.493.gene.ORF00396
pathema|gbt.contig.493	Pathema	CDS	462969	464021	.	-	.	ID=pathema|gbt.493.cds.ORF00396;Name=BTH_II0389;Parent=pathema|gbt.493.gene.ORF00396;Dbxref=GenBank:ABC35537.1,TIGR_CMR:BTH_II0389,EC:3.1.-.-;locus_tag=BTH_II0389;web_id=BTH_II0389;description=putative deoxyribonuclease-2;Ontology_term=GO:0004531,GO:0006308
pathema|gbt.contig.493	Pathema	gene	464850	466133	.	-	.	ID=pathema|gbt.493.gene.ORF00398
pathema|gbt.contig.493	Pathema	CDS	464850	466133	.	-	.	ID=pathema|gbt.493.cds.ORF00398;Name=BTH_II0390;Parent=pathema|gbt.493.gene.ORF00398;Dbxref=GenBank:ABC34487.1,TIGR_CMR:BTH_II0390;locus_tag=BTH_II0390;web_id=BTH_II0390;description=cation diffusion facilitator family transporter;Ontology_term=GO:0006812,GO:0008324,GO:0015562,GO:0016020
pathema|gbt.contig.493	Pathema	gene	466146	466421	.	-	.	ID=pathema|gbt.493.gene.ORF00399
pathema|gbt.contig.493	Pathema	CDS	466146	466421	.	-	.	ID=pathema|gbt.493.cds.ORF00399;Name=BTH_II0391;Parent=pathema|gbt.493.gene.ORF00399;Dbxref=GenBank:ABC34489.1,TIGR_CMR:BTH_II0391;locus_tag=BTH_II0391;web_id=BTH_II0391;description=Uncharacterized BCR%2C COG1937 family
pathema|gbt.contig.493	Pathema	gene	466752	467144	.	-	.	ID=pathema|gbt.493.gene.ORF00400
pathema|gbt.contig.493	Pathema	CDS	466752	467144	.	-	.	ID=pathema|gbt.493.cds.ORF00400;Name=BTH_II0392;Parent=pathema|gbt.493.gene.ORF00400;Dbxref=GenBank:ABC35645.1,TIGR_CMR:BTH_II0392;locus_tag=BTH_II0392;web_id=BTH_II0392;description=conserved hypothetical protein;Ontology_term=GO:0003674,GO:0005575,GO:0008150
pathema|gbt.contig.493	Pathema	gene	467421	468605	.	-	.	ID=pathema|gbt.493.gene.ORF00401
pathema|gbt.contig.493	Pathema	CDS	467421	468605	.	-	.	ID=pathema|gbt.493.cds.ORF00401;Name=BTH_II0393;Parent=pathema|gbt.493.gene.ORF00401;Dbxref=GenBank:ABC34119.1,TIGR_CMR:BTH_II0393;locus_tag=BTH_II0393;web_id=BTH_II0393;description=conserved hypothetical protein;Ontology_term=GO:0000004,GO:0005554
pathema|gbt.contig.493	Pathema	gene	469078	471441	.	-	.	ID=pathema|gbt.493.gene.ORF00402
pathema|gbt.contig.493	Pathema	CDS	469078	471441	.	-	.	ID=pathema|gbt.493.cds.ORF00402;Name=BTH_II0394;Parent=pathema|gbt.493.gene.ORF00402;Dbxref=GenBank:ABC35808.1,TIGR_CMR:BTH_II0394;locus_tag=BTH_II0394;web_id=BTH_II0394;description=chain length determinant domain/capsular exopolysaccharide family protein;Ontology_term=GO:0003674,GO:0009103
pathema|gbt.contig.493	Pathema	gene	471565	472917	.	-	.	ID=pathema|gbt.493.gene.ORF00403
pathema|gbt.contig.493	Pathema	CDS	471565	472917	.	-	.	ID=pathema|gbt.493.cds.ORF00403;Name=BTH_II0395;Parent=pathema|gbt.493.gene.ORF00403;Dbxref=GenBank:ABC35441.1,TIGR_CMR:BTH_II0395;locus_tag=BTH_II0395;web_id=BTH_II0395;description=conserved hypothetical protein;Ontology_term=GO:0000004,GO:0005554
pathema|gbt.contig.493	Pathema	gene	472925	474268	.	-	.	ID=pathema|gbt.493.gene.ORF00404
pathema|gbt.contig.493	Pathema	CDS	472925	474268	.	-	.	ID=pathema|gbt.493.cds.ORF00404;Name=BTH_II0396;Parent=pathema|gbt.493.gene.ORF00404;Dbxref=GenBank:ABC36117.1,TIGR_CMR:BTH_II0396;locus_tag=BTH_II0396;web_id=BTH_II0396;description=putative membrane protein;Ontology_term=GO:0003674,GO:0008150,GO:0016021
pathema|gbt.contig.493	Pathema	gene	475013	476296	.	-	.	ID=pathema|gbt.493.gene.ORF00407
pathema|gbt.contig.493	Pathema	CDS	475013	476296	.	-	.	ID=pathema|gbt.493.cds.ORF00407;Name=BTH_II0397;Parent=pathema|gbt.493.gene.ORF00407;Dbxref=GenBank:ABC34405.1,TIGR_CMR:BTH_II0397;locus_tag=BTH_II0397;web_id=BTH_II0397;description=putative membrane protein;Ontology_term=GO:0003674,GO:0008150,GO:0016021
pathema|gbt.contig.493	Pathema	gene	476386	478191	.	-	.	ID=pathema|gbt.493.gene.ORF00408
pathema|gbt.contig.493	Pathema	CDS	476386	478191	.	-	.	ID=pathema|gbt.493.cds.ORF00408;Name=BTH_II0398;Parent=pathema|gbt.493.gene.ORF00408;Dbxref=GenBank:ABC36143.1,TIGR_CMR:BTH_II0398;locus_tag=BTH_II0398;web_id=BTH_II0398;description=putative lipoprotein
pathema|gbt.contig.493	Pathema	gene	478710	480635	.	-	.	ID=pathema|gbt.493.gene.ORF00410
pathema|gbt.contig.493	Pathema	CDS	478710	480635	.	-	.	ID=pathema|gbt.493.cds.ORF00410;Name=BTH_II0399;Parent=pathema|gbt.493.gene.ORF00410;Dbxref=GenBank:ABC35330.1,TIGR_CMR:BTH_II0399,EC:3.4.21.-;locus_tag=BTH_II0399;web_id=BTH_II0399;description=serine protease%2C subtilase family protein;Ontology_term=GO:0004252,GO:0004289,GO:0006508
pathema|gbt.contig.493	Pathema	gene	481581	482030	.	-	.	ID=pathema|gbt.493.gene.ORF00411
pathema|gbt.contig.493	Pathema	CDS	481581	482030	.	-	.	ID=pathema|gbt.493.cds.ORF00411;Name=BTH_II0400;Parent=pathema|gbt.493.gene.ORF00411;Dbxref=GenBank:ABC36242.1,TIGR_CMR:BTH_II0400;locus_tag=BTH_II0400;web_id=BTH_II0400;description=conserved hypothetical protein;Ontology_term=GO:0000004,GO:0005554
pathema|gbt.contig.493	Pathema	gene	482160	483623	.	-	.	ID=pathema|gbt.493.gene.ORF00412
pathema|gbt.contig.493	Pathema	CDS	482160	483623	.	-	.	ID=pathema|gbt.493.cds.ORF00412;Name=BTH_II0401;Parent=pathema|gbt.493.gene.ORF00412;Dbxref=GenBank:ABC34239.1,TIGR_CMR:BTH_II0401;locus_tag=BTH_II0401;web_id=BTH_II0401;description=diguanylate cyclase;Ontology_term=GO:0009966,GO:0009975
pathema|gbt.contig.493	Pathema	gene	484399	485373	.	-	.	ID=pathema|gbt.493.gene.ORF00413
pathema|gbt.contig.493	Pathema	CDS	484399	485373	.	-	.	ID=pathema|gbt.493.cds.ORF00413;Name=BTH_II0402;Parent=pathema|gbt.493.gene.ORF00413;Dbxref=GenBank:ABC33994.1,TIGR_CMR:BTH_II0402;locus_tag=BTH_II0402;web_id=BTH_II0402;description=hydrolase%2C alpha/beta fold family;Ontology_term=GO:0008152,GO:0016787
pathema|gbt.contig.493	Pathema	gene	485379	486977	.	-	.	ID=pathema|gbt.493.gene.ORF00414
pathema|gbt.contig.493	Pathema	CDS	485379	486977	.	-	.	ID=pathema|gbt.493.cds.ORF00414;Name=BTH_II0403;Parent=pathema|gbt.493.gene.ORF00414;Dbxref=GenBank:ABC34656.1,TIGR_CMR:BTH_II0403;locus_tag=BTH_II0403;web_id=BTH_II0403;description=FAD-dependent oxidoreductase;Ontology_term=GO:0008152,GO:0016491,GO:0050660
pathema|gbt.contig.493	Pathema	gene	486974	487882	.	-	.	ID=pathema|gbt.493.gene.ORF00415
pathema|gbt.contig.493	Pathema	CDS	486974	487882	.	-	.	ID=pathema|gbt.493.cds.ORF00415;Name=BTH_II0404;Parent=pathema|gbt.493.gene.ORF00415;Dbxref=GenBank:ABC35286.1,TIGR_CMR:BTH_II0404;locus_tag=BTH_II0404;web_id=BTH_II0404;description=oxidoreductase%2C short chain dehydrogenase/reductase family;Ontology_term=GO:0008152,GO:0016491
pathema|gbt.contig.493	Pathema	gene	487986	488639	.	+	.	ID=pathema|gbt.493.gene.ORF00416
pathema|gbt.contig.493	Pathema	CDS	487986	488639	.	+	.	ID=pathema|gbt.493.cds.ORF00416;Name=BTH_II0405;Parent=pathema|gbt.493.gene.ORF00416;Dbxref=GenBank:ABC35952.1,TIGR_CMR:BTH_II0405;locus_tag=BTH_II0405;web_id=BTH_II0405;description=transcriptional regulator%2C TetR family;Ontology_term=GO:0003700,GO:0006355
pathema|gbt.contig.493	Pathema	gene	488731	489630	.	-	.	ID=pathema|gbt.493.gene.ORF00417
pathema|gbt.contig.493	Pathema	CDS	488731	489630	.	-	.	ID=pathema|gbt.493.cds.ORF00417;Name=BTH_II0406;Parent=pathema|gbt.493.gene.ORF00417;Dbxref=GenBank:ABC34476.1,TIGR_CMR:BTH_II0406;locus_tag=BTH_II0406;web_id=BTH_II0406;description=transcriptional regulator%2C LysR family;Ontology_term=GO:0003700,GO:0006355
pathema|gbt.contig.493	Pathema	gene	489861	490514	.	+	.	ID=pathema|gbt.493.gene.ORF00418
pathema|gbt.contig.493	Pathema	CDS	489861	490514	.	+	.	ID=pathema|gbt.493.cds.ORF00418;Name=BTH_II0407;Parent=pathema|gbt.493.gene.ORF00418;Dbxref=GenBank:ABC35001.1,TIGR_CMR:BTH_II0407;locus_tag=BTH_II0407;web_id=BTH_II0407;description=putative glutathione S-transferase;Ontology_term=GO:0004364,GO:0006118,GO:0030508
pathema|gbt.contig.493	Pathema	gene	490568	493030	.	+	.	ID=pathema|gbt.493.gene.ORF00419
pathema|gbt.contig.493	Pathema	CDS	490568	493030	.	+	.	ID=pathema|gbt.493.cds.ORF00419;Name=BTH_II0408;Parent=pathema|gbt.493.gene.ORF00419;Dbxref=GenBank:ABC34674.1,TIGR_CMR:BTH_II0408;locus_tag=BTH_II0408;web_id=BTH_II0408;description=pyridoxamine 5'-phosphate oxidase family protein;Ontology_term=GO:0008152,GO:0010181
pathema|gbt.contig.493	Pathema	gene	493343	494617	.	+	.	ID=pathema|gbt.493.gene.ORF00420
pathema|gbt.contig.493	Pathema	CDS	493343	494617	.	+	.	ID=pathema|gbt.493.cds.ORF00420;Name=BTH_II0409;Parent=pathema|gbt.493.gene.ORF00420;Dbxref=GenBank:ABC35456.1,TIGR_CMR:BTH_II0409;locus_tag=BTH_II0409;web_id=BTH_II0409;description=Na+ dependent nucleoside transporter family protein;Ontology_term=GO:0005337,GO:0005887,GO:0015858
pathema|gbt.contig.493	Pathema	gene	494631	495416	.	+	.	ID=pathema|gbt.493.gene.ORF00421
pathema|gbt.contig.493	Pathema	CDS	494631	495416	.	+	.	ID=pathema|gbt.493.cds.ORF00421;Name=BTH_II0410;Parent=pathema|gbt.493.gene.ORF00421;Dbxref=GenBank:ABC34795.1,TIGR_CMR:BTH_II0410,EC:4.1.2.4;gene_symbol=deoC;locus_tag=BTH_II0410;web_id=BTH_II0410;description=deoxyribose-phosphate aldolase;Ontology_term=GO:0004139,GO:0009264
pathema|gbt.contig.493	Pathema	gene	495905	496084	.	-	.	ID=pathema|gbt.493.gene.ORF00422
pathema|gbt.contig.493	Pathema	CDS	495905	496084	.	-	.	ID=pathema|gbt.493.cds.ORF00422;Name=BTH_II0411;Parent=pathema|gbt.493.gene.ORF00422;Dbxref=GenBank:ABC34126.1,TIGR_CMR:BTH_II0411;locus_tag=BTH_II0411;web_id=BTH_II0411;description=beta-lactoglobulin I
pathema|gbt.contig.493	Pathema	gene	496691	498112	.	+	.	ID=pathema|gbt.493.gene.ORF00423
pathema|gbt.contig.493	Pathema	CDS	496691	498112	.	+	.	ID=pathema|gbt.493.cds.ORF00423;Name=BTH_II0412;Parent=pathema|gbt.493.gene.ORF00423;Dbxref=GenBank:ABC35816.1,TIGR_CMR:BTH_II0412,EC:2.4.2.4;gene_symbol=deoA;locus_tag=BTH_II0412;web_id=BTH_II0412;description=thymidine phosphorylase;Ontology_term=GO:0006139,GO:0009032
pathema|gbt.contig.493	Pathema	gene	498364	498756	.	+	.	ID=pathema|gbt.493.gene.ORF00425
pathema|gbt.contig.493	Pathema	CDS	498364	498756	.	+	.	ID=pathema|gbt.493.cds.ORF00425;Name=BTH_II0413;Parent=pathema|gbt.493.gene.ORF00425;Dbxref=GenBank:ABC35083.1,TIGR_CMR:BTH_II0413,EC:3.5.4.5;gene_symbol=cdd;locus_tag=BTH_II0413;web_id=BTH_II0413;description=cytidine deaminase;Ontology_term=GO:0004126,GO:0005737,GO:0008655
pathema|gbt.contig.493	Pathema	gene	499102	499749	.	+	.	ID=pathema|gbt.493.gene.ORF00427
pathema|gbt.contig.493	Pathema	CDS	499102	499749	.	+	.	ID=pathema|gbt.493.cds.ORF00427;Name=BTH_II0414;Parent=pathema|gbt.493.gene.ORF00427;Dbxref=GenBank:ABC34052.1,TIGR_CMR:BTH_II0414;locus_tag=BTH_II0414;web_id=BTH_II0414;description=putative phospholipid-binding protein;Ontology_term=GO:0005543,GO:0008150
pathema|gbt.contig.493	Pathema	gene	499998	500939	.	+	.	ID=pathema|gbt.493.gene.ORF00428
pathema|gbt.contig.493	Pathema	CDS	499998	500939	.	+	.	ID=pathema|gbt.493.cds.ORF00428;Name=BTH_II0415;Parent=pathema|gbt.493.gene.ORF00428;Dbxref=GenBank:ABC36153.1,TIGR_CMR:BTH_II0415,EC:2.7.1.56;gene_symbol=pfkB;locus_tag=BTH_II0415;web_id=BTH_II0415;description=1-phosphofructokinase;Ontology_term=GO:0006096,GO:0008662
pathema|gbt.contig.493	Pathema	gene	501281	502459	.	-	.	ID=pathema|gbt.493.gene.ORF00429
pathema|gbt.contig.493	Pathema	CDS	501281	502459	.	-	.	ID=pathema|gbt.493.cds.ORF00429;Name=BTH_II0416;Parent=pathema|gbt.493.gene.ORF00429;Dbxref=GenBank:ABC35515.1,TIGR_CMR:BTH_II0416,EC:2.7.2.1;gene_symbol=ackA;locus_tag=BTH_II0416;web_id=BTH_II0416;description=acetate kinase;Ontology_term=GO:0005737,GO:0006083,GO:0008776,GO:0019427
pathema|gbt.contig.493	Pathema	gene	502456	503859	.	-	.	ID=pathema|gbt.493.gene.ORF00430
pathema|gbt.contig.493	Pathema	CDS	502456	503859	.	-	.	ID=pathema|gbt.493.cds.ORF00430;Name=BTH_II0417;Parent=pathema|gbt.493.gene.ORF00430;Dbxref=GenBank:ABC34234.1,TIGR_CMR:BTH_II0417;locus_tag=BTH_II0417;web_id=BTH_II0417;description=phosphate acetyl/butyryl transferase family protein;Ontology_term=GO:0008959,GO:0019427
pathema|gbt.contig.493	Pathema	gene	503870	505663	.	-	.	ID=pathema|gbt.493.gene.ORF00431
pathema|gbt.contig.493	Pathema	CDS	503870	505663	.	-	.	ID=pathema|gbt.493.cds.ORF00431;Name=BTH_II0418;Parent=pathema|gbt.493.gene.ORF00431;Dbxref=GenBank:ABC34892.1,TIGR_CMR:BTH_II0418,EC:2.3.1.-;gene_symbol=phbC;locus_tag=BTH_II0418;web_id=BTH_II0418;description=poly-beta-hydroxybutyrate polymerase;Ontology_term=GO:0006633,GO:0008415
pathema|gbt.contig.493	Pathema	gene	506003	507541	.	+	.	ID=pathema|gbt.493.gene.ORF00432
pathema|gbt.contig.493	Pathema	CDS	506003	507541	.	+	.	ID=pathema|gbt.493.cds.ORF00432;Name=BTH_II0419;Parent=pathema|gbt.493.gene.ORF00432;Dbxref=GenBank:ABC34646.1,TIGR_CMR:BTH_II0419,EC:3.6.3.14;gene_symbol=atpD;locus_tag=BTH_II0419;web_id=BTH_II0419;description=ATP synthase F1%2C beta subunit;Ontology_term=GO:0015986,GO:0045262,GO:0046933
pathema|gbt.contig.493	Pathema	gene	507531	507986	.	+	.	ID=pathema|gbt.493.gene.ORF00433
pathema|gbt.contig.493	Pathema	CDS	507531	507986	.	+	.	ID=pathema|gbt.493.cds.ORF00433;Name=BTH_II0420;Parent=pathema|gbt.493.gene.ORF00433;Dbxref=GenBank:ABC35303.1,TIGR_CMR:BTH_II0420;locus_tag=BTH_II0420;web_id=BTH_II0420;description=ATP synthase F1%2C epsilon subunit
pathema|gbt.contig.493	Pathema	gene	507983	508471	.	+	.	ID=pathema|gbt.493.gene.ORF00434
pathema|gbt.contig.493	Pathema	CDS	507983	508471	.	+	.	ID=pathema|gbt.493.cds.ORF00434;Name=BTH_II0421;Parent=pathema|gbt.493.gene.ORF00434;Dbxref=GenBank:ABC36225.1,TIGR_CMR:BTH_II0421;locus_tag=BTH_II0421;web_id=BTH_II0421;description=putative ATP synthase gene 1
pathema|gbt.contig.493	Pathema	gene	508473	508772	.	+	.	ID=pathema|gbt.493.gene.ORF00435
pathema|gbt.contig.493	Pathema	CDS	508473	508772	.	+	.	ID=pathema|gbt.493.cds.ORF00435;Name=BTH_II0422;Parent=pathema|gbt.493.gene.ORF00435;Dbxref=GenBank:ABC33931.1,TIGR_CMR:BTH_II0422;locus_tag=BTH_II0422;web_id=BTH_II0422;description=putative membrane protein;Ontology_term=GO:0003674,GO:0008150,GO:0016021
pathema|gbt.contig.493	Pathema	gene	508769	509470	.	+	.	ID=pathema|gbt.493.gene.ORF00436
pathema|gbt.contig.493	Pathema	CDS	508769	509470	.	+	.	ID=pathema|gbt.493.cds.ORF00436;Name=BTH_II0423;Parent=pathema|gbt.493.gene.ORF00436;Dbxref=GenBank:ABC35046.1,TIGR_CMR:BTH_II0423,EC:3.6.3.14;gene_symbol=atpB-2;locus_tag=BTH_II0423;web_id=BTH_II0423;description=ATP synthase F0%2C A subunit;Ontology_term=GO:0015986,GO:0045263,GO:0045264,GO:0046933
pathema|gbt.contig.493	Pathema	gene	509467	509715	.	+	.	ID=pathema|gbt.493.gene.ORF00437
pathema|gbt.contig.493	Pathema	CDS	509467	509715	.	+	.	ID=pathema|gbt.493.cds.ORF00437;Name=BTH_II0424;Parent=pathema|gbt.493.gene.ORF00437;Dbxref=GenBank:ABC35541.1,TIGR_CMR:BTH_II0424,EC:3.6.3.14;gene_symbol=atpE;locus_tag=BTH_II0424;web_id=BTH_II0424;description=ATP synthase F0%2C C subunit;Ontology_term=GO:0015986,GO:0045264,GO:0046933
pathema|gbt.contig.493	Pathema	gene	509729	510478	.	+	.	ID=pathema|gbt.493.gene.ORF00438
pathema|gbt.contig.493	Pathema	CDS	509729	510478	.	+	.	ID=pathema|gbt.493.cds.ORF00438;Name=BTH_II0425;Parent=pathema|gbt.493.gene.ORF00438;Dbxref=GenBank:ABC35957.1,TIGR_CMR:BTH_II0425;locus_tag=BTH_II0425;web_id=BTH_II0425;description=ATP synthase F0%2C B subunit;Ontology_term=GO:0015986,GO:0045264,GO:0046933
pathema|gbt.contig.493	Pathema	gene	510462	512132	.	+	.	ID=pathema|gbt.493.gene.ORF00439
pathema|gbt.contig.493	Pathema	CDS	510462	512132	.	+	.	ID=pathema|gbt.493.cds.ORF00439;Name=BTH_II0426;Parent=pathema|gbt.493.gene.ORF00439;Dbxref=GenBank:ABC36034.1,TIGR_CMR:BTH_II0426,EC:3.6.3.14;gene_symbol=atpA-2;locus_tag=BTH_II0426;web_id=BTH_II0426;description=ATP synthase F1%2C alpha subunit;Ontology_term=GO:0015986,GO:0045262,GO:0046933
pathema|gbt.contig.493	Pathema	gene	512129	512977	.	+	.	ID=pathema|gbt.493.gene.ORF00440
pathema|gbt.contig.493	Pathema	CDS	512129	512977	.	+	.	ID=pathema|gbt.493.cds.ORF00440;Name=BTH_II0427;Parent=pathema|gbt.493.gene.ORF00440;Dbxref=GenBank:ABC36001.1,TIGR_CMR:BTH_II0427,EC:3.6.3.14;gene_symbol=atpG-2;locus_tag=BTH_II0427;web_id=BTH_II0427;description=ATP synthase F1%2C gamma subunit;Ontology_term=GO:0015986,GO:0045262,GO:0046933
pathema|gbt.contig.493	Pathema	gene	513183	514208	.	+	.	ID=pathema|gbt.493.gene.ORF00442
pathema|gbt.contig.493	Pathema	CDS	513183	514208	.	+	.	ID=pathema|gbt.493.cds.ORF00442;Name=BTH_II0428;Parent=pathema|gbt.493.gene.ORF00442;Dbxref=GenBank:ABC34589.1,TIGR_CMR:BTH_II0428;locus_tag=BTH_II0428;web_id=BTH_II0428;description=oxidoreductase%2C zinc-binding dehydrogenase family;Ontology_term=GO:0008152,GO:0008270,GO:0016491
pathema|gbt.contig.493	Pathema	gene	514305	514742	.	+	.	ID=pathema|gbt.493.gene.ORF00443
pathema|gbt.contig.493	Pathema	CDS	514305	514742	.	+	.	ID=pathema|gbt.493.cds.ORF00443;Name=BTH_II0429;Parent=pathema|gbt.493.gene.ORF00443;Dbxref=GenBank:ABC34996.1,TIGR_CMR:BTH_II0429;locus_tag=BTH_II0429;web_id=BTH_II0429;description=hypothetical protein
pathema|gbt.contig.493	Pathema	gene	514883	515392	.	-	.	ID=pathema|gbt.493.gene.ORF00444
pathema|gbt.contig.493	Pathema	CDS	514883	515392	.	-	.	ID=pathema|gbt.493.cds.ORF00444;Name=BTH_II0430;Parent=pathema|gbt.493.gene.ORF00444;Dbxref=GenBank:ABC36262.1,TIGR_CMR:BTH_II0430;locus_tag=BTH_II0430;web_id=BTH_II0430;description=conserved hypothetical protein;Ontology_term=GO:0003674,GO:0005575,GO:0008150
pathema|gbt.contig.493	Pathema	gene	515757	517016	.	-	.	ID=pathema|gbt.493.gene.ORF00445
pathema|gbt.contig.493	Pathema	CDS	515757	517016	.	-	.	ID=pathema|gbt.493.cds.ORF00445;Name=BTH_II0431;Parent=pathema|gbt.493.gene.ORF00445;Dbxref=GenBank:ABC35455.1,TIGR_CMR:BTH_II0431;locus_tag=BTH_II0431;web_id=BTH_II0431;description=transposase;Ontology_term=GO:0004803,GO:0006313
pathema|gbt.contig.493	Pathema	gene	518303	518419	.	-	.	ID=pathema|gbt.493.gene.ORF00446
pathema|gbt.contig.493	Pathema	CDS	518303	518419	.	-	.	ID=pathema|gbt.493.cds.ORF00446;Name=BTH_II0432;Parent=pathema|gbt.493.gene.ORF00446;Dbxref=GenBank:ABC34759.1,TIGR_CMR:BTH_II0432;locus_tag=BTH_II0432;web_id=BTH_II0432;description=hypothetical protein
pathema|gbt.contig.493	Pathema	gene	518671	519603	.	-	.	ID=pathema|gbt.493.gene.ORF00447
pathema|gbt.contig.493	Pathema	CDS	518671	519603	.	-	.	ID=pathema|gbt.493.cds.ORF00447;Name=BTH_II0433;Parent=pathema|gbt.493.gene.ORF00447;Dbxref=GenBank:ABC34090.1,TIGR_CMR:BTH_II0433;locus_tag=BTH_II0433;web_id=BTH_II0433;description=hypothetical protein
pathema|gbt.contig.493	Pathema	gene	519845	521137	.	+	.	ID=pathema|gbt.493.gene.ORF00448
pathema|gbt.contig.493	Pathema	CDS	519845	521137	.	+	.	ID=pathema|gbt.493.cds.ORF00448;Name=BTH_II0434;Parent=pathema|gbt.493.gene.ORF00448;Dbxref=GenBank:ABC34101.1,TIGR_CMR:BTH_II0434;locus_tag=BTH_II0434;web_id=BTH_II0434;description=cytochrome P450-related protein
pathema|gbt.contig.493	Pathema	gene	521496	521903	.	+	.	ID=pathema|gbt.493.gene.ORFA07741
pathema|gbt.contig.493	Pathema	CDS	521496	521903	.	+	.	ID=pathema|gbt.493.cds.ORFA07741;Name=BTH_II0435;Parent=pathema|gbt.493.gene.ORFA07741;Dbxref=GenBank:ABC33995.1,TIGR_CMR:BTH_II0435;locus_tag=BTH_II0435;web_id=BTH_II0435;description=putative transposase
pathema|gbt.contig.493	Pathema	gene	521873	522253	.	+	.	ID=pathema|gbt.493.gene.ORF00449
pathema|gbt.contig.493	Pathema	CDS	521873	522253	.	+	.	ID=pathema|gbt.493.cds.ORF00449;Name=BTH_II0436;Parent=pathema|gbt.493.gene.ORF00449;Dbxref=GenBank:ABC36106.1,TIGR_CMR:BTH_II0436;locus_tag=BTH_II0436;web_id=BTH_II0436;description=Transposase (IS4 family);Ontology_term=GO:0004803,GO:0006313
pathema|gbt.contig.493	Pathema	gene	522266	523390	.	-	.	ID=pathema|gbt.493.gene.ORF00450
pathema|gbt.contig.493	Pathema	CDS	522266	523390	.	-	.	ID=pathema|gbt.493.cds.ORF00450;Name=BTH_II0437;Parent=pathema|gbt.493.gene.ORF00450;Dbxref=GenBank:ABC35894.1,TIGR_CMR:BTH_II0437;locus_tag=BTH_II0437;web_id=BTH_II0437;description=ABC transporter%2C permease protein;Ontology_term=GO:0006810,GO:0042626,GO:0043192
pathema|gbt.contig.493	Pathema	gene	523393	526419	.	-	.	ID=pathema|gbt.493.gene.ORF00451
pathema|gbt.contig.493	Pathema	CDS	523393	526419	.	-	.	ID=pathema|gbt.493.cds.ORF00451;Name=BTH_II0438;Parent=pathema|gbt.493.gene.ORF00451;Dbxref=GenBank:ABC35214.1,TIGR_CMR:BTH_II0438;locus_tag=BTH_II0438;web_id=BTH_II0438;description=RND efflux system%2C cytoplasmic membrane extrusion protein
pathema|gbt.contig.493	Pathema	gene	526383	527456	.	-	.	ID=pathema|gbt.493.gene.ORF00452
pathema|gbt.contig.493	Pathema	CDS	526383	527456	.	-	.	ID=pathema|gbt.493.cds.ORF00452;Name=BTH_II0439;Parent=pathema|gbt.493.gene.ORF00452;Dbxref=GenBank:ABC35065.1,TIGR_CMR:BTH_II0439;locus_tag=BTH_II0439;web_id=BTH_II0439;description=putative efflux transporter%2C MFP subunit;Ontology_term=GO:0005215,GO:0006810
pathema|gbt.contig.493	Pathema	gene	527453	528988	.	-	.	ID=pathema|gbt.493.gene.ORF00453
pathema|gbt.contig.493	Pathema	CDS	527453	528988	.	-	.	ID=pathema|gbt.493.cds.ORF00453;Name=BTH_II0440;Parent=pathema|gbt.493.gene.ORF00453;Dbxref=GenBank:ABC34402.1,TIGR_CMR:BTH_II0440;locus_tag=BTH_II0440;web_id=BTH_II0440;description=efflux transporter%2C outer membrane factor (OMF) lipoprotein%2C NodT family;Ontology_term=GO:0006810,GO:0009279,GO:0015288
pathema|gbt.contig.493	Pathema	gene	529281	529982	.	+	.	ID=pathema|gbt.493.gene.ORF00454
pathema|gbt.contig.493	Pathema	CDS	529281	529982	.	+	.	ID=pathema|gbt.493.cds.ORF00454;Name=BTH_II0441;Parent=pathema|gbt.493.gene.ORF00454;Dbxref=GenBank:ABC34420.1,TIGR_CMR:BTH_II0441;locus_tag=BTH_II0441;web_id=BTH_II0441;description=transcriptional regulator%2C TetR family;Ontology_term=GO:0003700,GO:0006355
pathema|gbt.contig.493	Pathema	gene	530198	530668	.	+	.	ID=pathema|gbt.493.gene.ORF00455
pathema|gbt.contig.493	Pathema	CDS	530198	530668	.	+	.	ID=pathema|gbt.493.cds.ORF00455;Name=BTH_II0442;Parent=pathema|gbt.493.gene.ORF00455;Dbxref=GenBank:ABC36123.1,TIGR_CMR:BTH_II0442;locus_tag=BTH_II0442;web_id=BTH_II0442;description=universal stress family protein;Ontology_term=GO:0003824,GO:0006950
pathema|gbt.contig.493	Pathema	gene	530701	530952	.	+	.	ID=pathema|gbt.493.gene.ORF00456
pathema|gbt.contig.493	Pathema	CDS	530701	530952	.	+	.	ID=pathema|gbt.493.cds.ORF00456;Name=BTH_II0443;Parent=pathema|gbt.493.gene.ORF00456;Dbxref=GenBank:ABC35462.1,TIGR_CMR:BTH_II0443;locus_tag=BTH_II0443;web_id=BTH_II0443;description=hypothetical protein;Ontology_term=GO:0003674,GO:0005575,GO:0008150
pathema|gbt.contig.493	Pathema	gene	530949	532085	.	+	.	ID=pathema|gbt.493.gene.ORF00457
pathema|gbt.contig.493	Pathema	CDS	530949	532085	.	+	.	ID=pathema|gbt.493.cds.ORF00457;Name=BTH_II0444;Parent=pathema|gbt.493.gene.ORF00457;Dbxref=GenBank:ABC34205.1,TIGR_CMR:BTH_II0444;locus_tag=BTH_II0444;web_id=BTH_II0444;description=efflux ABC transporter%2C permease protein;Ontology_term=GO:0005887,GO:0006810,GO:0015562,GO:0042626,GO:0043192
pathema|gbt.contig.493	Pathema	gene	532088	532786	.	+	.	ID=pathema|gbt.493.gene.ORF00458
pathema|gbt.contig.493	Pathema	CDS	532088	532786	.	+	.	ID=pathema|gbt.493.cds.ORF00458;Name=BTH_II0445;Parent=pathema|gbt.493.gene.ORF00458;Dbxref=GenBank:ABC34057.1,TIGR_CMR:BTH_II0445;locus_tag=BTH_II0445;web_id=BTH_II0445;description=efflux ABC transporter%2C ATP-binding protein;Ontology_term=GO:0005524,GO:0006810,GO:0009898,GO:0042626,GO:0043192
pathema|gbt.contig.493	Pathema	gene	532783	533868	.	+	.	ID=pathema|gbt.493.gene.ORF00459
pathema|gbt.contig.493	Pathema	CDS	532783	533868	.	+	.	ID=pathema|gbt.493.cds.ORF00459;Name=BTH_II0446;Parent=pathema|gbt.493.gene.ORF00459;Dbxref=GenBank:ABC35874.1,TIGR_CMR:BTH_II0446;locus_tag=BTH_II0446;web_id=BTH_II0446;description=auxiliary transport protein%2C membrane fusion protein (MFP) family;Ontology_term=GO:0005215,GO:0006810
pathema|gbt.contig.493	Pathema	gene	533846	535330	.	+	.	ID=pathema|gbt.493.gene.ORF00460
pathema|gbt.contig.493	Pathema	CDS	533846	535330	.	+	.	ID=pathema|gbt.493.cds.ORF00460;Name=BTH_II0447;Parent=pathema|gbt.493.gene.ORF00460;Dbxref=GenBank:ABC35314.1,TIGR_CMR:BTH_II0447;locus_tag=BTH_II0447;web_id=BTH_II0447;description=efflux transporter%2C outer membrane factor (OMF) lipoprotein%2C NodT family;Ontology_term=GO:0006810,GO:0009279,GO:0015288
pathema|gbt.contig.493	Pathema	gene	535360	536730	.	-	.	ID=pathema|gbt.493.gene.ORF00461
pathema|gbt.contig.493	Pathema	CDS	535360	536730	.	-	.	ID=pathema|gbt.493.cds.ORF00461;Name=BTH_II0448;Parent=pathema|gbt.493.gene.ORF00461;Dbxref=GenBank:ABC34904.1,TIGR_CMR:BTH_II0448;locus_tag=BTH_II0448;web_id=BTH_II0448;description=polysaccharide deacetylase domain protein
pathema|gbt.contig.493	Pathema	gene	537136	538824	.	+	.	ID=pathema|gbt.493.gene.ORF00462
pathema|gbt.contig.493	Pathema	CDS	537136	538824	.	+	.	ID=pathema|gbt.493.cds.ORF00462;Name=BTH_II0449;Parent=pathema|gbt.493.gene.ORF00462;Dbxref=GenBank:ABC34008.1,TIGR_CMR:BTH_II0449;locus_tag=BTH_II0449;web_id=BTH_II0449;description=methyl-accepting chemotaxis protein;Ontology_term=GO:0004871,GO:0004872,GO:0006935
pathema|gbt.contig.493	Pathema	gene	538932	539636	.	+	.	ID=pathema|gbt.493.gene.ORF00463
pathema|gbt.contig.493	Pathema	CDS	538932	539636	.	+	.	ID=pathema|gbt.493.cds.ORF00463;Name=BTH_II0450;Parent=pathema|gbt.493.gene.ORF00463;Dbxref=GenBank:ABC35989.1,TIGR_CMR:BTH_II0450,EC:2.7.1.25;gene_symbol=cysC;locus_tag=BTH_II0450;web_id=BTH_II0450;description=adenylylsulfate kinase;Ontology_term=GO:0004020,GO:0006790
pathema|gbt.contig.493	Pathema	gene	539626	539922	.	+	.	ID=pathema|gbt.493.gene.ORF00464
pathema|gbt.contig.493	Pathema	CDS	539626	539922	.	+	.	ID=pathema|gbt.493.cds.ORF00464;Name=BTH_II0451;Parent=pathema|gbt.493.gene.ORF00464;Dbxref=GenBank:ABC36189.1,TIGR_CMR:BTH_II0451;locus_tag=BTH_II0451;web_id=BTH_II0451;description=conserved hypothetical protein;Ontology_term=GO:0000004,GO:0005554
pathema|gbt.contig.493	Pathema	gene	539936	541078	.	+	.	ID=pathema|gbt.493.gene.ORF00465
pathema|gbt.contig.493	Pathema	CDS	539936	541078	.	+	.	ID=pathema|gbt.493.cds.ORF00465;Name=BTH_II0452;Parent=pathema|gbt.493.gene.ORF00465;Dbxref=GenBank:ABC34657.1,TIGR_CMR:BTH_II0452;locus_tag=BTH_II0452;web_id=BTH_II0452;description=conserved hypothetical protein;Ontology_term=GO:0003674,GO:0005575,GO:0008150
pathema|gbt.contig.493	Pathema	gene	541348	541998	.	+	.	ID=pathema|gbt.493.gene.ORF00466
pathema|gbt.contig.493	Pathema	CDS	541348	541998	.	+	.	ID=pathema|gbt.493.cds.ORF00466;Name=BTH_II0453;Parent=pathema|gbt.493.gene.ORF00466;Dbxref=GenBank:ABC34856.1,TIGR_CMR:BTH_II0453;locus_tag=BTH_II0453;web_id=BTH_II0453;description=osmotically inducible protein Y domain protein;Ontology_term=GO:0005543,GO:0008150
pathema|gbt.contig.493	Pathema	gene	542974	543930	.	-	.	ID=pathema|gbt.493.gene.ORF00469
pathema|gbt.contig.493	Pathema	CDS	542974	543930	.	-	.	ID=pathema|gbt.493.cds.ORF00469;Name=BTH_II0454;Parent=pathema|gbt.493.gene.ORF00469;Dbxref=GenBank:ABC34194.1,TIGR_CMR:BTH_II0454;locus_tag=BTH_II0454;web_id=BTH_II0454;description=conserved hypothetical protein TIGR00730;Ontology_term=GO:0003674,GO:0005575,GO:0008150
pathema|gbt.contig.493	Pathema	gene	544086	544547	.	+	.	ID=pathema|gbt.493.gene.ORF00470
pathema|gbt.contig.493	Pathema	CDS	544086	544547	.	+	.	ID=pathema|gbt.493.cds.ORF00470;Name=BTH_II0455;Parent=pathema|gbt.493.gene.ORF00470;Dbxref=GenBank:ABC34702.1,TIGR_CMR:BTH_II0455;locus_tag=BTH_II0455;web_id=BTH_II0455;description=conserved hypothetical protein;Ontology_term=GO:0000004,GO:0005554
pathema|gbt.contig.493	Pathema	gene	544920	545348	.	-	.	ID=pathema|gbt.493.gene.ORF00471
pathema|gbt.contig.493	Pathema	CDS	544920	545348	.	-	.	ID=pathema|gbt.493.cds.ORF00471;Name=BTH_II0456;Parent=pathema|gbt.493.gene.ORF00471;Dbxref=GenBank:ABC34217.1,TIGR_CMR:BTH_II0456;locus_tag=BTH_II0456;web_id=BTH_II0456;description=conserved hypothetical protein;Ontology_term=GO:0000004,GO:0005554
pathema|gbt.contig.493	Pathema	gene	545330	545677	.	-	.	ID=pathema|gbt.493.gene.ORF00472
pathema|gbt.contig.493	Pathema	CDS	545330	545677	.	-	.	ID=pathema|gbt.493.cds.ORF00472;Name=BTH_II0457;Parent=pathema|gbt.493.gene.ORF00472;Dbxref=GenBank:ABC35910.1,TIGR_CMR:BTH_II0457;locus_tag=BTH_II0457;web_id=BTH_II0457;description=conserved hypothetical protein;Ontology_term=GO:0003674,GO:0005575,GO:0008150
pathema|gbt.contig.493	Pathema	gene	545938	546165	.	+	.	ID=pathema|gbt.493.gene.ORF00473
pathema|gbt.contig.493	Pathema	CDS	545938	546165	.	+	.	ID=pathema|gbt.493.cds.ORF00473;Name=BTH_II0458;Parent=pathema|gbt.493.gene.ORF00473;Dbxref=GenBank:ABC35121.1,TIGR_CMR:BTH_II0458;locus_tag=BTH_II0458;web_id=BTH_II0458;description=conserved hypothetical protein;Ontology_term=GO:0003674,GO:0005575,GO:0008150
pathema|gbt.contig.493	Pathema	gene	546165	547151	.	+	.	ID=pathema|gbt.493.gene.ORF00474
pathema|gbt.contig.493	Pathema	CDS	546165	547151	.	+	.	ID=pathema|gbt.493.cds.ORF00474;Name=BTH_II0459;Parent=pathema|gbt.493.gene.ORF00474;Dbxref=GenBank:ABC35120.1,TIGR_CMR:BTH_II0459,EC:1.-.-.-;locus_tag=BTH_II0459;web_id=BTH_II0459;description=zinc-binding alcohol dehydrogenase family protein;Ontology_term=GO:0004024,GO:0006113,GO:0008270
pathema|gbt.contig.493	Pathema	gene	547304	548086	.	-	.	ID=pathema|gbt.493.gene.ORF00475
pathema|gbt.contig.493	Pathema	CDS	547304	548086	.	-	.	ID=pathema|gbt.493.cds.ORF00475;Name=BTH_II0460;Parent=pathema|gbt.493.gene.ORF00475;Dbxref=GenBank:ABC34477.1,TIGR_CMR:BTH_II0460;locus_tag=BTH_II0460;web_id=BTH_II0460;description=transcriptional regulator%2C Crp/Fnr family;Ontology_term=GO:0003700,GO:0006355
pathema|gbt.contig.493	Pathema	gene	548754	549500	.	+	.	ID=pathema|gbt.493.gene.ORF00476
pathema|gbt.contig.493	Pathema	CDS	548754	549500	.	+	.	ID=pathema|gbt.493.cds.ORF00476;Name=BTH_II0461;Parent=pathema|gbt.493.gene.ORF00476;Dbxref=GenBank:ABC36247.1,TIGR_CMR:BTH_II0461,EC:1.1.1.36;gene_symbol=phbB;locus_tag=BTH_II0461;web_id=BTH_II0461;description=acetoacetyl-CoA reductase;Ontology_term=GO:0018454,GO:0019395
pathema|gbt.contig.493	Pathema	gene	550008	551387	.	-	.	ID=pathema|gbt.493.gene.ORF00477
pathema|gbt.contig.493	Pathema	CDS	550008	551387	.	-	.	ID=pathema|gbt.493.cds.ORF00477;Name=BTH_II0462;Parent=pathema|gbt.493.gene.ORF00477;Dbxref=GenBank:ABC35417.1,TIGR_CMR:BTH_II0462;locus_tag=BTH_II0462;web_id=BTH_II0462;description=metallo-beta-lactamase family protein;Ontology_term=GO:0003824,GO:0008152
pathema|gbt.contig.493	Pathema	gene	552064	552954	.	+	.	ID=pathema|gbt.493.gene.ORF00478
pathema|gbt.contig.493	Pathema	CDS	552064	552954	.	+	.	ID=pathema|gbt.493.cds.ORF00478;Name=BTH_II0463;Parent=pathema|gbt.493.gene.ORF00478;Dbxref=GenBank:ABC35634.1,TIGR_CMR:BTH_II0463;locus_tag=BTH_II0463;web_id=BTH_II0463;description=conserved hypothetical protein;Ontology_term=GO:0000004,GO:0005554,GO:0008372
pathema|gbt.contig.493	Pathema	gene	553484	555046	.	+	.	ID=pathema|gbt.493.gene.ORF00479
pathema|gbt.contig.493	Pathema	CDS	553484	555046	.	+	.	ID=pathema|gbt.493.cds.ORF00479;Name=BTH_II0464;Parent=pathema|gbt.493.gene.ORF00479;Dbxref=GenBank:ABC36120.1,TIGR_CMR:BTH_II0464;gene_symbol=lysP;locus_tag=BTH_II0464;web_id=BTH_II0464;description=lysine-specific permease;Ontology_term=GO:0005293,GO:0015819,GO:0016021
pathema|gbt.contig.493	Pathema	gene	555210	556430	.	+	.	ID=pathema|gbt.493.gene.ORF00480
pathema|gbt.contig.493	Pathema	CDS	555210	556430	.	+	.	ID=pathema|gbt.493.cds.ORF00480;Name=BTH_II0465;Parent=pathema|gbt.493.gene.ORF00480;Dbxref=GenBank:ABC35183.1,TIGR_CMR:BTH_II0465;locus_tag=BTH_II0465;web_id=BTH_II0465;description=transposase;Ontology_term=GO:0004803,GO:0006313
pathema|gbt.contig.493	Pathema	gene	556535	557587	.	-	.	ID=pathema|gbt.493.gene.ORF00481
pathema|gbt.contig.493	Pathema	CDS	556535	557587	.	-	.	ID=pathema|gbt.493.cds.ORF00481;Name=BTH_II0466;Parent=pathema|gbt.493.gene.ORF00481;Dbxref=GenBank:ABC35718.1,TIGR_CMR:BTH_II0466;locus_tag=BTH_II0466;web_id=BTH_II0466;description=putative membrane protein;Ontology_term=GO:0003674,GO:0008150,GO:0016021
pathema|gbt.contig.493	Pathema	gene	557610	558182	.	-	.	ID=pathema|gbt.493.gene.ORF00482
pathema|gbt.contig.493	Pathema	CDS	557610	558182	.	-	.	ID=pathema|gbt.493.cds.ORF00482;Name=BTH_II0467;Parent=pathema|gbt.493.gene.ORF00482;Dbxref=GenBank:ABC35051.1,TIGR_CMR:BTH_II0467;locus_tag=BTH_II0467;web_id=BTH_II0467;description=isochorismatase family protein;Ontology_term=GO:0008152,GO:0016787
pathema|gbt.contig.493	Pathema	gene	558179	558664	.	-	.	ID=pathema|gbt.493.gene.ORF00483
pathema|gbt.contig.493	Pathema	CDS	558179	558664	.	-	.	ID=pathema|gbt.493.cds.ORF00483;Name=BTH_II0468;Parent=pathema|gbt.493.gene.ORF00483;Dbxref=GenBank:ABC35438.1,TIGR_CMR:BTH_II0468;locus_tag=BTH_II0468;web_id=BTH_II0468;description=transcriptional regulator%2C MarR family;Ontology_term=GO:0003700,GO:0006355
pathema|gbt.contig.493	Pathema	gene	559032	559910	.	+	.	ID=pathema|gbt.493.gene.ORF00484
pathema|gbt.contig.493	Pathema	CDS	559032	559910	.	+	.	ID=pathema|gbt.493.cds.ORF00484;Name=BTH_II0469;Parent=pathema|gbt.493.gene.ORF00484;Dbxref=GenBank:ABC36110.1,TIGR_CMR:BTH_II0469;locus_tag=BTH_II0469;web_id=BTH_II0469;description=alpha/beta hydrolase family protein;Ontology_term=GO:0003824,GO:0008152
pathema|gbt.contig.493	Pathema	gene	559965	560759	.	-	.	ID=pathema|gbt.493.gene.ORF00485
pathema|gbt.contig.493	Pathema	CDS	559965	560759	.	-	.	ID=pathema|gbt.493.cds.ORF00485;Name=BTH_II0470;Parent=pathema|gbt.493.gene.ORF00485;Dbxref=GenBank:ABC34117.1,TIGR_CMR:BTH_II0470,EC:1.3.1.25;gene_symbol=benD;locus_tag=BTH_II0470;web_id=BTH_II0470;description=1%2C6-dihydroxycyclohexa-2%2C4-diene-1-carboxylate dehydrogenase;Ontology_term=GO:0018874,GO:0047116
pathema|gbt.contig.493	Pathema	gene	560759	561775	.	-	.	ID=pathema|gbt.493.gene.ORF00486
pathema|gbt.contig.493	Pathema	CDS	560759	561775	.	-	.	ID=pathema|gbt.493.cds.ORF00486;Name=BTH_II0471;Parent=pathema|gbt.493.gene.ORF00486;Dbxref=GenBank:ABC34766.1,TIGR_CMR:BTH_II0471,EC:1.14.12.10;gene_symbol=benC;locus_tag=BTH_II0471;web_id=BTH_II0471;description=benzoate 1%2C2 dioxygenase%2C electron transfer component;Ontology_term=GO:0006118,GO:0009055,GO:0018623,GO:0018874
pathema|gbt.contig.493	Pathema	gene	561819	562310	.	-	.	ID=pathema|gbt.493.gene.ORF00487
pathema|gbt.contig.493	Pathema	CDS	561819	562310	.	-	.	ID=pathema|gbt.493.cds.ORF00487;Name=BTH_II0472;Parent=pathema|gbt.493.gene.ORF00487;Dbxref=GenBank:ABC35143.1,TIGR_CMR:BTH_II0472,EC:1.14.12.10;gene_symbol=benB;locus_tag=BTH_II0472;web_id=BTH_II0472;description=benzoate 1%2C2-dioxygenase beta subunit;Ontology_term=GO:0018623,GO:0018874
pathema|gbt.contig.493	Pathema	gene	562307	563674	.	-	.	ID=pathema|gbt.493.gene.ORF00488
pathema|gbt.contig.493	Pathema	CDS	562307	563674	.	-	.	ID=pathema|gbt.493.cds.ORF00488;Name=BTH_II0473;Parent=pathema|gbt.493.gene.ORF00488;Dbxref=GenBank:ABC34532.1,TIGR_CMR:BTH_II0473,EC:1.14.12.10;gene_symbol=benA;locus_tag=BTH_II0473;web_id=BTH_II0473;description=benzoate 1%2C2 dioxygenase%2C alpha subunit;Ontology_term=GO:0006118,GO:0009055,GO:0018623,GO:0018874
pathema|gbt.contig.493	Pathema	gene	563897	564811	.	+	.	ID=pathema|gbt.493.gene.ORF00489
pathema|gbt.contig.493	Pathema	CDS	563897	564811	.	+	.	ID=pathema|gbt.493.cds.ORF00489;Name=BTH_II0474;Parent=pathema|gbt.493.gene.ORF00489;Dbxref=GenBank:ABC35360.1,TIGR_CMR:BTH_II0474;gene_symbol=benM;locus_tag=BTH_II0474;web_id=BTH_II0474;description=ben operon transcriptional regulator BenM;Ontology_term=GO:0016563,GO:0018874,GO:0045893
pathema|gbt.contig.493	Pathema	gene	564831	565532	.	+	.	ID=pathema|gbt.493.gene.ORF00492
pathema|gbt.contig.493	Pathema	CDS	564831	565532	.	+	.	ID=pathema|gbt.493.cds.ORF00492;Name=BTH_II0476;Parent=pathema|gbt.493.gene.ORF00492;Dbxref=GenBank:ABC35787.1,TIGR_CMR:BTH_II0476;locus_tag=BTH_II0476;web_id=BTH_II0476;description=transcriptional regulator lysR family
pathema|gbt.contig.493	Pathema	gene	565486	566538	.	-	.	ID=pathema|gbt.493.gene.ORF00491
pathema|gbt.contig.493	Pathema	CDS	565486	566538	.	-	.	ID=pathema|gbt.493.cds.ORF00491;Name=BTH_II0477;Parent=pathema|gbt.493.gene.ORF00491;Dbxref=GenBank:ABC34199.1,TIGR_CMR:BTH_II0477;locus_tag=BTH_II0477;web_id=BTH_II0477;description=transcriptional regulator%2C AraC family;Ontology_term=GO:0003700,GO:0006355
pathema|gbt.contig.493	Pathema	gene	566683	568716	.	+	.	ID=pathema|gbt.493.gene.ORF00494
pathema|gbt.contig.493	Pathema	CDS	566683	568716	.	+	.	ID=pathema|gbt.493.cds.ORF00494;Name=BTH_II0478;Parent=pathema|gbt.493.gene.ORF00494;Dbxref=GenBank:ABC35440.1,TIGR_CMR:BTH_II0478;locus_tag=BTH_II0478;web_id=BTH_II0478;description=FAD/FMN-binding/pyridine nucleotide-disulphide domain oxidoreductase;Ontology_term=GO:0006118,GO:0016491,GO:0050662
pathema|gbt.contig.493	Pathema	gene	569228	570115	.	+	.	ID=pathema|gbt.493.gene.ORF00496
pathema|gbt.contig.493	Pathema	CDS	569228	570115	.	+	.	ID=pathema|gbt.493.cds.ORF00496;Name=BTH_II0479;Parent=pathema|gbt.493.gene.ORF00496;Dbxref=GenBank:ABC34085.1,TIGR_CMR:BTH_II0479,EC:1.10.3.-;gene_symbol=cyoA-2;locus_tag=BTH_II0479;web_id=BTH_II0479;description=ubiquinol oxidase%2C subunit II;Ontology_term=GO:0006119,GO:0008827,GO:0016021
pathema|gbt.contig.493	Pathema	gene	570119	572125	.	+	.	ID=pathema|gbt.493.gene.ORF00497
pathema|gbt.contig.493	Pathema	CDS	570119	572125	.	+	.	ID=pathema|gbt.493.cds.ORF00497;Name=BTH_II0480;Parent=pathema|gbt.493.gene.ORF00497;Dbxref=GenBank:ABC36125.1,TIGR_CMR:BTH_II0480,EC:1.10.3.-;gene_symbol=cyoB;locus_tag=BTH_II0480;web_id=BTH_II0480;description=ubiquinol oxidase%2C subunit I;Ontology_term=GO:0006119,GO:0008827,GO:0016021
pathema|gbt.contig.493	Pathema	gene	572125	572739	.	+	.	ID=pathema|gbt.493.gene.ORF00498
pathema|gbt.contig.493	Pathema	CDS	572125	572739	.	+	.	ID=pathema|gbt.493.cds.ORF00498;Name=BTH_II0481;Parent=pathema|gbt.493.gene.ORF00498;Dbxref=GenBank:ABC34191.1,TIGR_CMR:BTH_II0481;locus_tag=BTH_II0481;web_id=BTH_II0481;description=Cytochrome c oxidase subunit III;Ontology_term=GO:0004129,GO:0006118
pathema|gbt.contig.493	Pathema	gene	572740	573072	.	+	.	ID=pathema|gbt.493.gene.ORF00499
pathema|gbt.contig.493	Pathema	CDS	572740	573072	.	+	.	ID=pathema|gbt.493.cds.ORF00499;Name=BTH_II0482;Parent=pathema|gbt.493.gene.ORF00499;Dbxref=GenBank:ABC36075.1,TIGR_CMR:BTH_II0482,EC:1.10.3.-;gene_symbol=cyoD-2;locus_tag=BTH_II0482;web_id=BTH_II0482;description=ubiquinol oxidase%2C subunit IV;Ontology_term=GO:0008827,GO:0015990,GO:0016021
pathema|gbt.contig.493	Pathema	gene	573189	573479	.	-	.	ID=pathema|gbt.493.gene.ORF00500
pathema|gbt.contig.493	Pathema	CDS	573189	573479	.	-	.	ID=pathema|gbt.493.cds.ORF00500;Name=BTH_II0483;Parent=pathema|gbt.493.gene.ORF00500;Dbxref=GenBank:ABC36244.1,TIGR_CMR:BTH_II0483,EC:5.3.3.4;gene_symbol=catC;locus_tag=BTH_II0483;web_id=BTH_II0483;description=muconolactone delta-isomerase 2;Ontology_term=GO:0009712,GO:0016159
pathema|gbt.contig.493	Pathema	gene	573517	574419	.	-	.	ID=pathema|gbt.493.gene.ORF00501
pathema|gbt.contig.493	Pathema	CDS	573517	574419	.	-	.	ID=pathema|gbt.493.cds.ORF00501;Name=BTH_II0484;Parent=pathema|gbt.493.gene.ORF00501;Dbxref=GenBank:ABC35353.1,TIGR_CMR:BTH_II0484,EC:1.13.11.1;gene_symbol=catA;locus_tag=BTH_II0484;web_id=BTH_II0484;description=catechol 1%2C2-dioxygenase;Ontology_term=GO:0018576,GO:0019615
pathema|gbt.contig.493	Pathema	gene	574451	575584	.	-	.	ID=pathema|gbt.493.gene.ORF00503
pathema|gbt.contig.493	Pathema	CDS	574451	575584	.	-	.	ID=pathema|gbt.493.cds.ORF00503;Name=BTH_II0485;Parent=pathema|gbt.493.gene.ORF00503;Dbxref=GenBank:ABC34871.1,TIGR_CMR:BTH_II0485,EC:5.5.1.1;gene_symbol=catB;locus_tag=BTH_II0485;web_id=BTH_II0485;description=muconate cycloisomerase;Ontology_term=GO:0018849,GO:0042952
pathema|gbt.contig.493	Pathema	gene	575674	576561	.	+	.	ID=pathema|gbt.493.gene.ORF00504
pathema|gbt.contig.493	Pathema	CDS	575674	576561	.	+	.	ID=pathema|gbt.493.cds.ORF00504;Name=BTH_II0486;Parent=pathema|gbt.493.gene.ORF00504;Dbxref=GenBank:ABC34353.1,TIGR_CMR:BTH_II0486;gene_symbol=catR;locus_tag=BTH_II0486;web_id=BTH_II0486;description=cat operon transcriptional activator CatR;Ontology_term=GO:0016563,GO:0042952,GO:0045893
pathema|gbt.contig.493	Pathema	gene	576599	577564	.	-	.	ID=pathema|gbt.493.gene.ORF00505
pathema|gbt.contig.493	Pathema	CDS	576599	577564	.	-	.	ID=pathema|gbt.493.cds.ORF00505;Name=BTH_II0487;Parent=pathema|gbt.493.gene.ORF00505;Dbxref=GenBank:ABC36190.1,TIGR_CMR:BTH_II0487;locus_tag=BTH_II0487;web_id=BTH_II0487;description=transcriptional regulator%2C AraC family;Ontology_term=GO:0003700,GO:0006355,GO:0043565
pathema|gbt.contig.493	Pathema	gene	577827	579104	.	+	.	ID=pathema|gbt.493.gene.ORF00506
pathema|gbt.contig.493	Pathema	CDS	577827	579104	.	+	.	ID=pathema|gbt.493.cds.ORF00506;Name=BTH_II0488;Parent=pathema|gbt.493.gene.ORF00506;Dbxref=GenBank:ABC35661.1,TIGR_CMR:BTH_II0488;locus_tag=BTH_II0488;web_id=BTH_II0488;description=aromatic-ring-hydroxylating dioxygenase%2C alpha subunit;Ontology_term=GO:0003824,GO:0006118,GO:0006725
pathema|gbt.contig.493	Pathema	gene	579119	579604	.	+	.	ID=pathema|gbt.493.gene.ORF00507
pathema|gbt.contig.493	Pathema	CDS	579119	579604	.	+	.	ID=pathema|gbt.493.cds.ORF00507;Name=BTH_II0489;Parent=pathema|gbt.493.gene.ORF00507;Dbxref=GenBank:ABC34585.1,TIGR_CMR:BTH_II0489;locus_tag=BTH_II0489;web_id=BTH_II0489;description=aromatic-ring-hydroxylating dioxygenase%2C beta subunit;Ontology_term=GO:0003824,GO:0006118,GO:0006725
pathema|gbt.contig.493	Pathema	gene	579626	579955	.	+	.	ID=pathema|gbt.493.gene.ORF00508
pathema|gbt.contig.493	Pathema	CDS	579626	579955	.	+	.	ID=pathema|gbt.493.cds.ORF00508;Name=BTH_II0490;Parent=pathema|gbt.493.gene.ORF00508;Dbxref=GenBank:ABC34071.1,TIGR_CMR:BTH_II0490;locus_tag=BTH_II0490;web_id=BTH_II0490;description=aromatic-ring-hydroxylating dioxygenase%2C ferredoxin subunit;Ontology_term=GO:0003824,GO:0006118,GO:0006725,GO:0009055
pathema|gbt.contig.493	Pathema	gene	579942	581183	.	+	.	ID=pathema|gbt.493.gene.ORF00509
pathema|gbt.contig.493	Pathema	CDS	579942	581183	.	+	.	ID=pathema|gbt.493.cds.ORF00509;Name=BTH_II0491;Parent=pathema|gbt.493.gene.ORF00509;Dbxref=GenBank:ABC34974.1,TIGR_CMR:BTH_II0491;locus_tag=BTH_II0491;web_id=BTH_II0491;description=aromatic-ring-hydroxylating dioxygenase%2C ferredoxin reductase subunit;Ontology_term=GO:0006118,GO:0006725,GO:0016491,GO:0050662
pathema|gbt.contig.493	Pathema	gene	581383	581799	.	+	.	ID=pathema|gbt.493.gene.ORF00510
pathema|gbt.contig.493	Pathema	CDS	581383	581799	.	+	.	ID=pathema|gbt.493.cds.ORF00510;Name=BTH_II0492;Parent=pathema|gbt.493.gene.ORF00510;Dbxref=GenBank:ABC35767.1,TIGR_CMR:BTH_II0492;locus_tag=BTH_II0492;web_id=BTH_II0492;description=HIT family protein
pathema|gbt.contig.493	Pathema	gene	581905	583566	.	-	.	ID=pathema|gbt.493.gene.ORF00511
pathema|gbt.contig.493	Pathema	CDS	581905	583566	.	-	.	ID=pathema|gbt.493.cds.ORF00511;Name=BTH_II0493;Parent=pathema|gbt.493.gene.ORF00511;Dbxref=GenBank:ABC34668.1,TIGR_CMR:BTH_II0493;locus_tag=BTH_II0493;web_id=BTH_II0493;description=phospholipase D family protein;Ontology_term=GO:0003824,GO:0008152
pathema|gbt.contig.493	Pathema	gene	583739	584272	.	+	.	ID=pathema|gbt.493.gene.ORF00513
pathema|gbt.contig.493	Pathema	CDS	583739	584272	.	+	.	ID=pathema|gbt.493.cds.ORF00513;Name=BTH_II0494;Parent=pathema|gbt.493.gene.ORF00513;Dbxref=GenBank:ABC36030.1,TIGR_CMR:BTH_II0494;locus_tag=BTH_II0494;web_id=BTH_II0494;description=acetyltransferase%2C GNAT family;Ontology_term=GO:0008080,GO:0008152
pathema|gbt.contig.493	Pathema	gene	584302	585588	.	+	.	ID=pathema|gbt.493.gene.ORF00514
pathema|gbt.contig.493	Pathema	CDS	584302	585588	.	+	.	ID=pathema|gbt.493.cds.ORF00514;Name=BTH_II0495;Parent=pathema|gbt.493.gene.ORF00514;Dbxref=GenBank:ABC34114.1,TIGR_CMR:BTH_II0495;locus_tag=BTH_II0495;web_id=BTH_II0495;description=conserved hypothetical protein;Ontology_term=GO:0003674,GO:0005575,GO:0008150
pathema|gbt.contig.493	Pathema	gene	585766	587346	.	+	.	ID=pathema|gbt.493.gene.ORF00515
pathema|gbt.contig.493	Pathema	CDS	585766	587346	.	+	.	ID=pathema|gbt.493.cds.ORF00515;Name=BTH_II0496;Parent=pathema|gbt.493.gene.ORF00515;Dbxref=GenBank:ABC35517.1,TIGR_CMR:BTH_II0496;locus_tag=BTH_II0496;web_id=BTH_II0496;description=Na+/H+ antiporter;Ontology_term=GO:0006814,GO:0006818,GO:0015385,GO:0016021
pathema|gbt.contig.493	Pathema	gene	587644	589284	.	+	.	ID=pathema|gbt.493.gene.ORF00516
pathema|gbt.contig.493	Pathema	CDS	587644	589284	.	+	.	ID=pathema|gbt.493.cds.ORF00516;Name=BTH_II0497;Parent=pathema|gbt.493.gene.ORF00516;Dbxref=GenBank:ABC36066.1,TIGR_CMR:BTH_II0497;locus_tag=BTH_II0497;web_id=BTH_II0497;description=thiamine pyrophosphate enzyme;Ontology_term=GO:0000287,GO:0009082,GO:0030976
pathema|gbt.contig.493	Pathema	gene	589350	590783	.	+	.	ID=pathema|gbt.493.gene.ORF00517
pathema|gbt.contig.493	Pathema	CDS	589350	590783	.	+	.	ID=pathema|gbt.493.cds.ORF00517;Name=BTH_II0498;Parent=pathema|gbt.493.gene.ORF00517;Dbxref=GenBank:ABC34485.1,TIGR_CMR:BTH_II0498;locus_tag=BTH_II0498;web_id=BTH_II0498;description=aldehyde dehydrogenase (NAD) family protein;Ontology_term=GO:0004028,GO:0006113
pathema|gbt.contig.493	Pathema	gene	590927	591313	.	-	.	ID=pathema|gbt.493.gene.ORF00518
pathema|gbt.contig.493	Pathema	CDS	590927	591313	.	-	.	ID=pathema|gbt.493.cds.ORF00518;Name=BTH_II0499;Parent=pathema|gbt.493.gene.ORF00518;Dbxref=GenBank:ABC35032.1,TIGR_CMR:BTH_II0499;locus_tag=BTH_II0499;web_id=BTH_II0499;description=MaoC domain protein;Ontology_term=GO:0000004,GO:0005554
pathema|gbt.contig.493	Pathema	gene	592176	593270	.	+	.	ID=pathema|gbt.493.gene.ORF00519
pathema|gbt.contig.493	Pathema	CDS	592176	593270	.	+	.	ID=pathema|gbt.493.cds.ORF00519;Name=BTH_II0500;Parent=pathema|gbt.493.gene.ORF00519;Dbxref=GenBank:ABC35538.1,TIGR_CMR:BTH_II0500,EC:2.7.3.-;locus_tag=BTH_II0500;web_id=BTH_II0500;description=response regulator/sensor histidine kinase;Ontology_term=GO:0000155,GO:0000156,GO:0000160
pathema|gbt.contig.493	Pathema	gene	593440	595116	.	+	.	ID=pathema|gbt.493.gene.ORF00520
pathema|gbt.contig.493	Pathema	CDS	593440	595116	.	+	.	ID=pathema|gbt.493.cds.ORF00520;Name=BTH_II0501;Parent=pathema|gbt.493.gene.ORF00520;Dbxref=GenBank:ABC34430.1,TIGR_CMR:BTH_II0501;locus_tag=BTH_II0501;web_id=BTH_II0501;description=putative methyl-accepting chemotaxis protein
pathema|gbt.contig.493	Pathema	gene	595148	595666	.	+	.	ID=pathema|gbt.493.gene.ORF00521
pathema|gbt.contig.493	Pathema	CDS	595148	595666	.	+	.	ID=pathema|gbt.493.cds.ORF00521;Name=BTH_II0502;Parent=pathema|gbt.493.gene.ORF00521;Dbxref=GenBank:ABC35084.1,TIGR_CMR:BTH_II0502;locus_tag=BTH_II0502;web_id=BTH_II0502;description=CheW domain protein;Ontology_term=GO:0000004,GO:0005554
pathema|gbt.contig.493	Pathema	gene	595663	597729	.	+	.	ID=pathema|gbt.493.gene.ORF00522
pathema|gbt.contig.493	Pathema	CDS	595663	597729	.	+	.	ID=pathema|gbt.493.cds.ORF00522;Name=BTH_II0503;Parent=pathema|gbt.493.gene.ORF00522;Dbxref=GenBank:ABC35447.1,TIGR_CMR:BTH_II0503;locus_tag=BTH_II0503;web_id=BTH_II0503;description=CheR methyltransferase%2C SAM binding/TPR domain protein
pathema|gbt.contig.493	Pathema	gene	597710	598429	.	+	.	ID=pathema|gbt.493.gene.ORF00523
pathema|gbt.contig.493	Pathema	CDS	597710	598429	.	+	.	ID=pathema|gbt.493.cds.ORF00523;Name=BTH_II0504;Parent=pathema|gbt.493.gene.ORF00523;Dbxref=GenBank:ABC36141.1,TIGR_CMR:BTH_II0504;locus_tag=BTH_II0504;web_id=BTH_II0504;description=chemotaxis protein cheW
pathema|gbt.contig.493	Pathema	gene	598426	600924	.	+	.	ID=pathema|gbt.493.gene.ORF00524
pathema|gbt.contig.493	Pathema	CDS	598426	600924	.	+	.	ID=pathema|gbt.493.cds.ORF00524;Name=BTH_II0505;Parent=pathema|gbt.493.gene.ORF00524;Dbxref=GenBank:ABC34715.1,TIGR_CMR:BTH_II0505;locus_tag=BTH_II0505;web_id=BTH_II0505;description=putative chemotaxis histidine kinase CheA;Ontology_term=GO:0000155,GO:0000156,GO:0006935
pathema|gbt.contig.493	Pathema	gene	600931	601959	.	+	.	ID=pathema|gbt.493.gene.ORF00525
pathema|gbt.contig.493	Pathema	CDS	600931	601959	.	+	.	ID=pathema|gbt.493.cds.ORF00525;Name=BTH_II0506;Parent=pathema|gbt.493.gene.ORF00525;Dbxref=GenBank:ABC35366.1,TIGR_CMR:BTH_II0506,EC:3.1.1.61;gene_symbol=cheB;locus_tag=BTH_II0506;web_id=BTH_II0506;description=protein-glutamate methylesterase CheB;Ontology_term=GO:0006935,GO:0008984
pathema|gbt.contig.493	Pathema	gene	602303	603025	.	+	.	ID=pathema|gbt.493.gene.ORF00526
pathema|gbt.contig.493	Pathema	CDS	602303	603025	.	+	.	ID=pathema|gbt.493.cds.ORF00526;Name=BTH_II0507;Parent=pathema|gbt.493.gene.ORF00526;Dbxref=GenBank:ABC35822.1,TIGR_CMR:BTH_II0507,EC:3.8.1.2;gene_symbol=dehII;locus_tag=BTH_II0507;web_id=BTH_II0507;description=haloacid dehalogenase%2C type II;Ontology_term=GO:0006805,GO:0018784
pathema|gbt.contig.493	Pathema	gene	603294	604601	.	+	.	ID=pathema|gbt.493.gene.ORF00527
pathema|gbt.contig.493	Pathema	CDS	603294	604601	.	+	.	ID=pathema|gbt.493.cds.ORF00527;Name=BTH_II0508;Parent=pathema|gbt.493.gene.ORF00527;Dbxref=GenBank:ABC34026.1,TIGR_CMR:BTH_II0508;locus_tag=BTH_II0508;web_id=BTH_II0508;description=voltage-gated chloride channel;Ontology_term=GO:0005254,GO:0005887,GO:0006821
pathema|gbt.contig.493	Pathema	gene	604744	605682	.	-	.	ID=pathema|gbt.493.gene.ORF00528
pathema|gbt.contig.493	Pathema	CDS	604744	605682	.	-	.	ID=pathema|gbt.493.cds.ORF00528;Name=BTH_II0509;Parent=pathema|gbt.493.gene.ORF00528;Dbxref=GenBank:ABC35087.1,TIGR_CMR:BTH_II0509;locus_tag=BTH_II0509;web_id=BTH_II0509;description=protease family protein;Ontology_term=GO:0008152,GO:0008233
pathema|gbt.contig.493	Pathema	gene	606029	606340	.	-	.	ID=pathema|gbt.493.gene.ORF00529
pathema|gbt.contig.493	Pathema	CDS	606029	606340	.	-	.	ID=pathema|gbt.493.cds.ORF00529;Name=BTH_II0510;Parent=pathema|gbt.493.gene.ORF00529;Dbxref=GenBank:ABC35147.1,TIGR_CMR:BTH_II0510;locus_tag=BTH_II0510;web_id=BTH_II0510;description=conserved hypothetical protein;Ontology_term=GO:0000004,GO:0005554
pathema|gbt.contig.493	Pathema	gene	606823	607449	.	-	.	ID=pathema|gbt.493.gene.ORF00531
pathema|gbt.contig.493	Pathema	CDS	606823	607449	.	-	.	ID=pathema|gbt.493.cds.ORF00531;Name=BTH_II0511;Parent=pathema|gbt.493.gene.ORF00531;Dbxref=GenBank:ABC35131.1,TIGR_CMR:BTH_II0511;locus_tag=BTH_II0511;web_id=BTH_II0511;description=surface antigen family protein;Ontology_term=GO:0003674,GO:0008150,GO:0009279
pathema|gbt.contig.493	Pathema	gene	607770	608810	.	-	.	ID=pathema|gbt.493.gene.ORF00534
pathema|gbt.contig.493	Pathema	CDS	607770	608810	.	-	.	ID=pathema|gbt.493.cds.ORF00534;Name=BTH_II0512;Parent=pathema|gbt.493.gene.ORF00534;Dbxref=GenBank:ABC34257.1,TIGR_CMR:BTH_II0512,EC:6.1.1.2;gene_symbol=trpS;locus_tag=BTH_II0512;web_id=BTH_II0512;description=tryptophanyl-tRNA synthetase;Ontology_term=GO:0004830,GO:0005737,GO:0006436
pathema|gbt.contig.493	Pathema	gene	608979	610142	.	-	.	ID=pathema|gbt.493.gene.ORF00535
pathema|gbt.contig.493	Pathema	CDS	608979	610142	.	-	.	ID=pathema|gbt.493.cds.ORF00535;Name=BTH_II0513;Parent=pathema|gbt.493.gene.ORF00535;Dbxref=GenBank:ABC35942.1,TIGR_CMR:BTH_II0513;locus_tag=BTH_II0513;web_id=BTH_II0513;description=transcriptional regulator%2C AraC family;Ontology_term=GO:0003700,GO:0006355,GO:0043565
pathema|gbt.contig.493	Pathema	gene	610157	610873	.	+	.	ID=pathema|gbt.493.gene.ORF00537
pathema|gbt.contig.493	Pathema	CDS	610157	610873	.	+	.	ID=pathema|gbt.493.cds.ORF00537;Name=BTH_II0514;Parent=pathema|gbt.493.gene.ORF00537;Dbxref=GenBank:ABC34666.1,TIGR_CMR:BTH_II0514;locus_tag=BTH_II0514;web_id=BTH_II0514;description=putative cyclohexyl-isocyanide hydratase;Ontology_term=GO:0043606,GO:0050549
pathema|gbt.contig.493	Pathema	gene	610959	612950	.	-	.	ID=pathema|gbt.493.gene.ORF00538
pathema|gbt.contig.493	Pathema	CDS	610959	612950	.	-	.	ID=pathema|gbt.493.cds.ORF00538;Name=BTH_II0515;Parent=pathema|gbt.493.gene.ORF00538;Dbxref=GenBank:ABC33952.1,TIGR_CMR:BTH_II0515;locus_tag=BTH_II0515;web_id=BTH_II0515;description=ABC transporter%2C permease/ATP-binding protein;Ontology_term=GO:0005524,GO:0005887,GO:0006810,GO:0009898,GO:0015646,GO:0042626,GO:0043192
pathema|gbt.contig.493	Pathema	gene	613178	614635	.	+	.	ID=pathema|gbt.493.gene.ORF00539
pathema|gbt.contig.493	Pathema	CDS	613178	614635	.	+	.	ID=pathema|gbt.493.cds.ORF00539;Name=BTH_II0516;Parent=pathema|gbt.493.gene.ORF00539;Dbxref=GenBank:ABC35450.1,TIGR_CMR:BTH_II0516;locus_tag=BTH_II0516;web_id=BTH_II0516;description=dyp-type peroxidase family protein;Ontology_term=GO:0004601,GO:0008152
pathema|gbt.contig.493	Pathema	gene	615489	616691	.	+	.	ID=pathema|gbt.493.gene.ORF00541
pathema|gbt.contig.493	Pathema	CDS	615489	616691	.	+	.	ID=pathema|gbt.493.cds.ORF00541;Name=BTH_II0517;Parent=pathema|gbt.493.gene.ORF00541;Dbxref=GenBank:ABC35730.1,TIGR_CMR:BTH_II0517;locus_tag=BTH_II0517;web_id=BTH_II0517;description=conserved hypothetical protein;Ontology_term=GO:0003674,GO:0005575,GO:0008150
pathema|gbt.contig.493	Pathema	gene	616862	617263	.	-	.	ID=pathema|gbt.493.gene.ORF00542
pathema|gbt.contig.493	Pathema	CDS	616862	617263	.	-	.	ID=pathema|gbt.493.cds.ORF00542;Name=BTH_II0518;Parent=pathema|gbt.493.gene.ORF00542;Dbxref=GenBank:ABC35203.1,TIGR_CMR:BTH_II0518;locus_tag=BTH_II0518;web_id=BTH_II0518;description=OsmC-like family protein;Ontology_term=GO:0000004,GO:0005554
pathema|gbt.contig.493	Pathema	gene	617354	618280	.	-	.	ID=pathema|gbt.493.gene.ORF00544
pathema|gbt.contig.493	Pathema	CDS	617354	618280	.	-	.	ID=pathema|gbt.493.cds.ORF00544;Name=BTH_II0519;Parent=pathema|gbt.493.gene.ORF00544;Dbxref=GenBank:ABC34149.1,TIGR_CMR:BTH_II0519;locus_tag=BTH_II0519;web_id=BTH_II0519;description=transcriptional regulator%2C LysR family;Ontology_term=GO:0003700,GO:0006355
pathema|gbt.contig.493	Pathema	gene	618443	619675	.	+	.	ID=pathema|gbt.493.gene.ORF00545
pathema|gbt.contig.493	Pathema	CDS	618443	619675	.	+	.	ID=pathema|gbt.493.cds.ORF00545;Name=BTH_II0520;Parent=pathema|gbt.493.gene.ORF00545;Dbxref=GenBank:ABC35474.1,TIGR_CMR:BTH_II0520;locus_tag=BTH_II0520;web_id=BTH_II0520;description=acyl-CoA dehydrogenase domain protein;Ontology_term=GO:0003995,GO:0009062,GO:0009395
pathema|gbt.contig.493	Pathema	gene	619672	620748	.	+	.	ID=pathema|gbt.493.gene.ORF00546
pathema|gbt.contig.493	Pathema	CDS	619672	620748	.	+	.	ID=pathema|gbt.493.cds.ORF00546;Name=BTH_II0521;Parent=pathema|gbt.493.gene.ORF00546;Dbxref=GenBank:ABC35055.1,TIGR_CMR:BTH_II0521;locus_tag=BTH_II0521;web_id=BTH_II0521;description=phosphotransferase enzyme family protein;Ontology_term=GO:0008152,GO:0016772
pathema|gbt.contig.493	Pathema	gene	620745	621434	.	+	.	ID=pathema|gbt.493.gene.ORF00547
pathema|gbt.contig.493	Pathema	CDS	620745	621434	.	+	.	ID=pathema|gbt.493.cds.ORF00547;Name=BTH_II0522;Parent=pathema|gbt.493.gene.ORF00547;Dbxref=GenBank:ABC34398.1,TIGR_CMR:BTH_II0522;locus_tag=BTH_II0522;web_id=BTH_II0522;description=phosphoglycerate mutase family protein;Ontology_term=GO:0008152,GO:0016868
pathema|gbt.contig.493	Pathema	gene	621468	622238	.	+	.	ID=pathema|gbt.493.gene.ORF00548
pathema|gbt.contig.493	Pathema	CDS	621468	622238	.	+	.	ID=pathema|gbt.493.cds.ORF00548;Name=BTH_II0523;Parent=pathema|gbt.493.gene.ORF00548;Dbxref=GenBank:ABC35802.1,TIGR_CMR:BTH_II0523;locus_tag=BTH_II0523;web_id=BTH_II0523;description=oxidoreductase%2C short chain dehydrogenase/reductase family;Ontology_term=GO:0008152,GO:0016491
pathema|gbt.contig.493	Pathema	gene	622553	623344	.	+	.	ID=pathema|gbt.493.gene.ORF00549
pathema|gbt.contig.493	Pathema	CDS	622553	623344	.	+	.	ID=pathema|gbt.493.cds.ORF00549;Name=BTH_II0524;Parent=pathema|gbt.493.gene.ORF00549;Dbxref=GenBank:ABC35114.1,TIGR_CMR:BTH_II0524;locus_tag=BTH_II0524;web_id=BTH_II0524;description=oxidoreductase%2C short chain dehydrogenase/reductase family;Ontology_term=GO:0008152,GO:0016491
pathema|gbt.contig.493	Pathema	gene	623602	624618	.	+	.	ID=pathema|gbt.493.gene.ORF00550
pathema|gbt.contig.493	Pathema	CDS	623602	624618	.	+	.	ID=pathema|gbt.493.cds.ORF00550;Name=BTH_II0525;Parent=pathema|gbt.493.gene.ORF00550;Dbxref=GenBank:ABC35107.1,TIGR_CMR:BTH_II0525;locus_tag=BTH_II0525;web_id=BTH_II0525;description=oxidoreductase%2C zinc-binding dehydrogenase family protein;Ontology_term=GO:0008152,GO:0008270,GO:0016491
pathema|gbt.contig.493	Pathema	gene	624835	626028	.	-	.	ID=pathema|gbt.493.gene.ORF00551
pathema|gbt.contig.493	Pathema	CDS	624835	626028	.	-	.	ID=pathema|gbt.493.cds.ORF00551;Name=BTH_II0526;Parent=pathema|gbt.493.gene.ORF00551;Dbxref=GenBank:ABC34561.1,TIGR_CMR:BTH_II0526;locus_tag=BTH_II0526;web_id=BTH_II0526;description=transporter%2C major facilitator family;Ontology_term=GO:0005215,GO:0005887,GO:0006810
pathema|gbt.contig.493	Pathema	gene	626358	628451	.	+	.	ID=pathema|gbt.493.gene.ORF00552
pathema|gbt.contig.493	Pathema	CDS	626358	628451	.	+	.	ID=pathema|gbt.493.cds.ORF00552;Name=BTH_II0527;Parent=pathema|gbt.493.gene.ORF00552;Dbxref=GenBank:ABC35178.1,TIGR_CMR:BTH_II0527;locus_tag=BTH_II0527;web_id=BTH_II0527;description=TonB-dependent receptor;Ontology_term=GO:0006810,GO:0015477,GO:0019867
pathema|gbt.contig.493	Pathema	gene	628598	629026	.	+	.	ID=pathema|gbt.493.gene.ORF00553
pathema|gbt.contig.493	Pathema	CDS	628598	629026	.	+	.	ID=pathema|gbt.493.cds.ORF00553;Name=BTH_II0528;Parent=pathema|gbt.493.gene.ORF00553;Dbxref=GenBank:ABC35588.1,TIGR_CMR:BTH_II0528;locus_tag=BTH_II0528;web_id=BTH_II0528;description=putative lipoprotein;Ontology_term=GO:0000004,GO:0005554
pathema|gbt.contig.493	Pathema	gene	629222	630280	.	-	.	ID=pathema|gbt.493.gene.ORF00554
pathema|gbt.contig.493	Pathema	CDS	629222	630280	.	-	.	ID=pathema|gbt.493.cds.ORF00554;Name=BTH_II0529;Parent=pathema|gbt.493.gene.ORF00554;Dbxref=GenBank:ABC36229.1,TIGR_CMR:BTH_II0529;locus_tag=BTH_II0529;web_id=BTH_II0529;description=putative membrane protein;Ontology_term=GO:0003674,GO:0008150,GO:0016021
pathema|gbt.contig.493	Pathema	gene	630509	631093	.	-	.	ID=pathema|gbt.493.gene.ORF00555
pathema|gbt.contig.493	Pathema	CDS	630509	631093	.	-	.	ID=pathema|gbt.493.cds.ORF00555;Name=BTH_II0530;Parent=pathema|gbt.493.gene.ORF00555;Dbxref=GenBank:ABC34924.1,TIGR_CMR:BTH_II0530;locus_tag=BTH_II0530;web_id=BTH_II0530;description=putative lipoprotein;Ontology_term=GO:0003674,GO:0008150
pathema|gbt.contig.493	Pathema	gene	631142	631522	.	-	.	ID=pathema|gbt.493.gene.ORF00556
pathema|gbt.contig.493	Pathema	CDS	631142	631522	.	-	.	ID=pathema|gbt.493.cds.ORF00556;Name=BTH_II0531;Parent=pathema|gbt.493.gene.ORF00556;Dbxref=GenBank:ABC35400.1,TIGR_CMR:BTH_II0531;locus_tag=BTH_II0531;web_id=BTH_II0531;description=conserved hypothetical protein;Ontology_term=GO:0003674,GO:0005575,GO:0008150
pathema|gbt.contig.493	Pathema	gene	632099	633967	.	-	.	ID=pathema|gbt.493.gene.ORF00557
pathema|gbt.contig.493	Pathema	CDS	632099	633967	.	-	.	ID=pathema|gbt.493.cds.ORF00557;Name=BTH_II0532;Parent=pathema|gbt.493.gene.ORF00557;Dbxref=GenBank:ABC36165.1,TIGR_CMR:BTH_II0532;locus_tag=BTH_II0532;web_id=BTH_II0532;description=endonuclease/exonuclease/phosphatase family protein;Ontology_term=GO:0003824,GO:0008152
pathema|gbt.contig.493	Pathema	gene	634336	634689	.	+	.	ID=pathema|gbt.493.gene.ORF00559
pathema|gbt.contig.493	Pathema	CDS	634336	634689	.	+	.	ID=pathema|gbt.493.cds.ORF00559;Name=BTH_II0533;Parent=pathema|gbt.493.gene.ORF00559;Dbxref=GenBank:ABC35227.1,TIGR_CMR:BTH_II0533;locus_tag=BTH_II0533;web_id=BTH_II0533;description=DGPF domain protein;Ontology_term=GO:0003674,GO:0008150
pathema|gbt.contig.493	Pathema	gene	634855	635268	.	+	.	ID=pathema|gbt.493.gene.ORF00560
pathema|gbt.contig.493	Pathema	CDS	634855	635268	.	+	.	ID=pathema|gbt.493.cds.ORF00560;Name=BTH_II0534;Parent=pathema|gbt.493.gene.ORF00560;Dbxref=GenBank:ABC36063.1,TIGR_CMR:BTH_II0534;locus_tag=BTH_II0534;web_id=BTH_II0534;description=DGPF domain protein;Ontology_term=GO:0000004,GO:0005554
pathema|gbt.contig.493	Pathema	gene	635290	635829	.	+	.	ID=pathema|gbt.493.gene.ORF00561
pathema|gbt.contig.493	Pathema	CDS	635290	635829	.	+	.	ID=pathema|gbt.493.cds.ORF00561;Name=BTH_II0535;Parent=pathema|gbt.493.gene.ORF00561;Dbxref=GenBank:ABC35780.1,TIGR_CMR:BTH_II0535;locus_tag=BTH_II0535;web_id=BTH_II0535;description=conserved hypothetical protein;Ontology_term=GO:0003674,GO:0005575,GO:0008150
pathema|gbt.contig.493	Pathema	gene	635826	637094	.	+	.	ID=pathema|gbt.493.gene.ORF00562
pathema|gbt.contig.493	Pathema	CDS	635826	637094	.	+	.	ID=pathema|gbt.493.cds.ORF00562;Name=BTH_II0536;Parent=pathema|gbt.493.gene.ORF00562;Dbxref=GenBank:ABC35253.1,TIGR_CMR:BTH_II0536;locus_tag=BTH_II0536;web_id=BTH_II0536;description= RNA polymerase sigma factor%2C sigma-70 family;Ontology_term=GO:0006352,GO:0016987
pathema|gbt.contig.493	Pathema	gene	637783	638730	.	+	.	ID=pathema|gbt.493.gene.ORF00563
pathema|gbt.contig.493	Pathema	CDS	637783	638730	.	+	.	ID=pathema|gbt.493.cds.ORF00563;Name=BTH_II0537;Parent=pathema|gbt.493.gene.ORF00563;Dbxref=GenBank:ABC34698.1,TIGR_CMR:BTH_II0537;locus_tag=BTH_II0537;web_id=BTH_II0537;description=putative N-acetylmuramoyl-L-alanine amidase;Ontology_term=GO:0008745,GO:0009253
pathema|gbt.contig.493	Pathema	gene	639001	639423	.	+	.	ID=pathema|gbt.493.gene.ORF00564
pathema|gbt.contig.493	Pathema	CDS	639001	639423	.	+	.	ID=pathema|gbt.493.cds.ORF00564;Name=BTH_II0538;Parent=pathema|gbt.493.gene.ORF00564;Dbxref=GenBank:ABC34178.1,TIGR_CMR:BTH_II0538;locus_tag=BTH_II0538;web_id=BTH_II0538;description=putative rubrerythrin;Ontology_term=GO:0006118,GO:0009055
pathema|gbt.contig.493	Pathema	gene	639534	640871	.	+	.	ID=pathema|gbt.493.gene.ORF00566
pathema|gbt.contig.493	Pathema	CDS	639534	640871	.	+	.	ID=pathema|gbt.493.cds.ORF00566;Name=BTH_II0539;Parent=pathema|gbt.493.gene.ORF00566;Dbxref=GenBank:ABC35437.1,TIGR_CMR:BTH_II0539;locus_tag=BTH_II0539;web_id=BTH_II0539;description=conserved hypothetical protein;Ontology_term=GO:0003674,GO:0005575,GO:0008150
pathema|gbt.contig.493	Pathema	gene	640897	641478	.	+	.	ID=pathema|gbt.493.gene.ORF00567
pathema|gbt.contig.493	Pathema	CDS	640897	641478	.	+	.	ID=pathema|gbt.493.cds.ORF00567;Name=BTH_II0540;Parent=pathema|gbt.493.gene.ORF00567;Dbxref=GenBank:ABC34965.1,TIGR_CMR:BTH_II0540;locus_tag=BTH_II0540;web_id=BTH_II0540;description=conserved hypothetical protein;Ontology_term=GO:0003674,GO:0005575,GO:0008150
pathema|gbt.contig.493	Pathema	gene	642064	643071	.	+	.	ID=pathema|gbt.493.gene.ORF00568
pathema|gbt.contig.493	Pathema	CDS	642064	643071	.	+	.	ID=pathema|gbt.493.cds.ORF00568;Name=BTH_II0541;Parent=pathema|gbt.493.gene.ORF00568;Dbxref=GenBank:ABC34370.1,TIGR_CMR:BTH_II0541;locus_tag=BTH_II0541;web_id=BTH_II0541;description=conserved hypothetical protein;Ontology_term=GO:0003674,GO:0005575,GO:0008150
pathema|gbt.contig.493	Pathema	gene	643144	644658	.	-	.	ID=pathema|gbt.493.gene.ORF00569
pathema|gbt.contig.493	Pathema	CDS	643144	644658	.	-	.	ID=pathema|gbt.493.cds.ORF00569;Name=BTH_II0542;Parent=pathema|gbt.493.gene.ORF00569;Dbxref=GenBank:ABC34505.1,TIGR_CMR:BTH_II0542;locus_tag=BTH_II0542;web_id=BTH_II0542;description=mannose-1-phosphate guanylyltransferase/mannose-6-phosphate isomerase;Ontology_term=GO:0004476,GO:0008905,GO:0009103
pathema|gbt.contig.493	Pathema	gene	645087	646469	.	+	.	ID=pathema|gbt.493.gene.ORF00570
pathema|gbt.contig.493	Pathema	CDS	645087	646469	.	+	.	ID=pathema|gbt.493.cds.ORF00570;Name=BTH_II0543;Parent=pathema|gbt.493.gene.ORF00570;Dbxref=GenBank:ABC34897.1,TIGR_CMR:BTH_II0543,EC:2.7.8.-;locus_tag=BTH_II0543;web_id=BTH_II0543;description=undecaprenyl-phosphate glucose phosphotransferase;Ontology_term=GO:0005975,GO:0016757
pathema|gbt.contig.493	Pathema	gene	646516	647937	.	+	.	ID=pathema|gbt.493.gene.ORF00571
pathema|gbt.contig.493	Pathema	CDS	646516	647937	.	+	.	ID=pathema|gbt.493.cds.ORF00571;Name=BTH_II0544;Parent=pathema|gbt.493.gene.ORF00571;Dbxref=GenBank:ABC35256.1,TIGR_CMR:BTH_II0544;locus_tag=BTH_II0544;web_id=BTH_II0544;description=UDP-glucose 6-dehydrogenase
pathema|gbt.contig.493	Pathema	gene	647959	648393	.	+	.	ID=pathema|gbt.493.gene.ORF00572
pathema|gbt.contig.493	Pathema	CDS	647959	648393	.	+	.	ID=pathema|gbt.493.cds.ORF00572;Name=BTH_II0545;Parent=pathema|gbt.493.gene.ORF00572;Dbxref=GenBank:ABC35480.1,TIGR_CMR:BTH_II0545,EC:3.1.3.48;locus_tag=BTH_II0545;web_id=BTH_II0545;description=low molecular weight protein-tyrosine-phosphatase;Ontology_term=GO:0004725,GO:0006470
pathema|gbt.contig.493	Pathema	gene	648387	649562	.	+	.	ID=pathema|gbt.493.gene.ORF00573
pathema|gbt.contig.493	Pathema	CDS	648387	649562	.	+	.	ID=pathema|gbt.493.cds.ORF00573;Name=BTH_II0546;Parent=pathema|gbt.493.gene.ORF00573;Dbxref=GenBank:ABC36133.1,TIGR_CMR:BTH_II0546;locus_tag=BTH_II0546;web_id=BTH_II0546;description=capsular polysaccharide biosynthesis/export protein;Ontology_term=GO:0000271,GO:0015159,GO:0015774
pathema|gbt.contig.493	Pathema	gene	649613	651832	.	+	.	ID=pathema|gbt.493.gene.ORF00574
pathema|gbt.contig.493	Pathema	CDS	649613	651832	.	+	.	ID=pathema|gbt.493.cds.ORF00574;Name=BTH_II0547;Parent=pathema|gbt.493.gene.ORF00574;Dbxref=GenBank:ABC34437.1,TIGR_CMR:BTH_II0547,EC:2.7.1.112;locus_tag=BTH_II0547;web_id=BTH_II0547;description=putative exopolysaccharide tyrosine-protein kinase;Ontology_term=GO:0004713
pathema|gbt.contig.493	Pathema	gene	651872	652819	.	+	.	ID=pathema|gbt.493.gene.ORF00575
pathema|gbt.contig.493	Pathema	CDS	651872	652819	.	+	.	ID=pathema|gbt.493.cds.ORF00575;Name=BTH_II0548;Parent=pathema|gbt.493.gene.ORF00575;Dbxref=GenBank:ABC35630.1,TIGR_CMR:BTH_II0548;locus_tag=BTH_II0548;web_id=BTH_II0548;description=glycosyl transferase%2C group 2 family protein;Ontology_term=GO:0005975,GO:0016757
pathema|gbt.contig.493	Pathema	gene	652863	654002	.	+	.	ID=pathema|gbt.493.gene.ORF00577
pathema|gbt.contig.493	Pathema	CDS	652863	654002	.	+	.	ID=pathema|gbt.493.cds.ORF00577;Name=BTH_II0549;Parent=pathema|gbt.493.gene.ORF00577;Dbxref=GenBank:ABC34035.1,TIGR_CMR:BTH_II0549;locus_tag=BTH_II0549;web_id=BTH_II0549;description=hypothetical protein
pathema|gbt.contig.493	Pathema	gene	654014	655489	.	+	.	ID=pathema|gbt.493.gene.ORF00578
pathema|gbt.contig.493	Pathema	CDS	654014	655489	.	+	.	ID=pathema|gbt.493.cds.ORF00578;Name=BTH_II0550;Parent=pathema|gbt.493.gene.ORF00578;Dbxref=GenBank:ABC34691.1,TIGR_CMR:BTH_II0550;locus_tag=BTH_II0550;web_id=BTH_II0550;description=putative membrane protein;Ontology_term=GO:0003674,GO:0008150,GO:0016021
pathema|gbt.contig.493	Pathema	gene	655486	656670	.	+	.	ID=pathema|gbt.493.gene.ORF00579
pathema|gbt.contig.493	Pathema	CDS	655486	656670	.	+	.	ID=pathema|gbt.493.cds.ORF00579;Name=BTH_II0551;Parent=pathema|gbt.493.gene.ORF00579;Dbxref=GenBank:ABC34700.1,TIGR_CMR:BTH_II0551;locus_tag=BTH_II0551;web_id=BTH_II0551;description=glycosyl transferase%2C group 1 family protein;Ontology_term=GO:0000271,GO:0016757
pathema|gbt.contig.493	Pathema	gene	656670	657836	.	+	.	ID=pathema|gbt.493.gene.ORF00580
pathema|gbt.contig.493	Pathema	CDS	656670	657836	.	+	.	ID=pathema|gbt.493.cds.ORF00580;Name=BTH_II0552;Parent=pathema|gbt.493.gene.ORF00580;Dbxref=GenBank:ABC34250.1,TIGR_CMR:BTH_II0552;locus_tag=BTH_II0552;web_id=BTH_II0552;description=glycosyl transferase%2C group 1 family protein;Ontology_term=GO:0000271,GO:0016757
pathema|gbt.contig.493	Pathema	gene	657897	658664	.	-	.	ID=pathema|gbt.493.gene.ORF00581
pathema|gbt.contig.493	Pathema	CDS	657897	658664	.	-	.	ID=pathema|gbt.493.cds.ORF00581;Name=BTH_II0553;Parent=pathema|gbt.493.gene.ORF00581;Dbxref=GenBank:ABC34537.1,TIGR_CMR:BTH_II0553;locus_tag=BTH_II0553;web_id=BTH_II0553;description=transcriptional regulator%2C AraC family
pathema|gbt.contig.493	Pathema	gene	658713	659054	.	-	.	ID=pathema|gbt.493.gene.ORF00582
pathema|gbt.contig.493	Pathema	CDS	658713	659054	.	-	.	ID=pathema|gbt.493.cds.ORF00582;Name=BTH_II0554;Parent=pathema|gbt.493.gene.ORF00582;Dbxref=GenBank:ABC34056.1,TIGR_CMR:BTH_II0554;locus_tag=BTH_II0554;web_id=BTH_II0554;description=peptidyl-prolyl cis-trans isomerase%2C FKBP-type;Ontology_term=GO:0003755,GO:0005528,GO:0006457
pathema|gbt.contig.493	Pathema	gene	659537	660445	.	+	.	ID=pathema|gbt.493.gene.ORF00584
pathema|gbt.contig.493	Pathema	CDS	659537	660445	.	+	.	ID=pathema|gbt.493.cds.ORF00584;Name=BTH_II0555;Parent=pathema|gbt.493.gene.ORF00584;Dbxref=GenBank:ABC35686.1,TIGR_CMR:BTH_II0555;locus_tag=BTH_II0555;web_id=BTH_II0555;description=conserved hypothetical protein;Ontology_term=GO:0003674,GO:0005575,GO:0008150
pathema|gbt.contig.493	Pathema	gene	660969	661388	.	+	.	ID=pathema|gbt.493.gene.ORFA07742
pathema|gbt.contig.493	Pathema	CDS	660969	661388	.	+	.	ID=pathema|gbt.493.cds.ORFA07742;Name=BTH_II0556;Parent=pathema|gbt.493.gene.ORFA07742;Dbxref=GenBank:ABC34609.1,TIGR_CMR:BTH_II0556;locus_tag=BTH_II0556;web_id=BTH_II0556;description=conserved hypothetical protein;Ontology_term=GO:0003674,GO:0005575,GO:0008150
pathema|gbt.contig.493	Pathema	gene	661379	662086	.	+	.	ID=pathema|gbt.493.gene.ORF00585
pathema|gbt.contig.493	Pathema	CDS	661379	662086	.	+	.	ID=pathema|gbt.493.cds.ORF00585;Name=BTH_II0557;Parent=pathema|gbt.493.gene.ORF00585;Dbxref=GenBank:ABC34512.1,TIGR_CMR:BTH_II0557;locus_tag=BTH_II0557;web_id=BTH_II0557;description=conserved hypothetical protein;Ontology_term=GO:0003674,GO:0005575,GO:0008150
pathema|gbt.contig.493	Pathema	gene	662217	662951	.	-	.	ID=pathema|gbt.493.gene.ORF00586
pathema|gbt.contig.493	Pathema	CDS	662217	662951	.	-	.	ID=pathema|gbt.493.cds.ORF00586;Name=BTH_II0558;Parent=pathema|gbt.493.gene.ORF00586;Dbxref=GenBank:ABC36047.1,TIGR_CMR:BTH_II0558;locus_tag=BTH_II0558;web_id=BTH_II0558;description=Ser/Thr protein phosphatase family protein;Ontology_term=GO:0008152,GO:0042578
pathema|gbt.contig.493	Pathema	gene	663073	663726	.	+	.	ID=pathema|gbt.493.gene.ORF00587
pathema|gbt.contig.493	Pathema	CDS	663073	663726	.	+	.	ID=pathema|gbt.493.cds.ORF00587;Name=BTH_II0559;Parent=pathema|gbt.493.gene.ORF00587;Dbxref=GenBank:ABC35878.1,TIGR_CMR:BTH_II0559;locus_tag=BTH_II0559;web_id=BTH_II0559;description=conserved hypothetical protein;Ontology_term=GO:0000004,GO:0005554
pathema|gbt.contig.493	Pathema	gene	663892	664353	.	+	.	ID=pathema|gbt.493.gene.ORF00588
pathema|gbt.contig.493	Pathema	CDS	663892	664353	.	+	.	ID=pathema|gbt.493.cds.ORF00588;Name=BTH_II0560;Parent=pathema|gbt.493.gene.ORF00588;Dbxref=GenBank:ABC35350.1,TIGR_CMR:BTH_II0560;locus_tag=BTH_II0560;web_id=BTH_II0560;description=conserved hypothetical protein;Ontology_term=GO:0003674,GO:0005575
pathema|gbt.contig.493	Pathema	gene	664337	664702	.	+	.	ID=pathema|gbt.493.gene.ORF00589
pathema|gbt.contig.493	Pathema	CDS	664337	664702	.	+	.	ID=pathema|gbt.493.cds.ORF00589;Name=BTH_II0561;Parent=pathema|gbt.493.gene.ORF00589;Dbxref=GenBank:ABC35008.1,TIGR_CMR:BTH_II0561;locus_tag=BTH_II0561;web_id=BTH_II0561;description=transcriptional regulator%2C ArsR family;Ontology_term=GO:0003700,GO:0006355
pathema|gbt.contig.493	Pathema	gene	665637	667334	.	+	.	ID=pathema|gbt.493.gene.ORF00590
pathema|gbt.contig.493	Pathema	CDS	665637	667334	.	+	.	ID=pathema|gbt.493.cds.ORF00590;Name=BTH_II0562;Parent=pathema|gbt.493.gene.ORF00590;Dbxref=GenBank:ABC34103.1,TIGR_CMR:BTH_II0562;locus_tag=BTH_II0562;web_id=BTH_II0562;description=BarD
pathema|gbt.contig.493	Pathema	gene	667331	667591	.	+	.	ID=pathema|gbt.493.gene.ORF00592
pathema|gbt.contig.493	Pathema	CDS	667331	667591	.	+	.	ID=pathema|gbt.493.cds.ORF00592;Name=BTH_II0563;Parent=pathema|gbt.493.gene.ORF00592;Dbxref=GenBank:ABC34032.1,TIGR_CMR:BTH_II0563;locus_tag=BTH_II0563;web_id=BTH_II0563;description=phosphopantetheine attachment site domain protein;Ontology_term=GO:0000004,GO:0005554
pathema|gbt.contig.493	Pathema	gene	667687	668592	.	+	.	ID=pathema|gbt.493.gene.ORF00593
pathema|gbt.contig.493	Pathema	CDS	667687	668592	.	+	.	ID=pathema|gbt.493.cds.ORF00593;Name=BTH_II0564;Parent=pathema|gbt.493.gene.ORF00593;Dbxref=GenBank:ABC35920.1,TIGR_CMR:BTH_II0564;locus_tag=BTH_II0564;web_id=BTH_II0564;description=phytanoyl-CoA dioxygenase family protein;Ontology_term=GO:0003824,GO:0008152
pathema|gbt.contig.493	Pathema	gene	668611	669393	.	+	.	ID=pathema|gbt.493.gene.ORF00594
pathema|gbt.contig.493	Pathema	CDS	668611	669393	.	+	.	ID=pathema|gbt.493.cds.ORF00594;Name=BTH_II0565;Parent=pathema|gbt.493.gene.ORF00594;Dbxref=GenBank:ABC35401.1,TIGR_CMR:BTH_II0565;locus_tag=BTH_II0565;web_id=BTH_II0565;description=putative thioesterase;Ontology_term=GO:0009058,GO:0016788
pathema|gbt.contig.493	Pathema	gene	669401	670084	.	+	.	ID=pathema|gbt.493.gene.ORF00595
pathema|gbt.contig.493	Pathema	CDS	669401	670084	.	+	.	ID=pathema|gbt.493.cds.ORF00595;Name=BTH_II0566;Parent=pathema|gbt.493.gene.ORF00595;Dbxref=GenBank:ABC34841.1,TIGR_CMR:BTH_II0566;locus_tag=BTH_II0566;web_id=BTH_II0566;description=demethylmenaquinone methyltransferase
pathema|gbt.contig.493	Pathema	gene	670099	671043	.	+	.	ID=pathema|gbt.493.gene.ORF00596
pathema|gbt.contig.493	Pathema	CDS	670099	671043	.	+	.	ID=pathema|gbt.493.cds.ORF00596;Name=BTH_II0567;Parent=pathema|gbt.493.gene.ORF00596;Dbxref=GenBank:ABC35919.1,TIGR_CMR:BTH_II0567,EC:2.6.1.42;gene_symbol=ilvE-2;locus_tag=BTH_II0567;web_id=BTH_II0567;description=branched-chain amino acid aminotransferase;Ontology_term=GO:0004084,GO:0009082
pathema|gbt.contig.493	Pathema	gene	671040	671882	.	+	.	ID=pathema|gbt.493.gene.ORF00597
pathema|gbt.contig.493	Pathema	CDS	671040	671882	.	+	.	ID=pathema|gbt.493.cds.ORF00597;Name=BTH_II0568;Parent=pathema|gbt.493.gene.ORF00597;Dbxref=GenBank:ABC36167.1,TIGR_CMR:BTH_II0568;locus_tag=BTH_II0568;web_id=BTH_II0568;description=putative thioesterase;Ontology_term=GO:0009058,GO:0016788
pathema|gbt.contig.493	Pathema	gene	671879	672772	.	+	.	ID=pathema|gbt.493.gene.ORF00598
pathema|gbt.contig.493	Pathema	CDS	671879	672772	.	+	.	ID=pathema|gbt.493.cds.ORF00598;Name=BTH_II0569;Parent=pathema|gbt.493.gene.ORF00598;Dbxref=GenBank:ABC35657.1,TIGR_CMR:BTH_II0569,EC:1.2.1.10;gene_symbol=mhpF;locus_tag=BTH_II0569;web_id=BTH_II0569;description=acetaldehyde dehydrogenase;Ontology_term=GO:0008774
pathema|gbt.contig.493	Pathema	gene	672769	673812	.	+	.	ID=pathema|gbt.493.gene.ORF00599
pathema|gbt.contig.493	Pathema	CDS	672769	673812	.	+	.	ID=pathema|gbt.493.cds.ORF00599;Name=BTH_II0570;Parent=pathema|gbt.493.gene.ORF00599;Dbxref=GenBank:ABC35581.1,TIGR_CMR:BTH_II0570,EC:4.1.3.-;gene_symbol=mhpE;locus_tag=BTH_II0570;web_id=BTH_II0570;description=4-hydroxy-2-oxovalerate aldolase
pathema|gbt.contig.493	Pathema	gene	673854	674270	.	+	.	ID=pathema|gbt.493.gene.ORF00600
pathema|gbt.contig.493	Pathema	CDS	673854	674270	.	+	.	ID=pathema|gbt.493.cds.ORF00600;Name=BTH_II0571;Parent=pathema|gbt.493.gene.ORF00600;Dbxref=GenBank:ABC35132.1,TIGR_CMR:BTH_II0571;locus_tag=BTH_II0571;web_id=BTH_II0571;description=pectin degradation protein kdgF
pathema|gbt.contig.493	Pathema	gene	674334	674909	.	+	.	ID=pathema|gbt.493.gene.ORF00601
pathema|gbt.contig.493	Pathema	CDS	674334	674909	.	+	.	ID=pathema|gbt.493.cds.ORF00601;Name=BTH_II0572;Parent=pathema|gbt.493.gene.ORF00601;Dbxref=GenBank:ABC35016.1,TIGR_CMR:BTH_II0572;locus_tag=BTH_II0572;web_id=BTH_II0572;description=translocator protein%2C LysE family;Ontology_term=GO:0005215,GO:0006810
pathema|gbt.contig.493	Pathema	gene	675008	675388	.	-	.	ID=pathema|gbt.493.gene.ORF00602
pathema|gbt.contig.493	Pathema	CDS	675008	675388	.	-	.	ID=pathema|gbt.493.cds.ORF00602;Name=BTH_II0573;Parent=pathema|gbt.493.gene.ORF00602;Dbxref=GenBank:ABC34869.1,TIGR_CMR:BTH_II0573;locus_tag=BTH_II0573;web_id=BTH_II0573;description=Transposase (IS4 family);Ontology_term=GO:0004803,GO:0006313
pathema|gbt.contig.493	Pathema	gene	675358	675765	.	-	.	ID=pathema|gbt.493.gene.ORFA07743
pathema|gbt.contig.493	Pathema	CDS	675358	675765	.	-	.	ID=pathema|gbt.493.cds.ORFA07743;Name=BTH_II0574;Parent=pathema|gbt.493.gene.ORFA07743;Dbxref=GenBank:ABC35386.1,TIGR_CMR:BTH_II0574;locus_tag=BTH_II0574;web_id=BTH_II0574;description=putative transposase
pathema|gbt.contig.493	Pathema	gene	675807	676838	.	-	.	ID=pathema|gbt.493.gene.ORF00603
pathema|gbt.contig.493	Pathema	CDS	675807	676838	.	-	.	ID=pathema|gbt.493.cds.ORF00603;Name=BTH_II0575;Parent=pathema|gbt.493.gene.ORF00603;Dbxref=GenBank:ABC34782.1,TIGR_CMR:BTH_II0575;locus_tag=BTH_II0575;web_id=BTH_II0575;description=conserved hypothetical protein;Ontology_term=GO:0000004,GO:0005554
pathema|gbt.contig.493	Pathema	gene	677602	678456	.	-	.	ID=pathema|gbt.493.gene.ORF00604
pathema|gbt.contig.493	Pathema	CDS	677602	678456	.	-	.	ID=pathema|gbt.493.cds.ORF00604;Name=BTH_II0576;Parent=pathema|gbt.493.gene.ORF00604;Dbxref=GenBank:ABC34335.1,TIGR_CMR:BTH_II0576;locus_tag=BTH_II0576;web_id=BTH_II0576;description=transcriptional regulator%2C AraC family;Ontology_term=GO:0003700,GO:0006355
pathema|gbt.contig.493	Pathema	gene	678552	679145	.	+	.	ID=pathema|gbt.493.gene.ORF00605
pathema|gbt.contig.493	Pathema	CDS	678552	679145	.	+	.	ID=pathema|gbt.493.cds.ORF00605;Name=BTH_II0577;Parent=pathema|gbt.493.gene.ORF00605;Dbxref=GenBank:ABC36209.1,TIGR_CMR:BTH_II0577;locus_tag=BTH_II0577;web_id=BTH_II0577;description=putative membrane protein;Ontology_term=GO:0003674,GO:0008150,GO:0016021
pathema|gbt.contig.493	Pathema	gene	679390	679800	.	-	.	ID=pathema|gbt.493.gene.ORFA07906
pathema|gbt.contig.493	Pathema	CDS	679390	679800	.	-	.	ID=pathema|gbt.493.cds.ORFA07906;Name=BTH_II0578;Parent=pathema|gbt.493.gene.ORFA07906;Dbxref=GenBank:ABC35591.1,TIGR_CMR:BTH_II0578;locus_tag=BTH_II0578;web_id=BTH_II0578;description=conserved hypothetical protein;Ontology_term=GO:0003674,GO:0005575,GO:0008150
pathema|gbt.contig.493	Pathema	gene	680053	681291	.	+	.	ID=pathema|gbt.493.gene.ORF00606
pathema|gbt.contig.493	Pathema	CDS	680053	681291	.	+	.	ID=pathema|gbt.493.cds.ORF00606;Name=BTH_II0579;Parent=pathema|gbt.493.gene.ORF00606;Dbxref=GenBank:ABC34605.1,TIGR_CMR:BTH_II0579;locus_tag=BTH_II0579;web_id=BTH_II0579;description=FMN-dependent dehydrogenase;Ontology_term=GO:0008152,GO:0016491
pathema|gbt.contig.493	Pathema	gene	681347	681802	.	-	.	ID=pathema|gbt.493.gene.ORF00607
pathema|gbt.contig.493	Pathema	CDS	681347	681802	.	-	.	ID=pathema|gbt.493.cds.ORF00607;Name=BTH_II0580;Parent=pathema|gbt.493.gene.ORF00607;Dbxref=GenBank:ABC34061.1,TIGR_CMR:BTH_II0580;locus_tag=BTH_II0580;web_id=BTH_II0580;description=YbaK/prolyl-tRNA synthetase domain protein;Ontology_term=GO:0003674,GO:0005575,GO:0008150
pathema|gbt.contig.493	Pathema	gene	682124	682837	.	-	.	ID=pathema|gbt.493.gene.ORF00608
pathema|gbt.contig.493	Pathema	CDS	682124	682837	.	-	.	ID=pathema|gbt.493.cds.ORF00608;Name=BTH_II0581;Parent=pathema|gbt.493.gene.ORF00608;Dbxref=GenBank:ABC36179.1,TIGR_CMR:BTH_II0581;locus_tag=BTH_II0581;web_id=BTH_II0581;description=conserved hypothetical protein;Ontology_term=GO:0003674,GO:0005575,GO:0008150
pathema|gbt.contig.493	Pathema	gene	683111	684754	.	+	.	ID=pathema|gbt.493.gene.ORF00609
pathema|gbt.contig.493	Pathema	CDS	683111	684754	.	+	.	ID=pathema|gbt.493.cds.ORF00609;Name=BTH_II0582;Parent=pathema|gbt.493.gene.ORF00609;Dbxref=GenBank:ABC35669.1,TIGR_CMR:BTH_II0582;locus_tag=BTH_II0582;web_id=BTH_II0582;description=alpha amylase family protein;Ontology_term=GO:0004556,GO:0016052
pathema|gbt.contig.493	Pathema	gene	684908	685498	.	-	.	ID=pathema|gbt.493.gene.ORF00610
pathema|gbt.contig.493	Pathema	CDS	684908	685498	.	-	.	ID=pathema|gbt.493.cds.ORF00610;Name=BTH_II0583;Parent=pathema|gbt.493.gene.ORF00610;Dbxref=GenBank:ABC34696.1,TIGR_CMR:BTH_II0583;locus_tag=BTH_II0583;web_id=BTH_II0583;description=putative thiamine-phosphate pyrophosphorylase ThiE;Ontology_term=GO:0004789,GO:0009228
pathema|gbt.contig.493	Pathema	gene	685534	686874	.	-	.	ID=pathema|gbt.493.gene.ORF00611
pathema|gbt.contig.493	Pathema	CDS	685534	686874	.	-	.	ID=pathema|gbt.493.cds.ORF00611;Name=BTH_II0584;Parent=pathema|gbt.493.gene.ORF00611;Dbxref=GenBank:ABC34037.1,TIGR_CMR:BTH_II0584;locus_tag=BTH_II0584;web_id=BTH_II0584;description=putative transporter;Ontology_term=GO:0005215,GO:0006810
pathema|gbt.contig.493	Pathema	gene	686960	687739	.	-	.	ID=pathema|gbt.493.gene.ORF00612
pathema|gbt.contig.493	Pathema	CDS	686960	687739	.	-	.	ID=pathema|gbt.493.cds.ORF00612;Name=BTH_II0585;Parent=pathema|gbt.493.gene.ORF00612;Dbxref=GenBank:ABC35719.1,TIGR_CMR:BTH_II0585;locus_tag=BTH_II0585;web_id=BTH_II0585;description=putatitve sensor histidine kinase;Ontology_term=GO:0000155,GO:0000160
pathema|gbt.contig.493	Pathema	gene	687819	688742	.	-	.	ID=pathema|gbt.493.gene.ORF00613
pathema|gbt.contig.493	Pathema	CDS	687819	688742	.	-	.	ID=pathema|gbt.493.cds.ORF00613;Name=BTH_II0586;Parent=pathema|gbt.493.gene.ORF00613;Dbxref=GenBank:ABC35179.1,TIGR_CMR:BTH_II0586;locus_tag=BTH_II0586;web_id=BTH_II0586;description=putative membrane protein;Ontology_term=GO:0003674,GO:0005887,GO:0008150
pathema|gbt.contig.493	Pathema	gene	688810	689685	.	-	.	ID=pathema|gbt.493.gene.ORF00614
pathema|gbt.contig.493	Pathema	CDS	688810	689685	.	-	.	ID=pathema|gbt.493.cds.ORF00614;Name=BTH_II0587;Parent=pathema|gbt.493.gene.ORF00614;Dbxref=GenBank:ABC34680.1,TIGR_CMR:BTH_II0587;locus_tag=BTH_II0587;web_id=BTH_II0587;description=transcriptional regulator%2C LysR family;Ontology_term=GO:0003700,GO:0006355
pathema|gbt.contig.493	Pathema	gene	689783	690166	.	+	.	ID=pathema|gbt.493.gene.ORF00615
pathema|gbt.contig.493	Pathema	CDS	689783	690166	.	+	.	ID=pathema|gbt.493.cds.ORF00615;Name=BTH_II0588;Parent=pathema|gbt.493.gene.ORF00615;Dbxref=GenBank:ABC34206.1,TIGR_CMR:BTH_II0588,EC:5.3.2.-;locus_tag=BTH_II0588;web_id=BTH_II0588;description=4-oxalocrotonate tautomerase family enzyme;Ontology_term=GO:0006725,GO:0016862
pathema|gbt.contig.493	Pathema	gene	690373	692106	.	+	.	ID=pathema|gbt.493.gene.ORF00616
pathema|gbt.contig.493	Pathema	CDS	690373	692106	.	+	.	ID=pathema|gbt.493.cds.ORF00616;Name=BTH_II0589;Parent=pathema|gbt.493.gene.ORF00616;Dbxref=GenBank:ABC34333.1,TIGR_CMR:BTH_II0589;locus_tag=BTH_II0589;web_id=BTH_II0589;description=CHAD domain protein%2C internal deletion
pathema|gbt.contig.493	Pathema	gene	692141	692989	.	+	.	ID=pathema|gbt.493.gene.ORF00617
pathema|gbt.contig.493	Pathema	CDS	692141	692989	.	+	.	ID=pathema|gbt.493.cds.ORF00617;Name=BTH_II0590;Parent=pathema|gbt.493.gene.ORF00617;Dbxref=GenBank:ABC36174.1,TIGR_CMR:BTH_II0590;gene_symbol=modE;locus_tag=BTH_II0590;web_id=BTH_II0590;description=molybdenum transporter/regulator protein ModE;Ontology_term=GO:0003700,GO:0006355,GO:0015689,GO:0030151
pathema|gbt.contig.493	Pathema	gene	693323	694024	.	-	.	ID=pathema|gbt.493.gene.ORF00618
pathema|gbt.contig.493	Pathema	CDS	693323	694024	.	-	.	ID=pathema|gbt.493.cds.ORF00618;Name=BTH_II0591;Parent=pathema|gbt.493.gene.ORF00618;Dbxref=GenBank:ABC35748.1,TIGR_CMR:BTH_II0591;locus_tag=BTH_II0591;web_id=BTH_II0591;description=putative molybdate ABC transporter%2C ATP-binding protein;Ontology_term=GO:0005524,GO:0009898,GO:0015412,GO:0015689,GO:0043192
pathema|gbt.contig.493	Pathema	gene	694026	694700	.	-	.	ID=pathema|gbt.493.gene.ORF00619
pathema|gbt.contig.493	Pathema	CDS	694026	694700	.	-	.	ID=pathema|gbt.493.cds.ORF00619;Name=BTH_II0592;Parent=pathema|gbt.493.gene.ORF00619;Dbxref=GenBank:ABC35252.1,TIGR_CMR:BTH_II0592;gene_symbol=modB;locus_tag=BTH_II0592;web_id=BTH_II0592;description=molybdate ABC transporter%2C permease protein;Ontology_term=GO:0005887,GO:0015412,GO:0015689,GO:0043192
pathema|gbt.contig.493	Pathema	gene	694713	695522	.	-	.	ID=pathema|gbt.493.gene.ORF00620
pathema|gbt.contig.493	Pathema	CDS	694713	695522	.	-	.	ID=pathema|gbt.493.cds.ORF00620;Name=BTH_II0593;Parent=pathema|gbt.493.gene.ORF00620;Dbxref=GenBank:ABC35040.1,TIGR_CMR:BTH_II0593;gene_symbol=modA;locus_tag=BTH_II0593;web_id=BTH_II0593;description=molybdenum ABC transporter%2C periplasmic molybdate-binding protein;Ontology_term=GO:0015412,GO:0015689,GO:0030288,GO:0030973,GO:0043192
pathema|gbt.contig.493	Pathema	gene	695826	696524	.	-	.	ID=pathema|gbt.493.gene.ORF00621
pathema|gbt.contig.493	Pathema	CDS	695826	696524	.	-	.	ID=pathema|gbt.493.cds.ORF00621;Name=BTH_II0594;Parent=pathema|gbt.493.gene.ORF00621;Dbxref=GenBank:ABC35576.1,TIGR_CMR:BTH_II0594;locus_tag=BTH_II0594;web_id=BTH_II0594;description=membrane protein%2C PAP2 family;Ontology_term=GO:0003674,GO:0008150,GO:0016021
pathema|gbt.contig.493	Pathema	gene	696773	697912	.	+	.	ID=pathema|gbt.493.gene.ORF00622
pathema|gbt.contig.493	Pathema	CDS	696773	697912	.	+	.	ID=pathema|gbt.493.cds.ORF00622;Name=BTH_II0595;Parent=pathema|gbt.493.gene.ORF00622;Dbxref=GenBank:ABC34523.1,TIGR_CMR:BTH_II0595,EC:3.1.1.-;locus_tag=BTH_II0595;web_id=BTH_II0595;description=esterase%2C PHB depolymerase family;Ontology_term=GO:0009062,GO:0016789,GO:0050526
pathema|gbt.contig.493	Pathema	gene	698009	698167	.	+	.	ID=pathema|gbt.493.gene.ORF00623
pathema|gbt.contig.493	Pathema	CDS	698009	698167	.	+	.	ID=pathema|gbt.493.cds.ORF00623;Name=BTH_II0596;Parent=pathema|gbt.493.gene.ORF00623;Dbxref=GenBank:ABC34899.1,TIGR_CMR:BTH_II0596;locus_tag=BTH_II0596;web_id=BTH_II0596;description=conserved hypothetical protein;Ontology_term=GO:0000004,GO:0005554
pathema|gbt.contig.493	Pathema	gene	698281	698700	.	-	.	ID=pathema|gbt.493.gene.ORF00624
pathema|gbt.contig.493	Pathema	CDS	698281	698700	.	-	.	ID=pathema|gbt.493.cds.ORF00624;Name=BTH_II0597;Parent=pathema|gbt.493.gene.ORF00624;Dbxref=GenBank:ABC35439.1,TIGR_CMR:BTH_II0597;locus_tag=BTH_II0597;web_id=BTH_II0597;description=organic hydroperoxide resistance protein;Ontology_term=GO:0009402
pathema|gbt.contig.493	Pathema	gene	698839	699642	.	-	.	ID=pathema|gbt.493.gene.ORF00625
pathema|gbt.contig.493	Pathema	CDS	698839	699642	.	-	.	ID=pathema|gbt.493.cds.ORF00625;Name=BTH_II0598;Parent=pathema|gbt.493.gene.ORF00625;Dbxref=GenBank:ABC35933.1,TIGR_CMR:BTH_II0598;locus_tag=BTH_II0598;web_id=BTH_II0598;description=transcriptional regulator%2C MarR family
pathema|gbt.contig.493	Pathema	gene	699777	700589	.	-	.	ID=pathema|gbt.493.gene.ORF00626
pathema|gbt.contig.493	Pathema	CDS	699777	700589	.	-	.	ID=pathema|gbt.493.cds.ORF00626;Name=BTH_II0599;Parent=pathema|gbt.493.gene.ORF00626;Dbxref=GenBank:ABC35750.1,TIGR_CMR:BTH_II0599;locus_tag=BTH_II0599;web_id=BTH_II0599;description=putative membrane protein;Ontology_term=GO:0003674,GO:0008150,GO:0016021
pathema|gbt.contig.493	Pathema	gene	700580	701575	.	-	.	ID=pathema|gbt.493.gene.ORF00627
pathema|gbt.contig.493	Pathema	CDS	700580	701575	.	-	.	ID=pathema|gbt.493.cds.ORF00627;Name=BTH_II0600;Parent=pathema|gbt.493.gene.ORF00627;Dbxref=GenBank:ABC34066.1,TIGR_CMR:BTH_II0600,EC:2.7.1.39;gene_symbol=thrB;locus_tag=BTH_II0600;web_id=BTH_II0600;description=homoserine kinase;Ontology_term=GO:0004413,GO:0009088
pathema|gbt.contig.493	Pathema	gene	701670	702068	.	-	.	ID=pathema|gbt.493.gene.ORF00628
pathema|gbt.contig.493	Pathema	CDS	701670	702068	.	-	.	ID=pathema|gbt.493.cds.ORF00628;Name=BTH_II0601;Parent=pathema|gbt.493.gene.ORF00628;Dbxref=GenBank:ABC34385.1,TIGR_CMR:BTH_II0601;locus_tag=BTH_II0601;web_id=BTH_II0601;description=conserved hypothetical protein;Ontology_term=GO:0003674,GO:0005575,GO:0008150
pathema|gbt.contig.493	Pathema	gene	702224	703750	.	+	.	ID=pathema|gbt.493.gene.ORF00629
pathema|gbt.contig.493	Pathema	CDS	702224	703750	.	+	.	ID=pathema|gbt.493.cds.ORF00629;Name=BTH_II0602;Parent=pathema|gbt.493.gene.ORF00629;Dbxref=GenBank:ABC35105.1,TIGR_CMR:BTH_II0602,EC:3.2.2.4;gene_symbol=amn;locus_tag=BTH_II0602;web_id=BTH_II0602;description=AMP nucleosidase;Ontology_term=GO:0008714,GO:0046033
pathema|gbt.contig.493	Pathema	gene	703877	704131	.	-	.	ID=pathema|gbt.493.gene.ORFA07907
pathema|gbt.contig.493	Pathema	CDS	703877	704131	.	-	.	ID=pathema|gbt.493.cds.ORFA07907;Name=BTH_II0603;Parent=pathema|gbt.493.gene.ORFA07907;Dbxref=GenBank:ABC34594.1,TIGR_CMR:BTH_II0603;locus_tag=BTH_II0603;web_id=BTH_II0603;description=conserved hypothetical protein;Ontology_term=GO:0000004,GO:0005554,GO:0008372
pathema|gbt.contig.493	Pathema	gene	704549	705298	.	-	.	ID=pathema|gbt.493.gene.ORF00630
pathema|gbt.contig.493	Pathema	CDS	704549	705298	.	-	.	ID=pathema|gbt.493.cds.ORF00630;Name=BTH_II0604;Parent=pathema|gbt.493.gene.ORF00630;Dbxref=GenBank:ABC36164.1,TIGR_CMR:BTH_II0604;locus_tag=BTH_II0604;web_id=BTH_II0604;description=conserved hypothetical protein TIGR00730;Ontology_term=GO:0003674,GO:0005575,GO:0008150
pathema|gbt.contig.493	Pathema	gene	705300	708080	.	+	.	ID=pathema|gbt.493.gene.ORF00631
pathema|gbt.contig.493	Pathema	CDS	705300	708080	.	+	.	ID=pathema|gbt.493.cds.ORF00631;Name=BTH_II0605;Parent=pathema|gbt.493.gene.ORF00631;Dbxref=GenBank:ABC34321.1,TIGR_CMR:BTH_II0605,EC:2.7.7.7;gene_symbol=polA;locus_tag=BTH_II0605;web_id=BTH_II0605;description=DNA polymerase I;Ontology_term=GO:0003887,GO:0006260
pathema|gbt.contig.493	Pathema	gene	708397	709779	.	+	.	ID=pathema|gbt.493.gene.ORF00632
pathema|gbt.contig.493	Pathema	CDS	708397	709779	.	+	.	ID=pathema|gbt.493.cds.ORF00632;Name=BTH_II0606;Parent=pathema|gbt.493.gene.ORF00632;Dbxref=GenBank:ABC35772.1,TIGR_CMR:BTH_II0606;locus_tag=BTH_II0606;web_id=BTH_II0606;description=pyridine nucleotide-disulfide oxidoreductase;Ontology_term=GO:0008152,GO:0016491,GO:0050662
pathema|gbt.contig.493	Pathema	gene	709776	710012	.	-	.	ID=pathema|gbt.493.gene.ORF00633
pathema|gbt.contig.493	Pathema	CDS	709776	710012	.	-	.	ID=pathema|gbt.493.cds.ORF00633;Name=BTH_II0607;Parent=pathema|gbt.493.gene.ORF00633;Dbxref=GenBank:ABC34212.1,TIGR_CMR:BTH_II0607;locus_tag=BTH_II0607;web_id=BTH_II0607;description=conserved hypothetical protein;Ontology_term=GO:0003674,GO:0005575,GO:0008150
pathema|gbt.contig.493	Pathema	gene	710092	711888	.	-	.	ID=pathema|gbt.493.gene.ORF00634
pathema|gbt.contig.493	Pathema	CDS	710092	711888	.	-	.	ID=pathema|gbt.493.cds.ORF00634;Name=BTH_II0608;Parent=pathema|gbt.493.gene.ORF00634;Dbxref=GenBank:ABC34763.1,TIGR_CMR:BTH_II0608;locus_tag=BTH_II0608;web_id=BTH_II0608;description=conserved hypothetical protein;Ontology_term=GO:0003674,GO:0005575,GO:0008150
pathema|gbt.contig.493	Pathema	gene	712653	713525	.	+	.	ID=pathema|gbt.493.gene.ORF00638
pathema|gbt.contig.493	Pathema	CDS	712653	713525	.	+	.	ID=pathema|gbt.493.cds.ORF00638;Name=BTH_II0609;Parent=pathema|gbt.493.gene.ORF00638;Dbxref=GenBank:ABC35418.1,TIGR_CMR:BTH_II0609;locus_tag=BTH_II0609;web_id=BTH_II0609;description=dienelactone hydrolase family protein;Ontology_term=GO:0008806,GO:0009636,GO:0019439
pathema|gbt.contig.493	Pathema	gene	713567	714436	.	-	.	ID=pathema|gbt.493.gene.ORF00639
pathema|gbt.contig.493	Pathema	CDS	713567	714436	.	-	.	ID=pathema|gbt.493.cds.ORF00639;Name=BTH_II0610;Parent=pathema|gbt.493.gene.ORF00639;Dbxref=GenBank:ABC36205.1,TIGR_CMR:BTH_II0610;locus_tag=BTH_II0610;web_id=BTH_II0610;description=rhodanese-like domain protein;Ontology_term=GO:0003824,GO:0008152
pathema|gbt.contig.493	Pathema	gene	714584	715690	.	-	.	ID=pathema|gbt.493.gene.ORF00640
pathema|gbt.contig.493	Pathema	CDS	714584	715690	.	-	.	ID=pathema|gbt.493.cds.ORF00640;Name=BTH_II0611;Parent=pathema|gbt.493.gene.ORF00640;Dbxref=GenBank:ABC35061.1,TIGR_CMR:BTH_II0611;locus_tag=BTH_II0611;web_id=BTH_II0611;description=iron-sulfur cluster-binding protein%2C rieske family;Ontology_term=GO:0006118,GO:0009055
pathema|gbt.contig.493	Pathema	gene	715960	716253	.	+	.	ID=pathema|gbt.493.gene.ORF00641
pathema|gbt.contig.493	Pathema	CDS	715960	716253	.	+	.	ID=pathema|gbt.493.cds.ORF00641;Name=BTH_II0612;Parent=pathema|gbt.493.gene.ORF00641;Dbxref=GenBank:ABC35720.1,TIGR_CMR:BTH_II0612,EC:3.1.11.6;gene_symbol=xseB;locus_tag=BTH_II0612;web_id=BTH_II0612;description=exodeoxyribonuclease VII%2C small subunit;Ontology_term=GO:0006308,GO:0008855,GO:0009318
pathema|gbt.contig.493	Pathema	gene	716250	717134	.	+	.	ID=pathema|gbt.493.gene.ORF00642
pathema|gbt.contig.493	Pathema	CDS	716250	717134	.	+	.	ID=pathema|gbt.493.cds.ORF00642;Name=BTH_II0613;Parent=pathema|gbt.493.gene.ORF00642;Dbxref=GenBank:ABC34140.1,TIGR_CMR:BTH_II0613,EC:2.5.1.10;gene_symbol=ispA;locus_tag=BTH_II0613;web_id=BTH_II0613;description=geranyltranstransferase;Ontology_term=GO:0004337,GO:0008299
pathema|gbt.contig.493	Pathema	gene	717219	719123	.	+	.	ID=pathema|gbt.493.gene.ORF00643
pathema|gbt.contig.493	Pathema	CDS	717219	719123	.	+	.	ID=pathema|gbt.493.cds.ORF00643;Name=BTH_II0614;Parent=pathema|gbt.493.gene.ORF00643;Dbxref=GenBank:ABC35865.1,TIGR_CMR:BTH_II0614,EC:2.2.1.7;gene_symbol=dxs;locus_tag=BTH_II0614;web_id=BTH_II0614;description=1-deoxy-D-xylulose-5-phosphate synthase;Ontology_term=GO:0005737,GO:0008615,GO:0008661,GO:0009228,GO:0009240
pathema|gbt.contig.493	Pathema	gene	719263	720072	.	+	.	ID=pathema|gbt.493.gene.ORF00644
pathema|gbt.contig.493	Pathema	CDS	719263	720072	.	+	.	ID=pathema|gbt.493.cds.ORF00644;Name=BTH_II0615;Parent=pathema|gbt.493.gene.ORF00644;Dbxref=GenBank:ABC35595.1,TIGR_CMR:BTH_II0615;locus_tag=BTH_II0615;web_id=BTH_II0615;description=conserved hypothetical protein TIGR00294;Ontology_term=GO:0003674,GO:0005575,GO:0008150
pathema|gbt.contig.493	Pathema	gene	720487	721527	.	-	.	ID=pathema|gbt.493.gene.ORF00646
pathema|gbt.contig.493	Pathema	CDS	720487	721527	.	-	.	ID=pathema|gbt.493.cds.ORF00646;Name=BTH_II0616;Parent=pathema|gbt.493.gene.ORF00646;Dbxref=GenBank:ABC35738.1,TIGR_CMR:BTH_II0616;locus_tag=BTH_II0616;web_id=BTH_II0616;description=O-sialoglycoprotein endopeptidase;Ontology_term=GO:0006508,GO:0008450
pathema|gbt.contig.493	Pathema	gene	721658	722881	.	+	.	ID=pathema|gbt.493.gene.ORF00647
pathema|gbt.contig.493	Pathema	CDS	721658	722881	.	+	.	ID=pathema|gbt.493.cds.ORF00647;Name=BTH_II0617;Parent=pathema|gbt.493.gene.ORF00647;Dbxref=GenBank:ABC36219.1,TIGR_CMR:BTH_II0617;locus_tag=BTH_II0617;web_id=BTH_II0617;description=FAD-dependent oxidoreductase;Ontology_term=GO:0008152,GO:0016491,GO:0050660
pathema|gbt.contig.493	Pathema	gene	722961	723173	.	+	.	ID=pathema|gbt.493.gene.ORF00648
pathema|gbt.contig.493	Pathema	CDS	722961	723173	.	+	.	ID=pathema|gbt.493.cds.ORF00648;Name=BTH_II0618;Parent=pathema|gbt.493.gene.ORF00648;Dbxref=GenBank:ABC34785.1,TIGR_CMR:BTH_II0618;gene_symbol=rpsU;locus_tag=BTH_II0618;web_id=BTH_II0618;description=30S ribosomal protein S21;Ontology_term=GO:0003735,GO:0006412,GO:0009283
pathema|gbt.contig.493	Pathema	gene	723340	723786	.	+	.	ID=pathema|gbt.493.gene.ORF00649
pathema|gbt.contig.493	Pathema	CDS	723340	723786	.	+	.	ID=pathema|gbt.493.cds.ORF00649;Name=BTH_II0619;Parent=pathema|gbt.493.gene.ORF00649;Dbxref=GenBank:ABC34136.1,TIGR_CMR:BTH_II0619;locus_tag=BTH_II0619;web_id=BTH_II0619;description=GatB/Yqey family protein
pathema|gbt.contig.493	Pathema	gene	723883	725760	.	+	.	ID=pathema|gbt.493.gene.ORF00650
pathema|gbt.contig.493	Pathema	CDS	723883	725760	.	+	.	ID=pathema|gbt.493.cds.ORF00650;Name=BTH_II0620;Parent=pathema|gbt.493.gene.ORF00650;Dbxref=GenBank:ABC35317.1,TIGR_CMR:BTH_II0620,EC:2.7.7.-;gene_symbol=dnaG;locus_tag=BTH_II0620;web_id=BTH_II0620;description=DNA primase;Ontology_term=GO:0003896,GO:0006269
pathema|gbt.contig.493	Pathema	gene	725844	728246	.	+	.	ID=pathema|gbt.493.gene.ORF00651
pathema|gbt.contig.493	Pathema	CDS	725844	728246	.	+	.	ID=pathema|gbt.493.cds.ORF00651;Name=BTH_II0621;Parent=pathema|gbt.493.gene.ORF00651;Dbxref=GenBank:ABC34687.1,TIGR_CMR:BTH_II0621;gene_symbol=rpoD;locus_tag=BTH_II0621;web_id=BTH_II0621;description=RNA polymerase sigma factor RpoD;Ontology_term=GO:0006352,GO:0016987
pathema|gbt.contig.493	Pathema	gene	728472	729542	.	-	.	ID=pathema|gbt.493.gene.ORF00652
pathema|gbt.contig.493	Pathema	CDS	728472	729542	.	-	.	ID=pathema|gbt.493.cds.ORF00652;Name=BTH_II0623;Parent=pathema|gbt.493.gene.ORF00652;Dbxref=GenBank:ABC34038.1,TIGR_CMR:BTH_II0623;locus_tag=BTH_II0623;web_id=BTH_II0623;description=Bbp50
pathema|gbt.contig.493	Pathema	gene	729772	731604	.	+	.	ID=pathema|gbt.493.gene.ORF00653
pathema|gbt.contig.493	Pathema	CDS	729772	731604	.	+	.	ID=pathema|gbt.493.cds.ORF00653;Name=BTH_II0624;Parent=pathema|gbt.493.gene.ORF00653;Dbxref=GenBank:ABC35736.1,TIGR_CMR:BTH_II0624;locus_tag=BTH_II0624;web_id=BTH_II0624;description=Putative transposase Rv3428c
pathema|gbt.contig.493	Pathema	gene	730781	731653	.	+	.	ID=pathema|gbt.493.gene.ORF00654
pathema|gbt.contig.493	Pathema	CDS	730781	731653	.	+	.	ID=pathema|gbt.493.cds.ORF00654;Name=BTH_II0625;Parent=pathema|gbt.493.gene.ORF00654;Dbxref=GenBank:ABC35078.1,TIGR_CMR:BTH_II0625;locus_tag=BTH_II0625;web_id=BTH_II0625;description=transposase%2C Mutator family;Ontology_term=GO:0004803,GO:0006313
pathema|gbt.contig.493	Pathema	gene	731844	733061	.	-	.	ID=pathema|gbt.493.gene.ORF00655
pathema|gbt.contig.493	Pathema	CDS	731844	733061	.	-	.	ID=pathema|gbt.493.cds.ORF00655;Name=BTH_II0626;Parent=pathema|gbt.493.gene.ORF00655;Dbxref=GenBank:ABC34418.1,TIGR_CMR:BTH_II0626;locus_tag=BTH_II0626;web_id=BTH_II0626;description=acyltransferase family protein;Ontology_term=GO:0008152,GO:0008415
pathema|gbt.contig.493	Pathema	gene	733078	734055	.	-	.	ID=pathema|gbt.493.gene.ORFA07908
pathema|gbt.contig.493	Pathema	CDS	733078	734055	.	-	.	ID=pathema|gbt.493.cds.ORFA07908;Name=BTH_II0627;Parent=pathema|gbt.493.gene.ORFA07908;Dbxref=GenBank:ABC33946.1,TIGR_CMR:BTH_II0627;locus_tag=BTH_II0627;web_id=BTH_II0627;description=methyltransferase domain protein;Ontology_term=GO:0008168,GO:0032259
pathema|gbt.contig.493	Pathema	gene	734575	735999	.	+	.	ID=pathema|gbt.493.gene.ORF00656
pathema|gbt.contig.493	Pathema	CDS	734575	735999	.	+	.	ID=pathema|gbt.493.cds.ORF00656;Name=BTH_II0628;Parent=pathema|gbt.493.gene.ORF00656;Dbxref=GenBank:ABC35019.1,TIGR_CMR:BTH_II0628;locus_tag=BTH_II0628;web_id=BTH_II0628;description=permease%2C cytosine/purines%2C uracil%2C thiamine%2C allantoin family;Ontology_term=GO:0015205,GO:0015931,GO:0016020
pathema|gbt.contig.493	Pathema	gene	735996	736931	.	+	.	ID=pathema|gbt.493.gene.ORF00657
pathema|gbt.contig.493	Pathema	CDS	735996	736931	.	+	.	ID=pathema|gbt.493.cds.ORF00657;Name=BTH_II0629;Parent=pathema|gbt.493.gene.ORF00657;Dbxref=GenBank:ABC34469.1,TIGR_CMR:BTH_II0629;locus_tag=BTH_II0629;web_id=BTH_II0629;description=NAD-dependent deacetylase%2C Sir2 family;Ontology_term=GO:0006350,GO:0030528
pathema|gbt.contig.493	Pathema	gene	736957	737571	.	+	.	ID=pathema|gbt.493.gene.ORF00658
pathema|gbt.contig.493	Pathema	CDS	736957	737571	.	+	.	ID=pathema|gbt.493.cds.ORF00658;Name=BTH_II0630;Parent=pathema|gbt.493.gene.ORF00658;Dbxref=GenBank:ABC36014.1,TIGR_CMR:BTH_II0630;locus_tag=BTH_II0630;web_id=BTH_II0630;description=conserved hypothetical protein;Ontology_term=GO:0000004,GO:0005554,GO:0008372
pathema|gbt.contig.493	Pathema	gene	738026	739441	.	+	.	ID=pathema|gbt.493.gene.ORF00659
pathema|gbt.contig.493	Pathema	CDS	738026	739441	.	+	.	ID=pathema|gbt.493.cds.ORF00659;Name=BTH_II0631;Parent=pathema|gbt.493.gene.ORF00659;Dbxref=GenBank:ABC35519.1,TIGR_CMR:BTH_II0631,EC:1.1.1.44;gene_symbol=gnd;locus_tag=BTH_II0631;web_id=BTH_II0631;description=6-phosphogluconate dehydrogenase%2C decarboxylating;Ontology_term=GO:0004616,GO:0005737,GO:0006098
pathema|gbt.contig.493	Pathema	gene	739640	739972	.	+	.	ID=pathema|gbt.493.gene.ORF00660
pathema|gbt.contig.493	Pathema	CDS	739640	739972	.	+	.	ID=pathema|gbt.493.cds.ORF00660;Name=BTH_II0632;Parent=pathema|gbt.493.gene.ORF00660;Dbxref=GenBank:ABC35701.1,TIGR_CMR:BTH_II0632;locus_tag=BTH_II0632;web_id=BTH_II0632;description=conserved hypothetical protein;Ontology_term=GO:0003674,GO:0005575,GO:0008150
pathema|gbt.contig.493	Pathema	gene	740366	740728	.	+	.	ID=pathema|gbt.493.gene.ORF00661
pathema|gbt.contig.493	Pathema	CDS	740366	740728	.	+	.	ID=pathema|gbt.493.cds.ORF00661;Name=BTH_II0633;Parent=pathema|gbt.493.gene.ORF00661;Dbxref=GenBank:ABC34006.1,TIGR_CMR:BTH_II0633;locus_tag=BTH_II0633;web_id=BTH_II0633;description=cupin domain protein;Ontology_term=GO:0003674,GO:0008150
pathema|gbt.contig.493	Pathema	gene	740997	741758	.	+	.	ID=pathema|gbt.493.gene.ORF00662
pathema|gbt.contig.493	Pathema	CDS	740997	741758	.	+	.	ID=pathema|gbt.493.cds.ORF00662;Name=BTH_II0634;Parent=pathema|gbt.493.gene.ORF00662;Dbxref=GenBank:ABC34704.1,TIGR_CMR:BTH_II0634;locus_tag=BTH_II0634;web_id=BTH_II0634;description=putative peptidase;Ontology_term=GO:0006508,GO:0008233
pathema|gbt.contig.493	Pathema	gene	741874	742509	.	-	.	ID=pathema|gbt.493.gene.ORF00663
pathema|gbt.contig.493	Pathema	CDS	741874	742509	.	-	.	ID=pathema|gbt.493.cds.ORF00663;Name=BTH_II0635;Parent=pathema|gbt.493.gene.ORF00663;Dbxref=GenBank:ABC35215.1,TIGR_CMR:BTH_II0635;locus_tag=BTH_II0635;web_id=BTH_II0635;description=putative membrane protein;Ontology_term=GO:0003674,GO:0008150,GO:0016021
pathema|gbt.contig.493	Pathema	gene	742764	743300	.	+	.	ID=pathema|gbt.493.gene.ORF00664
pathema|gbt.contig.493	Pathema	CDS	742764	743300	.	+	.	ID=pathema|gbt.493.cds.ORF00664;Name=BTH_II0636;Parent=pathema|gbt.493.gene.ORF00664;Dbxref=GenBank:ABC36076.1,TIGR_CMR:BTH_II0636;locus_tag=BTH_II0636;web_id=BTH_II0636;description=nickel-dependent hydrogenases b-type cytochrome subunit;Ontology_term=GO:0005489,GO:0006118,GO:0016949
pathema|gbt.contig.493	Pathema	gene	743461	743856	.	+	.	ID=pathema|gbt.493.gene.ORF00665
pathema|gbt.contig.493	Pathema	CDS	743461	743856	.	+	.	ID=pathema|gbt.493.cds.ORF00665;Name=BTH_II0637;Parent=pathema|gbt.493.gene.ORF00665;Dbxref=GenBank:ABC34895.1,TIGR_CMR:BTH_II0637;locus_tag=BTH_II0637;web_id=BTH_II0637;description=conserved hypothetical protein;Ontology_term=GO:0003674,GO:0005575,GO:0008150
pathema|gbt.contig.493	Pathema	gene	743943	746204	.	+	.	ID=pathema|gbt.493.gene.ORF00666
pathema|gbt.contig.493	Pathema	CDS	743943	746204	.	+	.	ID=pathema|gbt.493.cds.ORF00666;Name=BTH_II0638;Parent=pathema|gbt.493.gene.ORF00666;Dbxref=GenBank:ABC34992.1,TIGR_CMR:BTH_II0638;locus_tag=BTH_II0638;web_id=BTH_II0638;description=TonB-dependent copper receptor;Ontology_term=GO:0005507,GO:0006825,GO:0015477,GO:0019867
pathema|gbt.contig.493	Pathema	gene	746531	747625	.	+	.	ID=pathema|gbt.493.gene.ORF00668
pathema|gbt.contig.493	Pathema	CDS	746531	747625	.	+	.	ID=pathema|gbt.493.cds.ORF00668;Name=BTH_II0639;Parent=pathema|gbt.493.gene.ORF00668;Dbxref=GenBank:ABC35137.1,TIGR_CMR:BTH_II0639,EC:3.1.1.3;locus_tag=BTH_II0639;web_id=BTH_II0639;description=lipase;Ontology_term=GO:0004806,GO:0005509,GO:0016042
pathema|gbt.contig.493	Pathema	gene	747629	748663	.	+	.	ID=pathema|gbt.493.gene.ORF00669
pathema|gbt.contig.493	Pathema	CDS	747629	748663	.	+	.	ID=pathema|gbt.493.cds.ORF00669;Name=BTH_II0640;Parent=pathema|gbt.493.gene.ORF00669;Dbxref=GenBank:ABC34480.1,TIGR_CMR:BTH_II0640;gene_symbol=lifO;locus_tag=BTH_II0640;web_id=BTH_II0640;description=lipase chaperone;Ontology_term=GO:0003754,GO:0006457
pathema|gbt.contig.493	Pathema	gene	748745	750265	.	-	.	ID=pathema|gbt.493.gene.ORF00670
pathema|gbt.contig.493	Pathema	CDS	748745	750265	.	-	.	ID=pathema|gbt.493.cds.ORF00670;Name=BTH_II0641;Parent=pathema|gbt.493.gene.ORF00670;Dbxref=GenBank:ABC34737.1,TIGR_CMR:BTH_II0641;locus_tag=BTH_II0641;web_id=BTH_II0641;description=transcriptional regulator%2C GntR family/aminotransferase family protein;Ontology_term=GO:0003700,GO:0006355,GO:0008483
pathema|gbt.contig.493	Pathema	gene	750383	751495	.	+	.	ID=pathema|gbt.493.gene.ORF00671
pathema|gbt.contig.493	Pathema	CDS	750383	751495	.	+	.	ID=pathema|gbt.493.cds.ORF00671;Name=BTH_II0642;Parent=pathema|gbt.493.gene.ORF00671;Dbxref=GenBank:ABC35380.1,TIGR_CMR:BTH_II0642;locus_tag=BTH_II0642;web_id=BTH_II0642;description=polyamine ABC transporter%2C ATP-binding protein;Ontology_term=GO:0005524,GO:0009898,GO:0015417,GO:0015846,GO:0043192
pathema|gbt.contig.493	Pathema	gene	751570	752616	.	+	.	ID=pathema|gbt.493.gene.ORF00672
pathema|gbt.contig.493	Pathema	CDS	751570	752616	.	+	.	ID=pathema|gbt.493.cds.ORF00672;Name=BTH_II0643;Parent=pathema|gbt.493.gene.ORF00672;Dbxref=GenBank:ABC33941.1,TIGR_CMR:BTH_II0643;locus_tag=BTH_II0643;web_id=BTH_II0643;description=putative polyamine ABC transporter%2C periplasmic polyamine-binding protein;Ontology_term=GO:0015417,GO:0015846,GO:0019808,GO:0030288,GO:0043192
pathema|gbt.contig.493	Pathema	gene	752717	753976	.	+	.	ID=pathema|gbt.493.gene.ORF00673
pathema|gbt.contig.493	Pathema	CDS	752717	753976	.	+	.	ID=pathema|gbt.493.cds.ORF00673;Name=BTH_II0644;Parent=pathema|gbt.493.gene.ORF00673;Dbxref=GenBank:ABC34742.1,TIGR_CMR:BTH_II0644;locus_tag=BTH_II0644;web_id=BTH_II0644;description=putative polyamine ABC transporter%2C permease protein;Ontology_term=GO:0005887,GO:0015417,GO:0015646,GO:0015846,GO:0043192
pathema|gbt.contig.493	Pathema	gene	754008	754847	.	+	.	ID=pathema|gbt.493.gene.ORF00674
pathema|gbt.contig.493	Pathema	CDS	754008	754847	.	+	.	ID=pathema|gbt.493.cds.ORF00674;Name=BTH_II0645;Parent=pathema|gbt.493.gene.ORF00674;Dbxref=GenBank:ABC35676.1,TIGR_CMR:BTH_II0645;locus_tag=BTH_II0645;web_id=BTH_II0645;description=polyamine ABC transporter%2C permease protein
pathema|gbt.contig.493	Pathema	gene	754925	756613	.	-	.	ID=pathema|gbt.493.gene.ORF00675
pathema|gbt.contig.493	Pathema	CDS	754925	756613	.	-	.	ID=pathema|gbt.493.cds.ORF00675;Name=BTH_II0646;Parent=pathema|gbt.493.gene.ORF00675;Dbxref=GenBank:ABC35801.1,TIGR_CMR:BTH_II0646,EC:3.4.21.100;locus_tag=BTH_II0646;web_id=BTH_II0646;description=serine peptidase%2C subtilase family;Ontology_term=GO:0006508,GO:0008236
pathema|gbt.contig.493	Pathema	gene	757033	757167	.	-	.	ID=pathema|gbt.493.gene.ORFA07909
pathema|gbt.contig.493	Pathema	CDS	757033	757167	.	-	.	ID=pathema|gbt.493.cds.ORFA07909;Name=BTH_II0647;Parent=pathema|gbt.493.gene.ORFA07909;Dbxref=GenBank:ABC35907.1,TIGR_CMR:BTH_II0647;locus_tag=BTH_II0647;web_id=BTH_II0647;description=conserved hypothetical protein;Ontology_term=GO:0003674,GO:0005575,GO:0008150
pathema|gbt.contig.493	Pathema	gene	758130	758762	.	+	.	ID=pathema|gbt.493.gene.ORF00676
pathema|gbt.contig.493	Pathema	CDS	758130	758762	.	+	.	ID=pathema|gbt.493.cds.ORF00676;Name=BTH_II0648;Parent=pathema|gbt.493.gene.ORF00676;Dbxref=GenBank:ABC34878.1,TIGR_CMR:BTH_II0648;locus_tag=BTH_II0648;web_id=BTH_II0648;description=hypothetical protein
pathema|gbt.contig.493	Pathema	gene	759043	760650	.	+	.	ID=pathema|gbt.493.gene.ORF00677
pathema|gbt.contig.493	Pathema	CDS	759043	760650	.	+	.	ID=pathema|gbt.493.cds.ORF00677;Name=BTH_II0649;Parent=pathema|gbt.493.gene.ORF00677;Dbxref=GenBank:ABC35699.1,TIGR_CMR:BTH_II0649,EC:1.14.18.1;locus_tag=BTH_II0649;web_id=BTH_II0649;description=Tyrosinase (Monophenol monooxygenase);Ontology_term=GO:0004503
pathema|gbt.contig.493	Pathema	gene	760766	761200	.	+	.	ID=pathema|gbt.493.gene.ORF00678
pathema|gbt.contig.493	Pathema	CDS	760766	761200	.	+	.	ID=pathema|gbt.493.cds.ORF00678;Name=BTH_II0650;Parent=pathema|gbt.493.gene.ORF00678;Dbxref=GenBank:ABC35379.1,TIGR_CMR:BTH_II0650;locus_tag=BTH_II0650;web_id=BTH_II0650;description=conserved hypothetical protein;Ontology_term=GO:0000004,GO:0005554
pathema|gbt.contig.493	Pathema	gene	761384	761758	.	+	.	ID=pathema|gbt.493.gene.ORF00679
pathema|gbt.contig.493	Pathema	CDS	761384	761758	.	+	.	ID=pathema|gbt.493.cds.ORF00679;Name=BTH_II0651;Parent=pathema|gbt.493.gene.ORF00679;Dbxref=GenBank:ABC35918.1,TIGR_CMR:BTH_II0651;locus_tag=BTH_II0651;web_id=BTH_II0651;description=conserved hypothetical protein;Ontology_term=GO:0003674,GO:0005575,GO:0008150
pathema|gbt.contig.493	Pathema	gene	762115	763644	.	+	.	ID=pathema|gbt.493.gene.ORF00680
pathema|gbt.contig.493	Pathema	CDS	762115	763644	.	+	.	ID=pathema|gbt.493.cds.ORF00680;Name=BTH_II0652;Parent=pathema|gbt.493.gene.ORF00680;Dbxref=GenBank:ABC35063.1,TIGR_CMR:BTH_II0652,EC:1.1.-.-;locus_tag=BTH_II0652;web_id=BTH_II0652;description=cytochrome c family protein
pathema|gbt.contig.493	Pathema	gene	763746	764279	.	+	.	ID=pathema|gbt.493.gene.ORF00681
pathema|gbt.contig.493	Pathema	CDS	763746	764279	.	+	.	ID=pathema|gbt.493.cds.ORF00681;Name=BTH_II0653;Parent=pathema|gbt.493.gene.ORF00681;Dbxref=GenBank:ABC34390.1,TIGR_CMR:BTH_II0653;locus_tag=BTH_II0653;web_id=BTH_II0653;description=probable cytochrome c PA4571
pathema|gbt.contig.493	Pathema	gene	764638	767355	.	-	.	ID=pathema|gbt.493.gene.ORF00682
pathema|gbt.contig.493	Pathema	CDS	764638	767355	.	-	.	ID=pathema|gbt.493.cds.ORF00682;Name=BTH_II0654;Parent=pathema|gbt.493.gene.ORF00682;Dbxref=GenBank:ABC36081.1,TIGR_CMR:BTH_II0654,EC:4.2.1.3;gene_symbol=acnA;locus_tag=BTH_II0654;web_id=BTH_II0654;description=aconitate hydratase 1;Ontology_term=GO:0003994,GO:0006099
pathema|gbt.contig.493	Pathema	gene	767403	768854	.	-	.	ID=pathema|gbt.493.gene.ORF00683
pathema|gbt.contig.493	Pathema	CDS	767403	768854	.	-	.	ID=pathema|gbt.493.cds.ORF00683;Name=BTH_II0655;Parent=pathema|gbt.493.gene.ORF00683;Dbxref=GenBank:ABC35261.1,TIGR_CMR:BTH_II0655,EC:4.2.1.79;gene_symbol=prpD;locus_tag=BTH_II0655;web_id=BTH_II0655;description=2-methylcitrate dehydratase;Ontology_term=GO:0019629,GO:0047547
pathema|gbt.contig.493	Pathema	gene	768933	769442	.	-	.	ID=pathema|gbt.493.gene.ORF00684
pathema|gbt.contig.493	Pathema	CDS	768933	769442	.	-	.	ID=pathema|gbt.493.cds.ORF00684;Name=BTH_II0656;Parent=pathema|gbt.493.gene.ORF00684;Dbxref=GenBank:ABC34775.1,TIGR_CMR:BTH_II0656;locus_tag=BTH_II0656;web_id=BTH_II0656;description=conserved hypothetical protein;Ontology_term=GO:0003674,GO:0005575,GO:0008150
pathema|gbt.contig.493	Pathema	gene	769599	770618	.	-	.	ID=pathema|gbt.493.gene.ORF00685
pathema|gbt.contig.493	Pathema	CDS	769599	770618	.	-	.	ID=pathema|gbt.493.cds.ORF00685;Name=BTH_II0657;Parent=pathema|gbt.493.gene.ORF00685;Dbxref=GenBank:ABC33945.1,TIGR_CMR:BTH_II0657;locus_tag=BTH_II0657;web_id=BTH_II0657;description=HpcH/HpaI aldolase/citrate lyase family protein;Ontology_term=GO:0008152,GO:0016832
pathema|gbt.contig.493	Pathema	gene	771768	772898	.	+	.	ID=pathema|gbt.493.gene.ORF00688
pathema|gbt.contig.493	Pathema	CDS	771768	772898	.	+	.	ID=pathema|gbt.493.cds.ORF00688;Name=BTH_II0659;Parent=pathema|gbt.493.gene.ORF00688;Dbxref=GenBank:ABC34879.1,TIGR_CMR:BTH_II0659;locus_tag=BTH_II0659;web_id=BTH_II0659;description=transcriptional regulator%2C GntR family;Ontology_term=GO:0003700,GO:0006355
pathema|gbt.contig.493	Pathema	gene	770816	771799	.	-	.	ID=pathema|gbt.493.gene.ORF00687
pathema|gbt.contig.493	Pathema	CDS	770816	771799	.	-	.	ID=pathema|gbt.493.cds.ORF00687;Name=BTH_II0658;Parent=pathema|gbt.493.gene.ORF00687;Dbxref=GenBank:ABC35693.1,TIGR_CMR:BTH_II0658;locus_tag=BTH_II0658;web_id=BTH_II0658;description=malate dehydrogenase;Ontology_term=GO:0004470,GO:0006099
pathema|gbt.contig.493	Pathema	gene	773097	773513	.	+	.	ID=pathema|gbt.493.gene.ORF00689
pathema|gbt.contig.493	Pathema	CDS	773097	773513	.	+	.	ID=pathema|gbt.493.cds.ORF00689;Name=BTH_II0660;Parent=pathema|gbt.493.gene.ORF00689;Dbxref=GenBank:ABC34341.1,TIGR_CMR:BTH_II0660,EC:1.3.99.1;gene_symbol=sdhC;locus_tag=BTH_II0660;web_id=BTH_II0660;description=succinate dehydrogenase%2C cytochrome b556 subunit;Ontology_term=GO:0000104,GO:0006099,GO:0045282
pathema|gbt.contig.493	Pathema	gene	773518	773886	.	+	.	ID=pathema|gbt.493.gene.ORF00690
pathema|gbt.contig.493	Pathema	CDS	773518	773886	.	+	.	ID=pathema|gbt.493.cds.ORF00690;Name=BTH_II0661;Parent=pathema|gbt.493.gene.ORF00690;Dbxref=GenBank:ABC34433.1,TIGR_CMR:BTH_II0661,EC:1.3.99.1;gene_symbol=sdhD;locus_tag=BTH_II0661;web_id=BTH_II0661;description=succinate dehydrogenase%2C hydrophobic membrane anchor protein;Ontology_term=GO:0000104,GO:0006099,GO:0045282
pathema|gbt.contig.493	Pathema	gene	773890	775665	.	+	.	ID=pathema|gbt.493.gene.ORF00691
pathema|gbt.contig.493	Pathema	CDS	773890	775665	.	+	.	ID=pathema|gbt.493.cds.ORF00691;Name=BTH_II0662;Parent=pathema|gbt.493.gene.ORF00691;Dbxref=GenBank:ABC36142.1,TIGR_CMR:BTH_II0662;gene_symbol=sdhA;locus_tag=BTH_II0662;web_id=BTH_II0662;description=succinate dehydrogenase%2C flavoprotein subunit;Ontology_term=GO:0000104,GO:0006099,GO:0045282
pathema|gbt.contig.493	Pathema	gene	775687	776388	.	+	.	ID=pathema|gbt.493.gene.ORF00692
pathema|gbt.contig.493	Pathema	CDS	775687	776388	.	+	.	ID=pathema|gbt.493.cds.ORF00692;Name=BTH_II0663;Parent=pathema|gbt.493.gene.ORF00692;Dbxref=GenBank:ABC36072.1,TIGR_CMR:BTH_II0663;gene_symbol=sdhB;locus_tag=BTH_II0663;web_id=BTH_II0663;description=succinate dehydrogenase%2C iron-sulfur protein;Ontology_term=GO:0000104,GO:0005489,GO:0006099,GO:0045282
pathema|gbt.contig.493	Pathema	gene	776390	776662	.	+	.	ID=pathema|gbt.493.gene.ORF00693
pathema|gbt.contig.493	Pathema	CDS	776390	776662	.	+	.	ID=pathema|gbt.493.cds.ORF00693;Name=BTH_II0664;Parent=pathema|gbt.493.gene.ORF00693;Dbxref=GenBank:ABC35563.1,TIGR_CMR:BTH_II0664;locus_tag=BTH_II0664;web_id=BTH_II0664;description=TPR repeat protein;Ontology_term=GO:0003674,GO:0008150
pathema|gbt.contig.493	Pathema	gene	776715	778016	.	+	.	ID=pathema|gbt.493.gene.ORF00694
pathema|gbt.contig.493	Pathema	CDS	776715	778016	.	+	.	ID=pathema|gbt.493.cds.ORF00694;Name=BTH_II0665;Parent=pathema|gbt.493.gene.ORF00694;Dbxref=GenBank:ABC34106.1,TIGR_CMR:BTH_II0665,EC:2.3.3.1;gene_symbol=gltA;locus_tag=BTH_II0665;web_id=BTH_II0665;description=citrate (Si)-synthase;Ontology_term=GO:0004108,GO:0006099
pathema|gbt.contig.493	Pathema	gene	778127	779095	.	-	.	ID=pathema|gbt.493.gene.ORF00695
pathema|gbt.contig.493	Pathema	CDS	778127	779095	.	-	.	ID=pathema|gbt.493.cds.ORF00695;Name=BTH_II0666;Parent=pathema|gbt.493.gene.ORF00695;Dbxref=GenBank:ABC35958.1,TIGR_CMR:BTH_II0666;locus_tag=BTH_II0666;web_id=BTH_II0666;description=transcriptional regulator%2C AraC family;Ontology_term=GO:0003700,GO:0006355
pathema|gbt.contig.493	Pathema	gene	779171	779560	.	+	.	ID=pathema|gbt.493.gene.ORF00696
pathema|gbt.contig.493	Pathema	CDS	779171	779560	.	+	.	ID=pathema|gbt.493.cds.ORF00696;Name=BTH_II0667;Parent=pathema|gbt.493.gene.ORF00696;Dbxref=GenBank:ABC34564.1,TIGR_CMR:BTH_II0667;locus_tag=BTH_II0667;web_id=BTH_II0667;description=glyoxalase family protein family;Ontology_term=GO:0003824,GO:0008152
pathema|gbt.contig.493	Pathema	gene	780146	780274	.	+	.	ID=pathema|gbt.493.gene.ORF00697
pathema|gbt.contig.493	Pathema	CDS	780146	780274	.	+	.	ID=pathema|gbt.493.cds.ORF00697;Name=BTH_II0668;Parent=pathema|gbt.493.gene.ORF00697;Dbxref=GenBank:ABC34497.1,TIGR_CMR:BTH_II0668;locus_tag=BTH_II0668;web_id=BTH_II0668;description=hypothetical protein
pathema|gbt.contig.493	Pathema	gene	780375	781619	.	+	.	ID=pathema|gbt.493.gene.ORF00699
pathema|gbt.contig.493	Pathema	CDS	780375	781619	.	+	.	ID=pathema|gbt.493.cds.ORF00699;Name=BTH_II0669;Parent=pathema|gbt.493.gene.ORF00699;Dbxref=GenBank:ABC35412.1,TIGR_CMR:BTH_II0669;locus_tag=BTH_II0669;web_id=BTH_II0669;description=conserved hypothetical protein;Ontology_term=GO:0003674,GO:0005575,GO:0008150
pathema|gbt.contig.493	Pathema	gene	782223	784973	.	-	.	ID=pathema|gbt.493.gene.ORF00700
pathema|gbt.contig.493	Pathema	CDS	782223	784973	.	-	.	ID=pathema|gbt.493.cds.ORF00700;Name=BTH_II0670;Parent=pathema|gbt.493.gene.ORF00700;Dbxref=GenBank:ABC36040.1,TIGR_CMR:BTH_II0670;locus_tag=BTH_II0670;web_id=BTH_II0670;description=2-oxo-acid dehydrogenase E1 component;Ontology_term=GO:0003824
pathema|gbt.contig.493	Pathema	gene	785134	785661	.	+	.	ID=pathema|gbt.493.gene.ORF00701
pathema|gbt.contig.493	Pathema	CDS	785134	785661	.	+	.	ID=pathema|gbt.493.cds.ORF00701;Name=BTH_II0671;Parent=pathema|gbt.493.gene.ORF00701;Dbxref=GenBank:ABC34519.1,TIGR_CMR:BTH_II0671;locus_tag=BTH_II0671;web_id=BTH_II0671;description=Bkd operon transcriptional regulator;Ontology_term=GO:0003700,GO:0006355
pathema|gbt.contig.493	Pathema	gene	785855	787264	.	+	.	ID=pathema|gbt.493.gene.ORF00702
pathema|gbt.contig.493	Pathema	CDS	785855	787264	.	+	.	ID=pathema|gbt.493.cds.ORF00702;Name=BTH_II0672;Parent=pathema|gbt.493.gene.ORF00702;Dbxref=GenBank:ABC34998.1,TIGR_CMR:BTH_II0672,EC:4.2.1.33;gene_symbol=leuC;locus_tag=BTH_II0672;web_id=BTH_II0672;description=3-isopropylmalate dehydratase%2C large subunit;Ontology_term=GO:0003861,GO:0009098,GO:0009316
pathema|gbt.contig.493	Pathema	gene	787488	788138	.	+	.	ID=pathema|gbt.493.gene.ORF00703
pathema|gbt.contig.493	Pathema	CDS	787488	788138	.	+	.	ID=pathema|gbt.493.cds.ORF00703;Name=BTH_II0673;Parent=pathema|gbt.493.gene.ORF00703;Dbxref=GenBank:ABC35177.1,TIGR_CMR:BTH_II0673,EC:4.2.1.33;gene_symbol=leuD;locus_tag=BTH_II0673;web_id=BTH_II0673;description=3-isopropylmalate dehydratase%2C small subunit;Ontology_term=GO:0003861,GO:0009098,GO:0009316
pathema|gbt.contig.493	Pathema	gene	788252	789319	.	+	.	ID=pathema|gbt.493.gene.ORF00704
pathema|gbt.contig.493	Pathema	CDS	788252	789319	.	+	.	ID=pathema|gbt.493.cds.ORF00704;Name=BTH_II0674;Parent=pathema|gbt.493.gene.ORF00704;Dbxref=GenBank:ABC35976.1,TIGR_CMR:BTH_II0674,EC:1.1.1.85;gene_symbol=leuB;locus_tag=BTH_II0674;web_id=BTH_II0674;description=3-isopropylmalate dehydrogenase;Ontology_term=GO:0000287,GO:0003862,GO:0005737,GO:0009098,GO:0016652,GO:0030145
pathema|gbt.contig.493	Pathema	gene	789691	790812	.	+	.	ID=pathema|gbt.493.gene.ORF00705
pathema|gbt.contig.493	Pathema	CDS	789691	790812	.	+	.	ID=pathema|gbt.493.cds.ORF00705;Name=BTH_II0675;Parent=pathema|gbt.493.gene.ORF00705;Dbxref=GenBank:ABC34175.1,TIGR_CMR:BTH_II0675,EC:1.2.1.11;gene_symbol=asd;locus_tag=BTH_II0675;web_id=BTH_II0675;description=aspartate-semialdehyde dehydrogenase;Ontology_term=GO:0004073,GO:0009086,GO:0009088,GO:0009089,GO:0009097
pathema|gbt.contig.493	Pathema	gene	790948	793482	.	+	.	ID=pathema|gbt.493.gene.ORF00706
pathema|gbt.contig.493	Pathema	CDS	790948	793482	.	+	.	ID=pathema|gbt.493.cds.ORF00706;Name=BTH_II0676;Parent=pathema|gbt.493.gene.ORF00706;Dbxref=GenBank:ABC34339.1,TIGR_CMR:BTH_II0676;locus_tag=BTH_II0676;web_id=BTH_II0676;description=probable transmembrane protein
pathema|gbt.contig.493	Pathema	gene	793482	794294	.	+	.	ID=pathema|gbt.493.gene.ORF00707
pathema|gbt.contig.493	Pathema	CDS	793482	794294	.	+	.	ID=pathema|gbt.493.cds.ORF00707;Name=BTH_II0677;Parent=pathema|gbt.493.gene.ORF00707;Dbxref=GenBank:ABC36079.1,TIGR_CMR:BTH_II0677,EC:5.4.99.12;gene_symbol=truA;locus_tag=BTH_II0677;web_id=BTH_II0677;description=tRNA pseudouridine synthase A;Ontology_term=GO:0006400,GO:0016439
pathema|gbt.contig.493	Pathema	gene	794291	795034	.	+	.	ID=pathema|gbt.493.gene.ORF00708
pathema|gbt.contig.493	Pathema	CDS	794291	795034	.	+	.	ID=pathema|gbt.493.cds.ORF00708;Name=BTH_II0678;Parent=pathema|gbt.493.gene.ORF00708;Dbxref=GenBank:ABC35671.1,TIGR_CMR:BTH_II0678,EC:5.3.1.24;gene_symbol=trpF;locus_tag=BTH_II0678;web_id=BTH_II0678;description=phosphoribosylanthranilate isomerase;Ontology_term=GO:0004640,GO:0006568
pathema|gbt.contig.493	Pathema	gene	795104	796297	.	+	.	ID=pathema|gbt.493.gene.ORF00710
pathema|gbt.contig.493	Pathema	CDS	795104	796297	.	+	.	ID=pathema|gbt.493.cds.ORF00710;Name=BTH_II0679;Parent=pathema|gbt.493.gene.ORF00710;Dbxref=GenBank:ABC35164.1,TIGR_CMR:BTH_II0679,EC:4.2.1.20;gene_symbol=trpB;locus_tag=BTH_II0679;web_id=BTH_II0679;description=tryptophan synthase%2C beta subunit;Ontology_term=GO:0000162,GO:0004834
pathema|gbt.contig.493	Pathema	gene	796386	797165	.	+	.	ID=pathema|gbt.493.gene.ORF00711
pathema|gbt.contig.493	Pathema	CDS	796386	797165	.	+	.	ID=pathema|gbt.493.cds.ORF00711;Name=BTH_II0680;Parent=pathema|gbt.493.gene.ORF00711;Dbxref=GenBank:ABC34789.1,TIGR_CMR:BTH_II0680,EC:2.1.1.72;gene_symbol=rsrIM;locus_tag=BTH_II0680;web_id=BTH_II0680;description=DNA modification methylase RsrI;Ontology_term=GO:0006306,GO:0009008
pathema|gbt.contig.493	Pathema	gene	797208	798023	.	+	.	ID=pathema|gbt.493.gene.ORF00712
pathema|gbt.contig.493	Pathema	CDS	797208	798023	.	+	.	ID=pathema|gbt.493.cds.ORF00712;Name=BTH_II0681;Parent=pathema|gbt.493.gene.ORF00712;Dbxref=GenBank:ABC35406.1,TIGR_CMR:BTH_II0681,EC:4.2.1.20;gene_symbol=trpA;locus_tag=BTH_II0681;web_id=BTH_II0681;description=tryptophan synthase%2C alpha subunit;Ontology_term=GO:0000162,GO:0004834
pathema|gbt.contig.493	Pathema	gene	798103	798975	.	+	.	ID=pathema|gbt.493.gene.ORF00713
pathema|gbt.contig.493	Pathema	CDS	798103	798975	.	+	.	ID=pathema|gbt.493.cds.ORF00713;Name=BTH_II0682;Parent=pathema|gbt.493.gene.ORF00713;Dbxref=GenBank:ABC34607.1,TIGR_CMR:BTH_II0682,EC:6.4.1.2;gene_symbol=accD;locus_tag=BTH_II0682;web_id=BTH_II0682;description=acetyl-CoA carboxylase%2C carboxyl transferase%2C beta subunit;Ontology_term=GO:0003989,GO:0006633,GO:0009317
pathema|gbt.contig.493	Pathema	gene	799088	800401	.	+	.	ID=pathema|gbt.493.gene.ORF00714
pathema|gbt.contig.493	Pathema	CDS	799088	800401	.	+	.	ID=pathema|gbt.493.cds.ORF00714;Name=BTH_II0683;Parent=pathema|gbt.493.gene.ORF00714;Dbxref=GenBank:ABC34075.1,TIGR_CMR:BTH_II0683,EC:6.3.2.17 6.3.2.12;gene_symbol=folC;locus_tag=BTH_II0683;web_id=BTH_II0683;description=FolC bifunctional protein;Ontology_term=GO:0004326,GO:0008841,GO:0046654
pathema|gbt.contig.493	Pathema	gene	800506	801246	.	+	.	ID=pathema|gbt.493.gene.ORF00715
pathema|gbt.contig.493	Pathema	CDS	800506	801246	.	+	.	ID=pathema|gbt.493.cds.ORF00715;Name=BTH_II0684;Parent=pathema|gbt.493.gene.ORF00715;Dbxref=GenBank:ABC35635.1,TIGR_CMR:BTH_II0684;locus_tag=BTH_II0684;web_id=BTH_II0684;description=sporulation and cell division repeat protein;Ontology_term=GO:0000004,GO:0005554
pathema|gbt.contig.493	Pathema	gene	801253	801747	.	+	.	ID=pathema|gbt.493.gene.ORF00716
pathema|gbt.contig.493	Pathema	CDS	801253	801747	.	+	.	ID=pathema|gbt.493.cds.ORF00716;Name=BTH_II0685;Parent=pathema|gbt.493.gene.ORF00716;Dbxref=GenBank:ABC34830.1,TIGR_CMR:BTH_II0685;locus_tag=BTH_II0685;web_id=BTH_II0685;description=CvpA family protein;Ontology_term=GO:0003674,GO:0008150
pathema|gbt.contig.493	Pathema	gene	801800	803335	.	+	.	ID=pathema|gbt.493.gene.ORF00717
pathema|gbt.contig.493	Pathema	CDS	801800	803335	.	+	.	ID=pathema|gbt.493.cds.ORF00717;Name=BTH_II0686;Parent=pathema|gbt.493.gene.ORF00717;Dbxref=GenBank:ABC34303.1,TIGR_CMR:BTH_II0686,EC:2.4.2.14;gene_symbol=purF;locus_tag=BTH_II0686;web_id=BTH_II0686;description=amidophosphoribosyltransferase;Ontology_term=GO:0004044,GO:0009152
pathema|gbt.contig.493	Pathema	gene	803558	804775	.	+	.	ID=pathema|gbt.493.gene.ORF00718
pathema|gbt.contig.493	Pathema	CDS	803558	804775	.	+	.	ID=pathema|gbt.493.cds.ORF00718;Name=BTH_II0687;Parent=pathema|gbt.493.gene.ORF00718;Dbxref=GenBank:ABC35935.1,TIGR_CMR:BTH_II0687,EC:4.2.99.-;gene_symbol=metZ;locus_tag=BTH_II0687;web_id=BTH_II0687;description=O-succinylhomoserine sulfhydrylase;Ontology_term=GO:0008652,GO:0016835
pathema|gbt.contig.493	Pathema	gene	804868	805248	.	+	.	ID=pathema|gbt.493.gene.ORF00720
pathema|gbt.contig.493	Pathema	CDS	804868	805248	.	+	.	ID=pathema|gbt.493.cds.ORF00720;Name=BTH_II0688;Parent=pathema|gbt.493.gene.ORF00720;Dbxref=GenBank:ABC34031.1,TIGR_CMR:BTH_II0688;locus_tag=BTH_II0688;web_id=BTH_II0688;description=cupin domain protein;Ontology_term=GO:0003674,GO:0008150
pathema|gbt.contig.493	Pathema	gene	805233	806201	.	-	.	ID=pathema|gbt.493.gene.ORF00719
pathema|gbt.contig.493	Pathema	CDS	805233	806201	.	-	.	ID=pathema|gbt.493.cds.ORF00719;Name=BTH_II0689;Parent=pathema|gbt.493.gene.ORF00719;Dbxref=GenBank:ABC35294.1,TIGR_CMR:BTH_II0689;locus_tag=BTH_II0689;web_id=BTH_II0689;description=NAD-dependent epimerase/dehydratase family protein;Ontology_term=GO:0009225,GO:0051287
pathema|gbt.contig.493	Pathema	gene	806188	807231	.	-	.	ID=pathema|gbt.493.gene.ORF00721
pathema|gbt.contig.493	Pathema	CDS	806188	807231	.	-	.	ID=pathema|gbt.493.cds.ORF00721;Name=BTH_II0690;Parent=pathema|gbt.493.gene.ORF00721;Dbxref=GenBank:ABC34776.1,TIGR_CMR:BTH_II0690,EC:4.2.1.47;gene_symbol=gmd;locus_tag=BTH_II0690;web_id=BTH_II0690;description=GDP-mannose 4%2C6-dehydratase;Ontology_term=GO:0000271,GO:0008446
pathema|gbt.contig.493	Pathema	gene	807267	808325	.	-	.	ID=pathema|gbt.493.gene.ORF00722
pathema|gbt.contig.493	Pathema	CDS	807267	808325	.	-	.	ID=pathema|gbt.493.cds.ORF00722;Name=BTH_II0691;Parent=pathema|gbt.493.gene.ORF00722;Dbxref=GenBank:ABC36280.1,TIGR_CMR:BTH_II0691;locus_tag=BTH_II0691;web_id=BTH_II0691;description=putative acyltransferase;Ontology_term=GO:0008152,GO:0008415,GO:0016021
pathema|gbt.contig.493	Pathema	gene	808499	808729	.	+	.	ID=pathema|gbt.493.gene.ORF00724
pathema|gbt.contig.493	Pathema	CDS	808499	808729	.	+	.	ID=pathema|gbt.493.cds.ORF00724;Name=BTH_II0692;Parent=pathema|gbt.493.gene.ORF00724;Dbxref=GenBank:ABC35949.1,TIGR_CMR:BTH_II0692;locus_tag=BTH_II0692;web_id=BTH_II0692;description=hypothetical protein
pathema|gbt.contig.493	Pathema	gene	808895	811060	.	+	.	ID=pathema|gbt.493.gene.ORF00725
pathema|gbt.contig.493	Pathema	CDS	808895	811060	.	+	.	ID=pathema|gbt.493.cds.ORF00725;Name=BTH_II0693;Parent=pathema|gbt.493.gene.ORF00725;Dbxref=GenBank:ABC35270.1,TIGR_CMR:BTH_II0693;locus_tag=BTH_II0693;web_id=BTH_II0693;description=conserved hypothetical protein;Ontology_term=GO:0003674,GO:0005575,GO:0008150
pathema|gbt.contig.493	Pathema	gene	811112	812578	.	+	.	ID=pathema|gbt.493.gene.ORF00726
pathema|gbt.contig.493	Pathema	CDS	811112	812578	.	+	.	ID=pathema|gbt.493.cds.ORF00726;Name=BTH_II0694;Parent=pathema|gbt.493.gene.ORF00726;Dbxref=GenBank:ABC34936.1,TIGR_CMR:BTH_II0694;locus_tag=BTH_II0694;web_id=BTH_II0694;description=polysaccharide biosynthesis protein;Ontology_term=GO:0000271,GO:0015159
pathema|gbt.contig.493	Pathema	gene	812575	815040	.	+	.	ID=pathema|gbt.493.gene.ORF00727
pathema|gbt.contig.493	Pathema	CDS	812575	815040	.	+	.	ID=pathema|gbt.493.cds.ORF00727;Name=BTH_II0695;Parent=pathema|gbt.493.gene.ORF00727;Dbxref=GenBank:ABC34273.1,TIGR_CMR:BTH_II0695,EC:2.4.1.-;locus_tag=BTH_II0695;web_id=BTH_II0695;description=glycosyl transferase%2C group 1 family domain protein;Ontology_term=GO:0000271,GO:0016757
pathema|gbt.contig.493	Pathema	gene	815109	815216	.	+	.	ID=pathema|gbt.493.gene.ORF00728
pathema|gbt.contig.493	Pathema	CDS	815109	815216	.	+	.	ID=pathema|gbt.493.cds.ORF00728;Name=BTH_II0696;Parent=pathema|gbt.493.gene.ORF00728;Dbxref=GenBank:ABC34445.1,TIGR_CMR:BTH_II0696;locus_tag=BTH_II0696;web_id=BTH_II0696;description=hypothetical protein
pathema|gbt.contig.493	Pathema	gene	815753	816985	.	-	.	ID=pathema|gbt.493.gene.ORF00729
pathema|gbt.contig.493	Pathema	CDS	815753	816985	.	-	.	ID=pathema|gbt.493.cds.ORF00729;Name=BTH_II0697;Parent=pathema|gbt.493.gene.ORF00729;Dbxref=GenBank:ABC36090.1,TIGR_CMR:BTH_II0697;locus_tag=BTH_II0697;web_id=BTH_II0697;description=putative O-antigen acetylase
pathema|gbt.contig.493	Pathema	gene	817143	817286	.	+	.	ID=pathema|gbt.493.gene.ORF00730
pathema|gbt.contig.493	Pathema	CDS	817143	817286	.	+	.	ID=pathema|gbt.493.cds.ORF00730;Name=BTH_II0698;Parent=pathema|gbt.493.gene.ORF00730;Dbxref=GenBank:ABC34109.1,TIGR_CMR:BTH_II0698;locus_tag=BTH_II0698;web_id=BTH_II0698;description=conserved hypothetical protein;Ontology_term=GO:0003674,GO:0005575,GO:0008150
pathema|gbt.contig.493	Pathema	gene	817561	818448	.	+	.	ID=pathema|gbt.493.gene.ORF00731
pathema|gbt.contig.493	Pathema	CDS	817561	818448	.	+	.	ID=pathema|gbt.493.cds.ORF00731;Name=BTH_II0699;Parent=pathema|gbt.493.gene.ORF00731;Dbxref=GenBank:ABC35790.1,TIGR_CMR:BTH_II0699,EC:2.7.7.9;gene_symbol=galU;locus_tag=BTH_II0699;web_id=BTH_II0699;description=UTP-glucose-1-phosphate uridylyltransferase;Ontology_term=GO:0003983,GO:0009225
pathema|gbt.contig.493	Pathema	gene	820250	820693	.	+	.	ID=pathema|gbt.493.gene.ORF00733
pathema|gbt.contig.493	Pathema	CDS	820250	820693	.	+	.	ID=pathema|gbt.493.cds.ORF00733;Name=BTH_II0701;Parent=pathema|gbt.493.gene.ORF00733;Dbxref=GenBank:ABC35428.1,TIGR_CMR:BTH_II0701;gene_symbol=bph2;locus_tag=BTH_II0701;web_id=BTH_II0701;description=histone H1 homolog BpH2;Ontology_term=GO:0003677,GO:0005694,GO:0042262
pathema|gbt.contig.493	Pathema	gene	818848	820251	.	-	.	ID=pathema|gbt.493.gene.ORF00732
pathema|gbt.contig.493	Pathema	CDS	818848	820251	.	-	.	ID=pathema|gbt.493.cds.ORF00732;Name=BTH_II0700;Parent=pathema|gbt.493.gene.ORF00732;Dbxref=GenBank:ABC36104.1,TIGR_CMR:BTH_II0700;locus_tag=BTH_II0700;web_id=BTH_II0700;description=putative acyltransferase;Ontology_term=GO:0008152,GO:0008415,GO:0016021
pathema|gbt.contig.493	Pathema	gene	821822	822985	.	-	.	ID=pathema|gbt.493.gene.ORF00734
pathema|gbt.contig.493	Pathema	CDS	821822	822985	.	-	.	ID=pathema|gbt.493.cds.ORF00734;Name=BTH_II0702;Parent=pathema|gbt.493.gene.ORF00734;Dbxref=GenBank:ABC34143.1,TIGR_CMR:BTH_II0702;locus_tag=BTH_II0702;web_id=BTH_II0702;description=outer membrane porin;Ontology_term=GO:0006810,GO:0015288,GO:0016020
pathema|gbt.contig.493	Pathema	gene	823442	824419	.	-	.	ID=pathema|gbt.493.gene.ORF00735
pathema|gbt.contig.493	Pathema	CDS	823442	824419	.	-	.	ID=pathema|gbt.493.cds.ORF00735;Name=BTH_II0703;Parent=pathema|gbt.493.gene.ORF00735;Dbxref=GenBank:ABC36156.1,TIGR_CMR:BTH_II0703;locus_tag=BTH_II0703;web_id=BTH_II0703;description=putative ribonuclease BN;Ontology_term=GO:0004540,GO:0006396,GO:0016021
pathema|gbt.contig.493	Pathema	gene	824608	824841	.	-	.	ID=pathema|gbt.493.gene.ORF00736
pathema|gbt.contig.493	Pathema	CDS	824608	824841	.	-	.	ID=pathema|gbt.493.cds.ORF00736;Name=BTH_II0704;Parent=pathema|gbt.493.gene.ORF00736;Dbxref=GenBank:ABC34533.1,TIGR_CMR:BTH_II0704;locus_tag=BTH_II0704;web_id=BTH_II0704;description=conserved hypothetical protein;Ontology_term=GO:0003674,GO:0005575,GO:0008150
pathema|gbt.contig.493	Pathema	gene	825393	826160	.	+	.	ID=pathema|gbt.493.gene.ORF00738
pathema|gbt.contig.493	Pathema	CDS	825393	826160	.	+	.	ID=pathema|gbt.493.cds.ORF00738;Name=BTH_II0705;Parent=pathema|gbt.493.gene.ORF00738;Dbxref=GenBank:ABC35905.1,TIGR_CMR:BTH_II0705;locus_tag=BTH_II0705;web_id=BTH_II0705;description=succinylglutamate desuccinylase / aspartoacylase family protein%2C internal deletion
pathema|gbt.contig.493	Pathema	gene	826157	826924	.	+	.	ID=pathema|gbt.493.gene.ORF00739
pathema|gbt.contig.493	Pathema	CDS	826157	826924	.	+	.	ID=pathema|gbt.493.cds.ORF00739;Name=BTH_II0706;Parent=pathema|gbt.493.gene.ORF00739;Dbxref=GenBank:ABC35367.1,TIGR_CMR:BTH_II0706;locus_tag=BTH_II0706;web_id=BTH_II0706;description=conserved hypothetical protein;Ontology_term=GO:0003674,GO:0005575,GO:0008150
pathema|gbt.contig.493	Pathema	gene	827701	830772	.	+	.	ID=pathema|gbt.493.gene.ORF00740
pathema|gbt.contig.493	Pathema	CDS	827701	830772	.	+	.	ID=pathema|gbt.493.cds.ORF00740;Name=BTH_II0707;Parent=pathema|gbt.493.gene.ORF00740;Dbxref=GenBank:ABC34272.1,TIGR_CMR:BTH_II0707;locus_tag=BTH_II0707;web_id=BTH_II0707;description=formate dehydrogenase%2C alpha subunit%2C selenocysteine-containing
pathema|gbt.contig.493	Pathema	gene	830783	831697	.	+	.	ID=pathema|gbt.493.gene.ORF00742
pathema|gbt.contig.493	Pathema	CDS	830783	831697	.	+	.	ID=pathema|gbt.493.cds.ORF00742;Name=BTH_II0708;Parent=pathema|gbt.493.gene.ORF00742;Dbxref=GenBank:ABC34617.1,TIGR_CMR:BTH_II0708,EC:1.2.1.2;gene_symbol=fdoH;locus_tag=BTH_II0708;web_id=BTH_II0708;description=formate dehydrogenase%2C beta subunit;Ontology_term=GO:0008863,GO:0009055,GO:0009061,GO:0009326
pathema|gbt.contig.493	Pathema	gene	831694	832320	.	+	.	ID=pathema|gbt.493.gene.ORF00743
pathema|gbt.contig.493	Pathema	CDS	831694	832320	.	+	.	ID=pathema|gbt.493.cds.ORF00743;Name=BTH_II0709;Parent=pathema|gbt.493.gene.ORF00743;Dbxref=GenBank:ABC34556.1,TIGR_CMR:BTH_II0709,EC:1.2.1.2;locus_tag=BTH_II0709;web_id=BTH_II0709;description=formate dehydrogenase%2C gamma subunit;Ontology_term=GO:0008863,GO:0009055,GO:0009061,GO:0009326
pathema|gbt.contig.493	Pathema	gene	832507	833469	.	+	.	ID=pathema|gbt.493.gene.ORF00744
pathema|gbt.contig.493	Pathema	CDS	832507	833469	.	+	.	ID=pathema|gbt.493.cds.ORF00744;Name=BTH_II0710;Parent=pathema|gbt.493.gene.ORF00744;Dbxref=GenBank:ABC35747.1,TIGR_CMR:BTH_II0710;gene_symbol=fdhE;locus_tag=BTH_II0710;web_id=BTH_II0710;description=formate dehydrogenase accessory protein FdhE;Ontology_term=GO:0008863,GO:0015942
pathema|gbt.contig.493	Pathema	gene	833466	834908	.	+	.	ID=pathema|gbt.493.gene.ORF00745
pathema|gbt.contig.493	Pathema	CDS	833466	834908	.	+	.	ID=pathema|gbt.493.cds.ORF00745;Name=BTH_II0711;Parent=pathema|gbt.493.gene.ORF00745;Dbxref=GenBank:ABC35202.1,TIGR_CMR:BTH_II0711,EC:2.9.1.1;gene_symbol=selA;locus_tag=BTH_II0711;web_id=BTH_II0711;description=L-seryl-tRNA selenium transferase;Ontology_term=GO:0004125,GO:0016260
pathema|gbt.contig.493	Pathema	gene	834905	836830	.	+	.	ID=pathema|gbt.493.gene.ORF00746
pathema|gbt.contig.493	Pathema	CDS	834905	836830	.	+	.	ID=pathema|gbt.493.cds.ORF00746;Name=BTH_II0712;Parent=pathema|gbt.493.gene.ORF00746;Dbxref=GenBank:ABC35601.1,TIGR_CMR:BTH_II0712;gene_symbol=selB;locus_tag=BTH_II0712;web_id=BTH_II0712;description=translation elongation factor%2C selenocysteine-specific;Ontology_term=GO:0001514,GO:0003746,GO:0006414
pathema|gbt.contig.493	Pathema	gene	837036	837752	.	+	.	ID=pathema|gbt.493.gene.ORFA07744
pathema|gbt.contig.493	Pathema	CDS	837036	837752	.	+	.	ID=pathema|gbt.493.cds.ORFA07744;Name=BTH_II0714;Parent=pathema|gbt.493.gene.ORFA07744;Dbxref=TIGR_CMR:BTH_II0714;locus_tag=BTH_II0714;web_id=BTH_II0714;description=putative integrase
pathema|gbt.contig.493	Pathema	gene	838211	839395	.	-	.	ID=pathema|gbt.493.gene.ORF00748
pathema|gbt.contig.493	Pathema	CDS	838211	839395	.	-	.	ID=pathema|gbt.493.cds.ORF00748;Name=BTH_II0715;Parent=pathema|gbt.493.gene.ORF00748;Dbxref=GenBank:ABC34952.1,TIGR_CMR:BTH_II0715;locus_tag=BTH_II0715;web_id=BTH_II0715;description=putative acyltransferase;Ontology_term=GO:0008152,GO:0008415
pathema|gbt.contig.493	Pathema	gene	839851	840036	.	+	.	ID=pathema|gbt.493.gene.ORF00749
pathema|gbt.contig.493	Pathema	CDS	839851	840036	.	+	.	ID=pathema|gbt.493.cds.ORF00749;Name=BTH_II0716;Parent=pathema|gbt.493.gene.ORF00749;Dbxref=GenBank:ABC34116.1,TIGR_CMR:BTH_II0716;locus_tag=BTH_II0716;web_id=BTH_II0716;description=transposase
pathema|gbt.contig.493	Pathema	gene	840112	840819	.	+	.	ID=pathema|gbt.493.gene.ORF00750
pathema|gbt.contig.493	Pathema	CDS	840112	840819	.	+	.	ID=pathema|gbt.493.cds.ORF00750;Name=BTH_II0717;Parent=pathema|gbt.493.gene.ORF00750;Dbxref=GenBank:ABC35994.1,TIGR_CMR:BTH_II0717;locus_tag=BTH_II0717;web_id=BTH_II0717;description=transposase
pathema|gbt.contig.493	Pathema	gene	841121	841459	.	-	.	ID=pathema|gbt.493.gene.ORF00751
pathema|gbt.contig.493	Pathema	CDS	841121	841459	.	-	.	ID=pathema|gbt.493.cds.ORF00751;Name=BTH_II0718;Parent=pathema|gbt.493.gene.ORF00751;Dbxref=GenBank:ABC35334.1,TIGR_CMR:BTH_II0718;locus_tag=BTH_II0718;web_id=BTH_II0718;description=hypothetical protein
pathema|gbt.contig.493	Pathema	gene	842385	842852	.	-	.	ID=pathema|gbt.493.gene.ORF00752
pathema|gbt.contig.493	Pathema	CDS	842385	842852	.	-	.	ID=pathema|gbt.493.cds.ORF00752;Name=BTH_II0719;Parent=pathema|gbt.493.gene.ORF00752;Dbxref=GenBank:ABC35396.1,TIGR_CMR:BTH_II0719;locus_tag=BTH_II0719;web_id=BTH_II0719;description=avidin family protein;Ontology_term=GO:0003674,GO:0008150
pathema|gbt.contig.493	Pathema	gene	843661	844413	.	-	.	ID=pathema|gbt.493.gene.ORF00753
pathema|gbt.contig.493	Pathema	CDS	843661	844413	.	-	.	ID=pathema|gbt.493.cds.ORF00753;Name=BTH_II0720;Parent=pathema|gbt.493.gene.ORF00753;Dbxref=GenBank:ABC34573.1,TIGR_CMR:BTH_II0720;locus_tag=BTH_II0720;web_id=BTH_II0720;description=hypothetical protein
pathema|gbt.contig.493	Pathema	gene	845217	846821	.	-	.	ID=pathema|gbt.493.gene.ORF00754
pathema|gbt.contig.493	Pathema	CDS	845217	846821	.	-	.	ID=pathema|gbt.493.cds.ORF00754;Name=BTH_II0721;Parent=pathema|gbt.493.gene.ORF00754;Dbxref=GenBank:ABC34408.1,TIGR_CMR:BTH_II0721,EC:3.5.1.4;locus_tag=BTH_II0721;web_id=BTH_II0721;description=putative glutamyl-tRNA
pathema|gbt.contig.493	Pathema	gene	847168	847659	.	-	.	ID=pathema|gbt.493.gene.ORF00755
pathema|gbt.contig.493	Pathema	CDS	847168	847659	.	-	.	ID=pathema|gbt.493.cds.ORF00755;Name=BTH_II0722;Parent=pathema|gbt.493.gene.ORF00755;Dbxref=GenBank:ABC35824.1,TIGR_CMR:BTH_II0722;locus_tag=BTH_II0722;web_id=BTH_II0722;description=conserved hypothetical protein;Ontology_term=GO:0003674,GO:0005575,GO:0008150
pathema|gbt.contig.493	Pathema	gene	848397	850592	.	-	.	ID=pathema|gbt.493.gene.ORF00756
pathema|gbt.contig.493	Pathema	CDS	848397	850592	.	-	.	ID=pathema|gbt.493.cds.ORF00756;Name=BTH_II0723;Parent=pathema|gbt.493.gene.ORF00756;Dbxref=GenBank:ABC35066.1,TIGR_CMR:BTH_II0723,EC:3.2.1.21;gene_symbol=bglB;locus_tag=BTH_II0723;web_id=BTH_II0723;description=beta-glucosidase;Ontology_term=GO:0008422
pathema|gbt.contig.493	Pathema	gene	851070	851981	.	-	.	ID=pathema|gbt.493.gene.ORF00757
pathema|gbt.contig.493	Pathema	CDS	851070	851981	.	-	.	ID=pathema|gbt.493.cds.ORF00757;Name=BTH_II0724;Parent=pathema|gbt.493.gene.ORF00757;Dbxref=GenBank:ABC34417.1,TIGR_CMR:BTH_II0724;locus_tag=BTH_II0724;web_id=BTH_II0724;description=putative transcriptional regulator%2C IclR family
pathema|gbt.contig.493	Pathema	gene	852095	854446	.	+	.	ID=pathema|gbt.493.gene.ORF00758
pathema|gbt.contig.493	Pathema	CDS	852095	854446	.	+	.	ID=pathema|gbt.493.cds.ORF00758;Name=BTH_II0725;Parent=pathema|gbt.493.gene.ORF00758;Dbxref=GenBank:ABC36121.1,TIGR_CMR:BTH_II0725;locus_tag=BTH_II0725;web_id=BTH_II0725;description=cytochrome P450 family protein;Ontology_term=GO:0008152,GO:0009055,GO:0016491
pathema|gbt.contig.493	Pathema	gene	854508	855875	.	+	.	ID=pathema|gbt.493.gene.ORF00759
pathema|gbt.contig.493	Pathema	CDS	854508	855875	.	+	.	ID=pathema|gbt.493.cds.ORF00759;Name=BTH_II0726;Parent=pathema|gbt.493.gene.ORF00759;Dbxref=GenBank:ABC35449.1,TIGR_CMR:BTH_II0726;locus_tag=BTH_II0726;web_id=BTH_II0726;description=4-hydroxybenzoate transporter
pathema|gbt.contig.493	Pathema	gene	856385	857386	.	+	.	ID=pathema|gbt.493.gene.ORF00760
pathema|gbt.contig.493	Pathema	CDS	856385	857386	.	+	.	ID=pathema|gbt.493.cds.ORF00760;Name=BTH_II0727;Parent=pathema|gbt.493.gene.ORF00760;Dbxref=GenBank:ABC34135.1,TIGR_CMR:BTH_II0727;locus_tag=BTH_II0727;web_id=BTH_II0727;description=phospholipase%2C patatin family;Ontology_term=GO:0004620,GO:0009395
pathema|gbt.contig.493	Pathema	gene	857460	858062	.	-	.	ID=pathema|gbt.493.gene.ORF00761
pathema|gbt.contig.493	Pathema	CDS	857460	858062	.	-	.	ID=pathema|gbt.493.cds.ORF00761;Name=BTH_II0728;Parent=pathema|gbt.493.gene.ORF00761;Dbxref=GenBank:ABC34767.1,TIGR_CMR:BTH_II0728;locus_tag=BTH_II0728;web_id=BTH_II0728;description=conserved hypothetical protein;Ontology_term=GO:0003674,GO:0005575,GO:0008150
pathema|gbt.contig.493	Pathema	gene	858049	858564	.	-	.	ID=pathema|gbt.493.gene.ORF00762
pathema|gbt.contig.493	Pathema	CDS	858049	858564	.	-	.	ID=pathema|gbt.493.cds.ORF00762;Name=BTH_II0729;Parent=pathema|gbt.493.gene.ORF00762;Dbxref=GenBank:ABC35109.1,TIGR_CMR:BTH_II0729;locus_tag=BTH_II0729;web_id=BTH_II0729;description=conserved hypothetical protein;Ontology_term=GO:0000004,GO:0005554
pathema|gbt.contig.493	Pathema	gene	858567	860987	.	-	.	ID=pathema|gbt.493.gene.ORF00763
pathema|gbt.contig.493	Pathema	CDS	858567	860987	.	-	.	ID=pathema|gbt.493.cds.ORF00763;Name=BTH_II0730;Parent=pathema|gbt.493.gene.ORF00763;Dbxref=GenBank:ABC35789.1,TIGR_CMR:BTH_II0730;locus_tag=BTH_II0730;web_id=BTH_II0730;description=ricin-type beta-trefoil lectin domain/galactose oxidase domain protein;Ontology_term=GO:0003674,GO:0008150
pathema|gbt.contig.493	Pathema	gene	861415	862845	.	+	.	ID=pathema|gbt.493.gene.ORF00765
pathema|gbt.contig.493	Pathema	CDS	861415	862845	.	+	.	ID=pathema|gbt.493.cds.ORF00765;Name=BTH_II0731;Parent=pathema|gbt.493.gene.ORF00765;Dbxref=GenBank:ABC36042.1,TIGR_CMR:BTH_II0731;locus_tag=BTH_II0731;web_id=BTH_II0731;description=response regulator;Ontology_term=GO:0000156,GO:0000160
pathema|gbt.contig.493	Pathema	gene	862936	864096	.	+	.	ID=pathema|gbt.493.gene.ORF00766
pathema|gbt.contig.493	Pathema	CDS	862936	864096	.	+	.	ID=pathema|gbt.493.cds.ORF00766;Name=BTH_II0732;Parent=pathema|gbt.493.gene.ORF00766;Dbxref=GenBank:ABC34127.1,TIGR_CMR:BTH_II0732;locus_tag=BTH_II0732;web_id=BTH_II0732;description=conserved hypothetical protein;Ontology_term=GO:0003674,GO:0005575,GO:0008150
pathema|gbt.contig.493	Pathema	gene	864182	865258	.	+	.	ID=pathema|gbt.493.gene.ORF00768
pathema|gbt.contig.493	Pathema	CDS	864182	865258	.	+	.	ID=pathema|gbt.493.cds.ORF00768;Name=BTH_II0733;Parent=pathema|gbt.493.gene.ORF00768;Dbxref=GenBank:ABC35713.1,TIGR_CMR:BTH_II0733;locus_tag=BTH_II0733;web_id=BTH_II0733;description=sensor histidine kinase;Ontology_term=GO:0000155,GO:0000160
pathema|gbt.contig.493	Pathema	gene	865411	865809	.	-	.	ID=pathema|gbt.493.gene.ORFA07745
pathema|gbt.contig.493	Pathema	CDS	865411	865809	.	-	.	ID=pathema|gbt.493.cds.ORFA07745;Name=BTH_II0734;Parent=pathema|gbt.493.gene.ORFA07745;Dbxref=GenBank:ABC36277.1,TIGR_CMR:BTH_II0734;locus_tag=BTH_II0734;web_id=BTH_II0734;description=conserved hypothetical protein;Ontology_term=GO:0003674,GO:0005575,GO:0008150
pathema|gbt.contig.493	Pathema	gene	865806	867203	.	-	.	ID=pathema|gbt.493.gene.ORF00769
pathema|gbt.contig.493	Pathema	CDS	865806	867203	.	-	.	ID=pathema|gbt.493.cds.ORF00769;Name=BTH_II0735;Parent=pathema|gbt.493.gene.ORF00769;Dbxref=GenBank:ABC34122.1,TIGR_CMR:BTH_II0735;locus_tag=BTH_II0735;web_id=BTH_II0735;description=major facilitator family transporter;Ontology_term=GO:0005215,GO:0005887,GO:0006810
pathema|gbt.contig.493	Pathema	gene	867312	868232	.	+	.	ID=pathema|gbt.493.gene.ORF00770
pathema|gbt.contig.493	Pathema	CDS	867312	868232	.	+	.	ID=pathema|gbt.493.cds.ORF00770;Name=BTH_II0736;Parent=pathema|gbt.493.gene.ORF00770;Dbxref=GenBank:ABC35547.1,TIGR_CMR:BTH_II0736;locus_tag=BTH_II0736;web_id=BTH_II0736;description=transcriptional regulator%2C LysR family;Ontology_term=GO:0003700,GO:0006355
pathema|gbt.contig.493	Pathema	gene	868443	868574	.	+	.	ID=pathema|gbt.493.gene.ORF00771
pathema|gbt.contig.493	Pathema	CDS	868443	868574	.	+	.	ID=pathema|gbt.493.cds.ORF00771;Name=BTH_II0737;Parent=pathema|gbt.493.gene.ORF00771;Dbxref=GenBank:ABC34174.1,TIGR_CMR:BTH_II0737;locus_tag=BTH_II0737;web_id=BTH_II0737;description=putative syringomycin biosynthesis enzyme
pathema|gbt.contig.493	Pathema	gene	868587	868967	.	-	.	ID=pathema|gbt.493.gene.ORF00772
pathema|gbt.contig.493	Pathema	CDS	868587	868967	.	-	.	ID=pathema|gbt.493.cds.ORF00772;Name=BTH_II0738;Parent=pathema|gbt.493.gene.ORF00772;Dbxref=GenBank:ABC34507.1,TIGR_CMR:BTH_II0738;locus_tag=BTH_II0738;web_id=BTH_II0738;description=Transposase (IS4 family);Ontology_term=GO:0004803,GO:0006313
pathema|gbt.contig.493	Pathema	gene	868937	869344	.	-	.	ID=pathema|gbt.493.gene.ORFA07746
pathema|gbt.contig.493	Pathema	CDS	868937	869344	.	-	.	ID=pathema|gbt.493.cds.ORFA07746;Name=BTH_II0739;Parent=pathema|gbt.493.gene.ORFA07746;Dbxref=GenBank:ABC34432.1,TIGR_CMR:BTH_II0739;locus_tag=BTH_II0739;web_id=BTH_II0739;description=putative transposase
pathema|gbt.contig.493	Pathema	gene	869475	870338	.	-	.	ID=pathema|gbt.493.gene.ORF00774
pathema|gbt.contig.493	Pathema	CDS	869475	870338	.	-	.	ID=pathema|gbt.493.cds.ORF00774;Name=BTH_II0740;Parent=pathema|gbt.493.gene.ORF00774;Dbxref=GenBank:ABC35201.1,TIGR_CMR:BTH_II0740;locus_tag=BTH_II0740;web_id=BTH_II0740;description=hypothetical protein
pathema|gbt.contig.493	Pathema	gene	870381	872369	.	-	.	ID=pathema|gbt.493.gene.ORF00775
pathema|gbt.contig.493	Pathema	CDS	870381	872369	.	-	.	ID=pathema|gbt.493.cds.ORF00775;Name=BTH_II0741;Parent=pathema|gbt.493.gene.ORF00775;Dbxref=GenBank:ABC35726.1,TIGR_CMR:BTH_II0741;locus_tag=BTH_II0741;web_id=BTH_II0741;description=conserved domain protein;Ontology_term=GO:0003674,GO:0005575,GO:0008150
pathema|gbt.contig.493	Pathema	gene	872725	873717	.	-	.	ID=pathema|gbt.493.gene.ORF00776
pathema|gbt.contig.493	Pathema	CDS	872725	873717	.	-	.	ID=pathema|gbt.493.cds.ORF00776;Name=BTH_II0742;Parent=pathema|gbt.493.gene.ORF00776;Dbxref=GenBank:ABC35236.1,TIGR_CMR:BTH_II0742;locus_tag=BTH_II0742;web_id=BTH_II0742;description=type III secretion protein SpaR/YscT/HrcT;Ontology_term=GO:0003824,GO:0030254
pathema|gbt.contig.493	Pathema	gene	873714	874232	.	-	.	ID=pathema|gbt.493.gene.ORFA07910
pathema|gbt.contig.493	Pathema	CDS	873714	874232	.	-	.	ID=pathema|gbt.493.cds.ORFA07910;Name=BTH_II0743;Parent=pathema|gbt.493.gene.ORFA07910;Dbxref=GenBank:ABC34524.1,TIGR_CMR:BTH_II0743;locus_tag=BTH_II0743;web_id=BTH_II0743;description=type III secretion protein HrpB7;Ontology_term=GO:0008565,GO:0009306
pathema|gbt.contig.493	Pathema	gene	874229	875557	.	-	.	ID=pathema|gbt.493.gene.ORF00777
pathema|gbt.contig.493	Pathema	CDS	874229	875557	.	-	.	ID=pathema|gbt.493.cds.ORF00777;Name=BTH_II0744;Parent=pathema|gbt.493.gene.ORF00777;Dbxref=GenBank:ABC35762.1,TIGR_CMR:BTH_II0744,EC:3.6.3.14;locus_tag=BTH_II0744;web_id=BTH_II0744;description=type III secretion apparatus H+-transporting two-sector ATPase;Ontology_term=GO:0009405,GO:0015448,GO:0030254,GO:0030257,GO:0046961
pathema|gbt.contig.493	Pathema	gene	875554	876270	.	-	.	ID=pathema|gbt.493.gene.ORF00778
pathema|gbt.contig.493	Pathema	CDS	875554	876270	.	-	.	ID=pathema|gbt.493.cds.ORF00778;Name=BTH_II0745;Parent=pathema|gbt.493.gene.ORF00778;Dbxref=GenBank:ABC34190.1,TIGR_CMR:BTH_II0745;locus_tag=BTH_II0745;web_id=BTH_II0745;description=type III secretion inner membrane protein SctL;Ontology_term=GO:0009405,GO:0015448,GO:0030254,GO:0030257
pathema|gbt.contig.493	Pathema	gene	876255	876947	.	-	.	ID=pathema|gbt.493.gene.ORF00779
pathema|gbt.contig.493	Pathema	CDS	876255	876947	.	-	.	ID=pathema|gbt.493.cds.ORF00779;Name=BTH_II0746;Parent=pathema|gbt.493.gene.ORF00779;Dbxref=GenBank:ABC34705.1,TIGR_CMR:BTH_II0746;locus_tag=BTH_II0746;web_id=BTH_II0746;description=type III secretion protein HrpB4;Ontology_term=GO:0003824,GO:0030254,GO:0030257
pathema|gbt.contig.493	Pathema	gene	876944	877801	.	-	.	ID=pathema|gbt.493.gene.ORF00780
pathema|gbt.contig.493	Pathema	CDS	876944	877801	.	-	.	ID=pathema|gbt.493.cds.ORF00780;Name=BTH_II0747;Parent=pathema|gbt.493.gene.ORF00780;Dbxref=GenBank:ABC34129.1,TIGR_CMR:BTH_II0747;locus_tag=BTH_II0747;web_id=BTH_II0747;description=type III secretion apparatus lipoprotein%2C YscJ/HrcJ family;Ontology_term=GO:0015448,GO:0030254
pathema|gbt.contig.493	Pathema	gene	877804	878220	.	-	.	ID=pathema|gbt.493.gene.ORF00781
pathema|gbt.contig.493	Pathema	CDS	877804	878220	.	-	.	ID=pathema|gbt.493.cds.ORF00781;Name=BTH_II0748;Parent=pathema|gbt.493.gene.ORF00781;Dbxref=GenBank:ABC35814.1,TIGR_CMR:BTH_II0748;locus_tag=BTH_II0748;web_id=BTH_II0748;description=type III secretion protein HrpB2;Ontology_term=GO:0003824,GO:0030254,GO:0030257
pathema|gbt.contig.493	Pathema	gene	878234	878788	.	-	.	ID=pathema|gbt.493.gene.ORFA07747
pathema|gbt.contig.493	Pathema	CDS	878234	878788	.	-	.	ID=pathema|gbt.493.cds.ORFA07747;Name=BTH_II0749;Parent=pathema|gbt.493.gene.ORFA07747;Dbxref=GenBank:ABC34015.1,TIGR_CMR:BTH_II0749;locus_tag=BTH_II0749;web_id=BTH_II0749;description=type III secretion protein%2C HrpB1/HrpK family;Ontology_term=GO:0003674,GO:0030254,GO:0030257
pathema|gbt.contig.493	Pathema	gene	879024	880106	.	+	.	ID=pathema|gbt.493.gene.ORF00782
pathema|gbt.contig.493	Pathema	CDS	879024	880106	.	+	.	ID=pathema|gbt.493.cds.ORF00782;Name=BTH_II0750;Parent=pathema|gbt.493.gene.ORF00782;Dbxref=GenBank:ABC35153.1,TIGR_CMR:BTH_II0750;locus_tag=BTH_II0750;web_id=BTH_II0750;description=type III secretion protein%2C YscU/HrpY family;Ontology_term=GO:0008565,GO:0030254
pathema|gbt.contig.493	Pathema	gene	880103	882175	.	+	.	ID=pathema|gbt.493.gene.ORF00783
pathema|gbt.contig.493	Pathema	CDS	880103	882175	.	+	.	ID=pathema|gbt.493.cds.ORF00783;Name=BTH_II0751;Parent=pathema|gbt.493.gene.ORF00783;Dbxref=GenBank:ABC35100.1,TIGR_CMR:BTH_II0751;locus_tag=BTH_II0751;web_id=BTH_II0751;description=type III secretion protein%2C HrcV family;Ontology_term=GO:0015448,GO:0030254
pathema|gbt.contig.493	Pathema	gene	882172	882780	.	+	.	ID=pathema|gbt.493.gene.ORFA07911
pathema|gbt.contig.493	Pathema	CDS	882172	882780	.	+	.	ID=pathema|gbt.493.cds.ORFA07911;Name=BTH_II0752;Parent=pathema|gbt.493.gene.ORFA07911;Dbxref=GenBank:ABC35392.1,TIGR_CMR:BTH_II0752;locus_tag=BTH_II0752;web_id=BTH_II0752;description=type III secretion protein HpaP;Ontology_term=GO:0003824,GO:0030254
pathema|gbt.contig.493	Pathema	gene	882815	884086	.	+	.	ID=pathema|gbt.493.gene.ORF00784
pathema|gbt.contig.493	Pathema	CDS	882815	884086	.	+	.	ID=pathema|gbt.493.cds.ORF00784;Name=BTH_II0753;Parent=pathema|gbt.493.gene.ORF00784;Dbxref=GenBank:ABC34413.1,TIGR_CMR:BTH_II0753;gene_symbol=epaO;locus_tag=BTH_II0753;web_id=BTH_II0753;description=type III secretion apparatus protein%2C YscQ/HrcQ family;Ontology_term=GO:0009405,GO:0015448,GO:0030254,GO:0030257
pathema|gbt.contig.493	Pathema	gene	884073	884723	.	+	.	ID=pathema|gbt.493.gene.ORF00785
pathema|gbt.contig.493	Pathema	CDS	884073	884723	.	+	.	ID=pathema|gbt.493.cds.ORF00785;Name=BTH_II0754;Parent=pathema|gbt.493.gene.ORF00785;Dbxref=GenBank:ABC36122.1,TIGR_CMR:BTH_II0754;gene_symbol=sctR;locus_tag=BTH_II0754;web_id=BTH_II0754;description=type III secretion inner membrane protein SctR;Ontology_term=GO:0009405,GO:0015448,GO:0030254,GO:0030257
pathema|gbt.contig.493	Pathema	gene	884771	885034	.	+	.	ID=pathema|gbt.493.gene.ORF00786
pathema|gbt.contig.493	Pathema	CDS	884771	885034	.	+	.	ID=pathema|gbt.493.cds.ORF00786;Name=BTH_II0755;Parent=pathema|gbt.493.gene.ORF00786;Dbxref=GenBank:ABC34770.1,TIGR_CMR:BTH_II0755;locus_tag=BTH_II0755;web_id=BTH_II0755;description=type III secretion protein%2C HrpO family;Ontology_term=GO:0003824,GO:0030254
pathema|gbt.contig.493	Pathema	gene	885199	885924	.	+	.	ID=pathema|gbt.493.gene.ORF00788
pathema|gbt.contig.493	Pathema	CDS	885199	885924	.	+	.	ID=pathema|gbt.493.cds.ORF00788;Name=BTH_II0756;Parent=pathema|gbt.493.gene.ORF00788;Dbxref=GenBank:ABC35842.1,TIGR_CMR:BTH_II0756;locus_tag=BTH_II0756;web_id=BTH_II0756;description=conserved hypothetical protein;Ontology_term=GO:0003674,GO:0005575,GO:0008150
pathema|gbt.contig.493	Pathema	gene	885925	886107	.	+	.	ID=pathema|gbt.493.gene.ORF00789
pathema|gbt.contig.493	Pathema	CDS	885925	886107	.	+	.	ID=pathema|gbt.493.cds.ORF00789;Name=BTH_II0757;Parent=pathema|gbt.493.gene.ORF00789;Dbxref=GenBank:ABC35614.1,TIGR_CMR:BTH_II0757;locus_tag=BTH_II0757;web_id=BTH_II0757;description=hypothetical protein
pathema|gbt.contig.493	Pathema	gene	886118	887125	.	+	.	ID=pathema|gbt.493.gene.ORF00790
pathema|gbt.contig.493	Pathema	CDS	886118	887125	.	+	.	ID=pathema|gbt.493.cds.ORF00790;Name=BTH_II0758;Parent=pathema|gbt.493.gene.ORF00790;Dbxref=GenBank:ABC35259.1,TIGR_CMR:BTH_II0758;locus_tag=BTH_II0758;web_id=BTH_II0758;description=putative type III secretion apparatus protein;Ontology_term=GO:0003824,GO:0030254
pathema|gbt.contig.493	Pathema	gene	887154	887405	.	+	.	ID=pathema|gbt.493.gene.ORF00792
pathema|gbt.contig.493	Pathema	CDS	887154	887405	.	+	.	ID=pathema|gbt.493.cds.ORF00792;Name=BTH_II0759;Parent=pathema|gbt.493.gene.ORF00792;Dbxref=GenBank:ABC34482.1,TIGR_CMR:BTH_II0759;locus_tag=BTH_II0759;web_id=BTH_II0759;description=conserved hypothetical protein;Ontology_term=GO:0003674,GO:0005575,GO:0008150
pathema|gbt.contig.493	Pathema	gene	887429	887773	.	+	.	ID=pathema|gbt.493.gene.ORF00793
pathema|gbt.contig.493	Pathema	CDS	887429	887773	.	+	.	ID=pathema|gbt.493.cds.ORF00793;Name=BTH_II0760;Parent=pathema|gbt.493.gene.ORF00793;Dbxref=GenBank:ABC36160.1,TIGR_CMR:BTH_II0760;locus_tag=BTH_II0760;web_id=BTH_II0760;description=hypothetical protein
pathema|gbt.contig.493	Pathema	gene	887864	888319	.	+	.	ID=pathema|gbt.493.gene.ORF00794
pathema|gbt.contig.493	Pathema	CDS	887864	888319	.	+	.	ID=pathema|gbt.493.cds.ORF00794;Name=BTH_II0761;Parent=pathema|gbt.493.gene.ORF00794;Dbxref=GenBank:ABC35844.1,TIGR_CMR:BTH_II0761;locus_tag=BTH_II0761;web_id=BTH_II0761;description=conserved hypothetical protein;Ontology_term=GO:0003674,GO:0005575,GO:0008150
pathema|gbt.contig.493	Pathema	gene	888623	890059	.	+	.	ID=pathema|gbt.493.gene.ORF00796
pathema|gbt.contig.493	Pathema	CDS	888623	890059	.	+	.	ID=pathema|gbt.493.cds.ORF00796;Name=BTH_II0762;Parent=pathema|gbt.493.gene.ORF00796;Dbxref=GenBank:ABC34756.1,TIGR_CMR:BTH_II0762;gene_symbol=hrpB;locus_tag=BTH_II0762;web_id=BTH_II0762;description=regulatory protein HrpB;Ontology_term=GO:0003700,GO:0005622,GO:0043565,GO:0045893
pathema|gbt.contig.493	Pathema	gene	890417	890902	.	-	.	ID=pathema|gbt.493.gene.ORF00798
pathema|gbt.contig.493	Pathema	CDS	890417	890902	.	-	.	ID=pathema|gbt.493.cds.ORF00798;Name=BTH_II0763;Parent=pathema|gbt.493.gene.ORF00798;Dbxref=GenBank:ABC36166.1,TIGR_CMR:BTH_II0763;locus_tag=BTH_II0763;web_id=BTH_II0763;description=putative type III secretion protein HrpB1/HrpK;Ontology_term=GO:0003674,GO:0030254,GO:0030257
pathema|gbt.contig.493	Pathema	gene	891187	891735	.	+	.	ID=pathema|gbt.493.gene.ORF00799
pathema|gbt.contig.493	Pathema	CDS	891187	891735	.	+	.	ID=pathema|gbt.493.cds.ORF00799;Name=BTH_II0764;Parent=pathema|gbt.493.gene.ORF00799;Dbxref=GenBank:ABC35681.1,TIGR_CMR:BTH_II0764;locus_tag=BTH_II0764;web_id=BTH_II0764;description=conserved hypothetical protein;Ontology_term=GO:0000004,GO:0005554
pathema|gbt.contig.493	Pathema	gene	891858	892958	.	+	.	ID=pathema|gbt.493.gene.ORF00800
pathema|gbt.contig.493	Pathema	CDS	891858	892958	.	+	.	ID=pathema|gbt.493.cds.ORF00800;Name=BTH_II0765;Parent=pathema|gbt.493.gene.ORF00800;Dbxref=GenBank:ABC35005.1,TIGR_CMR:BTH_II0765;locus_tag=BTH_II0765;web_id=BTH_II0765;description=sensor histidine kinase;Ontology_term=GO:0000155,GO:0000160
pathema|gbt.contig.493	Pathema	gene	893001	893750	.	+	.	ID=pathema|gbt.493.gene.ORF00801
pathema|gbt.contig.493	Pathema	CDS	893001	893750	.	+	.	ID=pathema|gbt.493.cds.ORF00801;Name=BTH_II0766;Parent=pathema|gbt.493.gene.ORF00801;Dbxref=GenBank:ABC35459.1,TIGR_CMR:BTH_II0766;locus_tag=BTH_II0766;web_id=BTH_II0766;description=DNA-binding response regulator;Ontology_term=GO:0000156,GO:0000160,GO:0003677,GO:0006355
pathema|gbt.contig.493	Pathema	gene	893747	895546	.	+	.	ID=pathema|gbt.493.gene.ORF00802
pathema|gbt.contig.493	Pathema	CDS	893747	895546	.	+	.	ID=pathema|gbt.493.cds.ORF00802;Name=BTH_II0767;Parent=pathema|gbt.493.gene.ORF00802;Dbxref=GenBank:ABC35130.1,TIGR_CMR:BTH_II0767;locus_tag=BTH_II0767;web_id=BTH_II0767;description=type II/III secretion system family protein;Ontology_term=GO:0008565,GO:0015628
pathema|gbt.contig.493	Pathema	gene	895729	896760	.	-	.	ID=pathema|gbt.493.gene.ORF00803
pathema|gbt.contig.493	Pathema	CDS	895729	896760	.	-	.	ID=pathema|gbt.493.cds.ORF00803;Name=BTH_II0768;Parent=pathema|gbt.493.gene.ORF00803;Dbxref=GenBank:ABC34409.1,TIGR_CMR:BTH_II0768;locus_tag=BTH_II0768;web_id=BTH_II0768;description=putative twitching motility protein PilT;Ontology_term=GO:0006928
pathema|gbt.contig.493	Pathema	gene	897722	899482	.	+	.	ID=pathema|gbt.493.gene.ORF00804
pathema|gbt.contig.493	Pathema	CDS	897722	899482	.	+	.	ID=pathema|gbt.493.cds.ORF00804;Name=BTH_II0769;Parent=pathema|gbt.493.gene.ORF00804;Dbxref=GenBank:ABC34145.1,TIGR_CMR:BTH_II0769;locus_tag=BTH_II0769;web_id=BTH_II0769;description=type IVB pilus formation outer membrane protein%2C R64 PilN family;Ontology_term=GO:0008565,GO:0009306
pathema|gbt.contig.493	Pathema	gene	899494	900783	.	+	.	ID=pathema|gbt.493.gene.ORFA07857
pathema|gbt.contig.493	Pathema	CDS	899494	900783	.	+	.	ID=pathema|gbt.493.cds.ORFA07857;Name=BTH_II0770;Parent=pathema|gbt.493.gene.ORFA07857;Dbxref=GenBank:ABC34309.1,TIGR_CMR:BTH_II0770;locus_tag=BTH_II0770;web_id=BTH_II0770;description=putative type IV pilus biogenesis protein;Ontology_term=GO:0005198,GO:0009297
pathema|gbt.contig.493	Pathema	gene	900773	901294	.	+	.	ID=pathema|gbt.493.gene.ORF00806
pathema|gbt.contig.493	Pathema	CDS	900773	901294	.	+	.	ID=pathema|gbt.493.cds.ORF00806;Name=BTH_II0771;Parent=pathema|gbt.493.gene.ORF00806;Dbxref=GenBank:ABC35558.1,TIGR_CMR:BTH_II0771;locus_tag=BTH_II0771;web_id=BTH_II0771;description=putative type IV pilus biogenesis protein PilP;Ontology_term=GO:0005198,GO:0009297
pathema|gbt.contig.493	Pathema	gene	901291	902907	.	+	.	ID=pathema|gbt.493.gene.ORF00807
pathema|gbt.contig.493	Pathema	CDS	901291	902907	.	+	.	ID=pathema|gbt.493.cds.ORF00807;Name=BTH_II0772;Parent=pathema|gbt.493.gene.ORF00807;Dbxref=GenBank:ABC36054.1,TIGR_CMR:BTH_II0772;locus_tag=BTH_II0772;web_id=BTH_II0772;description=type IV pilus protein PilQ;Ontology_term=GO:0009297,GO:0015219,GO:0030255
pathema|gbt.contig.493	Pathema	gene	902897	903973	.	+	.	ID=pathema|gbt.493.gene.ORF00808
pathema|gbt.contig.493	Pathema	CDS	902897	903973	.	+	.	ID=pathema|gbt.493.cds.ORF00808;Name=BTH_II0773;Parent=pathema|gbt.493.gene.ORF00808;Dbxref=GenBank:ABC35542.1,TIGR_CMR:BTH_II0773;locus_tag=BTH_II0773;web_id=BTH_II0773;description=type IV pilus biogenesis protein;Ontology_term=GO:0005887,GO:0008565,GO:0009306
pathema|gbt.contig.493	Pathema	gene	904021	904572	.	+	.	ID=pathema|gbt.493.gene.ORF00809
pathema|gbt.contig.493	Pathema	CDS	904021	904572	.	+	.	ID=pathema|gbt.493.cds.ORF00809;Name=BTH_II0774;Parent=pathema|gbt.493.gene.ORF00809;Dbxref=GenBank:ABC36070.1,TIGR_CMR:BTH_II0774;locus_tag=BTH_II0774;web_id=BTH_II0774;description=putative type IV pilus protein;Ontology_term=GO:0005198,GO:0009297
pathema|gbt.contig.493	Pathema	gene	904612	905091	.	+	.	ID=pathema|gbt.493.gene.ORF00811
pathema|gbt.contig.493	Pathema	CDS	904612	905091	.	+	.	ID=pathema|gbt.493.cds.ORF00811;Name=BTH_II0775;Parent=pathema|gbt.493.gene.ORF00811;Dbxref=GenBank:ABC35605.1,TIGR_CMR:BTH_II0775;locus_tag=BTH_II0775;web_id=BTH_II0775;description=conserved hypothetical protein;Ontology_term=GO:0003674,GO:0008150,GO:0009297
pathema|gbt.contig.493	Pathema	gene	905091	906773	.	+	.	ID=pathema|gbt.493.gene.ORF00812
pathema|gbt.contig.493	Pathema	CDS	905091	906773	.	+	.	ID=pathema|gbt.493.cds.ORF00812;Name=BTH_II0776;Parent=pathema|gbt.493.gene.ORF00812;Dbxref=GenBank:ABC34151.1,TIGR_CMR:BTH_II0776;locus_tag=BTH_II0776;web_id=BTH_II0776;description=putative type IV pilus protein;Ontology_term=GO:0005198,GO:0009297
pathema|gbt.contig.493	Pathema	gene	906894	908711	.	+	.	ID=pathema|gbt.493.gene.ORF00814
pathema|gbt.contig.493	Pathema	CDS	906894	908711	.	+	.	ID=pathema|gbt.493.cds.ORF00814;Name=BTH_II0777;Parent=pathema|gbt.493.gene.ORF00814;Dbxref=GenBank:ABC35598.1,TIGR_CMR:BTH_II0777;locus_tag=BTH_II0777;web_id=BTH_II0777;description=type III secretion outer membrane pore%2C YscC/HrcC family;Ontology_term=GO:0008565,GO:0009306
pathema|gbt.contig.493	Pathema	gene	908785	909432	.	-	.	ID=pathema|gbt.493.gene.ORF00815
pathema|gbt.contig.493	Pathema	CDS	908785	909432	.	-	.	ID=pathema|gbt.493.cds.ORF00815;Name=BTH_II0778;Parent=pathema|gbt.493.gene.ORF00815;Dbxref=GenBank:ABC36251.1,TIGR_CMR:BTH_II0778;locus_tag=BTH_II0778;web_id=BTH_II0778;description=putative membrane protein;Ontology_term=GO:0003674,GO:0008150,GO:0016021
pathema|gbt.contig.493	Pathema	gene	909676	909876	.	+	.	ID=pathema|gbt.493.gene.ORF00816
pathema|gbt.contig.493	Pathema	CDS	909676	909876	.	+	.	ID=pathema|gbt.493.cds.ORF00816;Name=BTH_II0779;Parent=pathema|gbt.493.gene.ORF00816;Dbxref=GenBank:ABC34810.1,TIGR_CMR:BTH_II0779;locus_tag=BTH_II0779;web_id=BTH_II0779;description=hypothetical protein
pathema|gbt.contig.493	Pathema	gene	909798	910271	.	-	.	ID=pathema|gbt.493.gene.ORFA07912
pathema|gbt.contig.493	Pathema	CDS	909798	910271	.	-	.	ID=pathema|gbt.493.cds.ORFA07912;Name=BTH_II0780;Parent=pathema|gbt.493.gene.ORFA07912;Dbxref=GenBank:ABC35752.1,TIGR_CMR:BTH_II0780;locus_tag=BTH_II0780;web_id=BTH_II0780;description=conserved hypothetical protein;Ontology_term=GO:0003674,GO:0005575,GO:0008150
pathema|gbt.contig.493	Pathema	gene	910307	911107	.	-	.	ID=pathema|gbt.493.gene.ORF00817
pathema|gbt.contig.493	Pathema	CDS	910307	911107	.	-	.	ID=pathema|gbt.493.cds.ORF00817;Name=BTH_II0781;Parent=pathema|gbt.493.gene.ORF00817;Dbxref=GenBank:ABC34857.1,TIGR_CMR:BTH_II0781;locus_tag=BTH_II0781;web_id=BTH_II0781;description=conserved hypothetical protein;Ontology_term=GO:0003674,GO:0005575,GO:0008150
pathema|gbt.contig.493	Pathema	gene	911187	911528	.	+	.	ID=pathema|gbt.493.gene.ORF00818
pathema|gbt.contig.493	Pathema	CDS	911187	911528	.	+	.	ID=pathema|gbt.493.cds.ORF00818;Name=BTH_II0782;Parent=pathema|gbt.493.gene.ORF00818;Dbxref=GenBank:ABC35224.1,TIGR_CMR:BTH_II0782;locus_tag=BTH_II0782;web_id=BTH_II0782;description=hypothetical protein
pathema|gbt.contig.493	Pathema	gene	911859	913421	.	-	.	ID=pathema|gbt.493.gene.ORF00819
pathema|gbt.contig.493	Pathema	CDS	911859	913421	.	-	.	ID=pathema|gbt.493.cds.ORF00819;Name=BTH_II0783;Parent=pathema|gbt.493.gene.ORF00819;Dbxref=GenBank:ABC35746.1,TIGR_CMR:BTH_II0783;locus_tag=BTH_II0783;web_id=BTH_II0783;description=conserved hypothetical protein;Ontology_term=GO:0000004,GO:0005554
pathema|gbt.contig.493	Pathema	gene	913547	914500	.	-	.	ID=pathema|gbt.493.gene.ORF00820
pathema|gbt.contig.493	Pathema	CDS	913547	914500	.	-	.	ID=pathema|gbt.493.cds.ORF00820;Name=BTH_II0784;Parent=pathema|gbt.493.gene.ORF00820;Dbxref=GenBank:ABC36254.1,TIGR_CMR:BTH_II0784,EC:3.5.3.11;locus_tag=BTH_II0784;web_id=BTH_II0784;description=putative agmatinase;Ontology_term=GO:0006595,GO:0008783
pathema|gbt.contig.493	Pathema	gene	914654	915568	.	+	.	ID=pathema|gbt.493.gene.ORF00821
pathema|gbt.contig.493	Pathema	CDS	914654	915568	.	+	.	ID=pathema|gbt.493.cds.ORF00821;Name=BTH_II0785;Parent=pathema|gbt.493.gene.ORF00821;Dbxref=GenBank:ABC34396.1,TIGR_CMR:BTH_II0785;locus_tag=BTH_II0785;web_id=BTH_II0785;description=transcriptional regulator%2C LysR family;Ontology_term=GO:0003700,GO:0006355
pathema|gbt.contig.493	Pathema	gene	915736	916302	.	+	.	ID=pathema|gbt.493.gene.ORF00823
pathema|gbt.contig.493	Pathema	CDS	915736	916302	.	+	.	ID=pathema|gbt.493.cds.ORF00823;Name=BTH_II0786;Parent=pathema|gbt.493.gene.ORF00823;Dbxref=GenBank:ABC35374.1,TIGR_CMR:BTH_II0786;locus_tag=BTH_II0786;web_id=BTH_II0786;description=hypothetical protein
pathema|gbt.contig.493	Pathema	gene	916388	918973	.	+	.	ID=pathema|gbt.493.gene.ORF00824
pathema|gbt.contig.493	Pathema	CDS	916388	918973	.	+	.	ID=pathema|gbt.493.cds.ORF00824;Name=BTH_II0787;Parent=pathema|gbt.493.gene.ORF00824;Dbxref=GenBank:ABC35682.1,TIGR_CMR:BTH_II0787;locus_tag=BTH_II0787;web_id=BTH_II0787;description=predicted ATP-dependent protease
pathema|gbt.contig.493	Pathema	gene	918966	919502	.	+	.	ID=pathema|gbt.493.gene.ORF00825
pathema|gbt.contig.493	Pathema	CDS	918966	919502	.	+	.	ID=pathema|gbt.493.cds.ORF00825;Name=BTH_II0788;Parent=pathema|gbt.493.gene.ORF00825;Dbxref=GenBank:ABC35154.1,TIGR_CMR:BTH_II0788;locus_tag=BTH_II0788;web_id=BTH_II0788;description=hypothetical protein
pathema|gbt.contig.493	Pathema	gene	919600	920028	.	-	.	ID=pathema|gbt.493.gene.ORF00826
pathema|gbt.contig.493	Pathema	CDS	919600	920028	.	-	.	ID=pathema|gbt.493.cds.ORF00826;Name=BTH_II0789;Parent=pathema|gbt.493.gene.ORF00826;Dbxref=GenBank:ABC34610.1,TIGR_CMR:BTH_II0789;locus_tag=BTH_II0789;web_id=BTH_II0789;description=putative transcriptionl regulator HipB;Ontology_term=GO:0003677,GO:0003700,GO:0006355
pathema|gbt.contig.493	Pathema	gene	920428	920808	.	-	.	ID=pathema|gbt.493.gene.ORF00827
pathema|gbt.contig.493	Pathema	CDS	920428	920808	.	-	.	ID=pathema|gbt.493.cds.ORF00827;Name=BTH_II0790;Parent=pathema|gbt.493.gene.ORF00827;Dbxref=GenBank:ABC34020.1,TIGR_CMR:BTH_II0790;locus_tag=BTH_II0790;web_id=BTH_II0790;description=conserved hypothetical protein;Ontology_term=GO:0000004,GO:0005554
pathema|gbt.contig.493	Pathema	gene	920965	923397	.	+	.	ID=pathema|gbt.493.gene.ORF00828
pathema|gbt.contig.493	Pathema	CDS	920965	923397	.	+	.	ID=pathema|gbt.493.cds.ORF00828;Name=BTH_II0791;Parent=pathema|gbt.493.gene.ORF00828;Dbxref=GenBank:ABC36129.1,TIGR_CMR:BTH_II0791;locus_tag=BTH_II0791;web_id=BTH_II0791;description=putative cellulose synthase%2C cyclic di-GMP-binding regulatory subunit;Ontology_term=GO:0016760,GO:0030244,GO:0030551
pathema|gbt.contig.493	Pathema	gene	923753	924883	.	+	.	ID=pathema|gbt.493.gene.ORF00829
pathema|gbt.contig.493	Pathema	CDS	923753	924883	.	+	.	ID=pathema|gbt.493.cds.ORF00829;Name=BTH_II0792;Parent=pathema|gbt.493.gene.ORF00829;Dbxref=GenBank:ABC35458.1,TIGR_CMR:BTH_II0792,EC:3.2.1.4;gene_symbol=bcsZ;locus_tag=BTH_II0792;web_id=BTH_II0792;description=cellulase;Ontology_term=GO:0008810,GO:0030245
pathema|gbt.contig.493	Pathema	gene	924880	929265	.	+	.	ID=pathema|gbt.493.gene.ORF00830
pathema|gbt.contig.493	Pathema	CDS	924880	929265	.	+	.	ID=pathema|gbt.493.cds.ORF00830;Name=BTH_II0793;Parent=pathema|gbt.493.gene.ORF00830;Dbxref=GenBank:ABC35363.1,TIGR_CMR:BTH_II0793;locus_tag=BTH_II0793;web_id=BTH_II0793;description=putative cellulose synthase operon protein C;Ontology_term=GO:0003674,GO:0030244
pathema|gbt.contig.493	Pathema	gene	929276	931525	.	+	.	ID=pathema|gbt.493.gene.ORF00831
pathema|gbt.contig.493	Pathema	CDS	929276	931525	.	+	.	ID=pathema|gbt.493.cds.ORF00831;Name=BTH_II0794;Parent=pathema|gbt.493.gene.ORF00831;Dbxref=GenBank:ABC34820.1,TIGR_CMR:BTH_II0794;gene_symbol=bcsE;locus_tag=BTH_II0794;web_id=BTH_II0794;description=cellulose biosynthesis protein BcsE;Ontology_term=GO:0003674,GO:0005575,GO:0008150
pathema|gbt.contig.493	Pathema	gene	931522	931734	.	+	.	ID=pathema|gbt.493.gene.ORF00832
pathema|gbt.contig.493	Pathema	CDS	931522	931734	.	+	.	ID=pathema|gbt.493.cds.ORF00832;Name=BTH_II0795;Parent=pathema|gbt.493.gene.ORF00832;Dbxref=GenBank:ABC33985.1,TIGR_CMR:BTH_II0795;locus_tag=BTH_II0795;web_id=BTH_II0795;description=hypothetical protein
pathema|gbt.contig.493	Pathema	gene	931731	932516	.	+	.	ID=pathema|gbt.493.gene.ORF00833
pathema|gbt.contig.493	Pathema	CDS	931731	932516	.	+	.	ID=pathema|gbt.493.cds.ORF00833;Name=BTH_II0796;Parent=pathema|gbt.493.gene.ORF00833;Dbxref=GenBank:ABC34378.1,TIGR_CMR:BTH_II0796;gene_symbol=yhjQ;locus_tag=BTH_II0796;web_id=BTH_II0796;description=cellulose synthase operon protein YhjQ;Ontology_term=GO:0003674,GO:0005575,GO:0030243
pathema|gbt.contig.493	Pathema	gene	932513	935050	.	+	.	ID=pathema|gbt.493.gene.ORF00834
pathema|gbt.contig.493	Pathema	CDS	932513	935050	.	+	.	ID=pathema|gbt.493.cds.ORF00834;Name=BTH_II0797;Parent=pathema|gbt.493.gene.ORF00834;Dbxref=GenBank:ABC36091.1,TIGR_CMR:BTH_II0797,EC:2.4.1.12;gene_symbol=celA;locus_tag=BTH_II0797;web_id=BTH_II0797;description=cellulose synthase%2C catalytic subunit%2C UDP-forming;Ontology_term=GO:0016760,GO:0030244
pathema|gbt.contig.493	Pathema	gene	935084	936649	.	+	.	ID=pathema|gbt.493.gene.ORF00836
pathema|gbt.contig.493	Pathema	CDS	935084	936649	.	+	.	ID=pathema|gbt.493.cds.ORF00836;Name=BTH_II0798;Parent=pathema|gbt.493.gene.ORF00836;Dbxref=GenBank:ABC34794.1,TIGR_CMR:BTH_II0798;locus_tag=BTH_II0798;web_id=BTH_II0798;description=conserved hypothetical protein;Ontology_term=GO:0003674,GO:0005575,GO:0008150
pathema|gbt.contig.493	Pathema	gene	936952	937959	.	-	.	ID=pathema|gbt.493.gene.ORF00837
pathema|gbt.contig.493	Pathema	CDS	936952	937959	.	-	.	ID=pathema|gbt.493.cds.ORF00837;Name=BTH_II0799;Parent=pathema|gbt.493.gene.ORF00837;Dbxref=GenBank:ABC34147.1,TIGR_CMR:BTH_II0799,EC:1.14.11.17;gene_symbol=tauD;locus_tag=BTH_II0799;web_id=BTH_II0799;description=alpha-ketoglutarate-dependent taurine dioxygenase
pathema|gbt.contig.493	Pathema	gene	938089	939099	.	+	.	ID=pathema|gbt.493.gene.ORF00838
pathema|gbt.contig.493	Pathema	CDS	938089	939099	.	+	.	ID=pathema|gbt.493.cds.ORF00838;Name=BTH_II0800;Parent=pathema|gbt.493.gene.ORF00838;Dbxref=GenBank:ABC34678.1,TIGR_CMR:BTH_II0800;gene_symbol=tauA;locus_tag=BTH_II0800;web_id=BTH_II0800;description=taurine ABC transporter%2C periplasmic taurine-binding protein;Ontology_term=GO:0005368,GO:0015411,GO:0015734,GO:0030288,GO:0030977,GO:0043192
pathema|gbt.contig.493	Pathema	gene	939120	939902	.	+	.	ID=pathema|gbt.493.gene.ORF00839
pathema|gbt.contig.493	Pathema	CDS	939120	939902	.	+	.	ID=pathema|gbt.493.cds.ORF00839;Name=BTH_II0801;Parent=pathema|gbt.493.gene.ORF00839;Dbxref=GenBank:ABC33989.1,TIGR_CMR:BTH_II0801,EC:3.6.3.36;gene_symbol=tauB;locus_tag=BTH_II0801;web_id=BTH_II0801;description=taurine ABC transporter%2C ATP-binding protein;Ontology_term=GO:0005524,GO:0009898,GO:0015411,GO:0015734,GO:0043192
pathema|gbt.contig.493	Pathema	gene	939905	940756	.	+	.	ID=pathema|gbt.493.gene.ORF00840
pathema|gbt.contig.493	Pathema	CDS	939905	940756	.	+	.	ID=pathema|gbt.493.cds.ORF00840;Name=BTH_II0802;Parent=pathema|gbt.493.gene.ORF00840;Dbxref=GenBank:ABC34486.1,TIGR_CMR:BTH_II0802;gene_symbol=tauC;locus_tag=BTH_II0802;web_id=BTH_II0802;description=taurine ABC transporter%2C permease protein;Ontology_term=GO:0005887,GO:0015411,GO:0015646,GO:0015734,GO:0043192
pathema|gbt.contig.493	Pathema	gene	940832	942157	.	-	.	ID=pathema|gbt.493.gene.ORF00841
pathema|gbt.contig.493	Pathema	CDS	940832	942157	.	-	.	ID=pathema|gbt.493.cds.ORF00841;Name=BTH_II0803;Parent=pathema|gbt.493.gene.ORF00841;Dbxref=GenBank:ABC36006.1,TIGR_CMR:BTH_II0803;locus_tag=BTH_II0803;web_id=BTH_II0803;description=oxidoreductase%2C FAD/FMN-binding;Ontology_term=GO:0008152,GO:0016491,GO:0050662
pathema|gbt.contig.493	Pathema	gene	942512	943120	.	-	.	ID=pathema|gbt.493.gene.ORF00842
pathema|gbt.contig.493	Pathema	CDS	942512	943120	.	-	.	ID=pathema|gbt.493.cds.ORF00842;Name=BTH_II0804;Parent=pathema|gbt.493.gene.ORF00842;Dbxref=GenBank:ABC35633.1,TIGR_CMR:BTH_II0804;gene_symbol=bpmI;locus_tag=BTH_II0804;web_id=BTH_II0804;description=autoinducer synthetase BpmI;Ontology_term=GO:0007165,GO:0009369,GO:0009372,GO:0009405
pathema|gbt.contig.493	Pathema	gene	943432	944124	.	-	.	ID=pathema|gbt.493.gene.ORF00843
pathema|gbt.contig.493	Pathema	CDS	943432	944124	.	-	.	ID=pathema|gbt.493.cds.ORF00843;Name=BTH_II0805;Parent=pathema|gbt.493.gene.ORF00843;Dbxref=GenBank:ABC34629.1,TIGR_CMR:BTH_II0805;gene_symbol=bmpR;locus_tag=BTH_II0805;web_id=BTH_II0805;description=autoinducer-binding transcriptional regulator BmpR;Ontology_term=GO:0003700,GO:0006355,GO:0009372,GO:0009405
pathema|gbt.contig.493	Pathema	gene	944779	945549	.	-	.	ID=pathema|gbt.493.gene.ORF00844
pathema|gbt.contig.493	Pathema	CDS	944779	945549	.	-	.	ID=pathema|gbt.493.cds.ORF00844;Name=BTH_II0806;Parent=pathema|gbt.493.gene.ORF00844;Dbxref=GenBank:ABC34695.1,TIGR_CMR:BTH_II0806;locus_tag=BTH_II0806;web_id=BTH_II0806;description=conserved hypothetical protein;Ontology_term=GO:0003674,GO:0005575,GO:0008150
pathema|gbt.contig.493	Pathema	gene	945695	947281	.	-	.	ID=pathema|gbt.493.gene.ORF00845
pathema|gbt.contig.493	Pathema	CDS	945695	947281	.	-	.	ID=pathema|gbt.493.cds.ORF00845;Name=BTH_II0807;Parent=pathema|gbt.493.gene.ORF00845;Dbxref=GenBank:ABC34177.1,TIGR_CMR:BTH_II0807;locus_tag=BTH_II0807;web_id=BTH_II0807;description=phosphate transporter family protein;Ontology_term=GO:0006817,GO:0015114
pathema|gbt.contig.493	Pathema	gene	947410	947958	.	-	.	ID=pathema|gbt.493.gene.ORF00847
pathema|gbt.contig.493	Pathema	CDS	947410	947958	.	-	.	ID=pathema|gbt.493.cds.ORF00847;Name=BTH_II0808;Parent=pathema|gbt.493.gene.ORF00847;Dbxref=GenBank:ABC35235.1,TIGR_CMR:BTH_II0808;locus_tag=BTH_II0808;web_id=BTH_II0808;description=conserved hypothetical protein;Ontology_term=GO:0003674,GO:0005575,GO:0008150
pathema|gbt.contig.493	Pathema	gene	947963	948487	.	-	.	ID=pathema|gbt.493.gene.ORF00848
pathema|gbt.contig.493	Pathema	CDS	947963	948487	.	-	.	ID=pathema|gbt.493.cds.ORF00848;Name=BTH_II0809;Parent=pathema|gbt.493.gene.ORF00848;Dbxref=GenBank:ABC36279.1,TIGR_CMR:BTH_II0809;locus_tag=BTH_II0809;web_id=BTH_II0809;description=transcriptional regulator%2C AsnC family;Ontology_term=GO:0003700,GO:0006355
pathema|gbt.contig.493	Pathema	gene	948562	949188	.	+	.	ID=pathema|gbt.493.gene.ORF00849
pathema|gbt.contig.493	Pathema	CDS	948562	949188	.	+	.	ID=pathema|gbt.493.cds.ORF00849;Name=BTH_II0810;Parent=pathema|gbt.493.gene.ORF00849;Dbxref=GenBank:ABC35556.1,TIGR_CMR:BTH_II0810;locus_tag=BTH_II0810;web_id=BTH_II0810;description=translocator protein%2C LysE family;Ontology_term=GO:0005215,GO:0006810
pathema|gbt.contig.493	Pathema	gene	949573	951162	.	+	.	ID=pathema|gbt.493.gene.ORF00851
pathema|gbt.contig.493	Pathema	CDS	949573	951162	.	+	.	ID=pathema|gbt.493.cds.ORF00851;Name=BTH_II0811;Parent=pathema|gbt.493.gene.ORF00851;Dbxref=GenBank:ABC34520.1,TIGR_CMR:BTH_II0811,EC:3.4.21.-;locus_tag=BTH_II0811;web_id=BTH_II0811;description=serine protease%2C subtilase family;Ontology_term=GO:0004289,GO:0006508
pathema|gbt.contig.493	Pathema	gene	951669	953333	.	+	.	ID=pathema|gbt.493.gene.ORF00852
pathema|gbt.contig.493	Pathema	CDS	951669	953333	.	+	.	ID=pathema|gbt.493.cds.ORF00852;Name=BTH_II0812;Parent=pathema|gbt.493.gene.ORF00852;Dbxref=GenBank:ABC34743.1,TIGR_CMR:BTH_II0812;locus_tag=BTH_II0812;web_id=BTH_II0812;description=serine carboxypeptidase family protein;Ontology_term=GO:0004185,GO:0008152
pathema|gbt.contig.493	Pathema	gene	953453	954676	.	-	.	ID=pathema|gbt.493.gene.ORF00853
pathema|gbt.contig.493	Pathema	CDS	953453	954676	.	-	.	ID=pathema|gbt.493.cds.ORF00853;Name=BTH_II0813;Parent=pathema|gbt.493.gene.ORF00853;Dbxref=GenBank:ABC35108.1,TIGR_CMR:BTH_II0813;locus_tag=BTH_II0813;web_id=BTH_II0813;description=FMN-dependent dehydrogenase;Ontology_term=GO:0008152,GO:0016491
pathema|gbt.contig.493	Pathema	gene	954779	955666	.	+	.	ID=pathema|gbt.493.gene.ORF00854
pathema|gbt.contig.493	Pathema	CDS	954779	955666	.	+	.	ID=pathema|gbt.493.cds.ORF00854;Name=BTH_II0814;Parent=pathema|gbt.493.gene.ORF00854;Dbxref=GenBank:ABC34872.1,TIGR_CMR:BTH_II0814;locus_tag=BTH_II0814;web_id=BTH_II0814;description=transcriptional regulator%2C LysR family;Ontology_term=GO:0003700,GO:0006355
pathema|gbt.contig.493	Pathema	gene	955989	957308	.	-	.	ID=pathema|gbt.493.gene.ORF00855
pathema|gbt.contig.493	Pathema	CDS	955989	957308	.	-	.	ID=pathema|gbt.493.cds.ORF00855;Name=BTH_II0815;Parent=pathema|gbt.493.gene.ORF00855;Dbxref=GenBank:ABC35278.1,TIGR_CMR:BTH_II0815;locus_tag=BTH_II0815;web_id=BTH_II0815;description=MFS transporter%2C metabolite:H+ symporter (MHS) family protein;Ontology_term=GO:0005887,GO:0006810,GO:0015295
pathema|gbt.contig.493	Pathema	gene	957819	959516	.	-	.	ID=pathema|gbt.493.gene.ORF00856
pathema|gbt.contig.493	Pathema	CDS	957819	959516	.	-	.	ID=pathema|gbt.493.cds.ORF00856;Name=BTH_II0816;Parent=pathema|gbt.493.gene.ORF00856;Dbxref=GenBank:ABC36188.1,TIGR_CMR:BTH_II0816;locus_tag=BTH_II0816;web_id=BTH_II0816;description=thermolysin metallopeptidase;Ontology_term=GO:0004222,GO:0005576,GO:0006508
pathema|gbt.contig.493	Pathema	gene	959709	959873	.	+	.	ID=pathema|gbt.493.gene.ORF00857
pathema|gbt.contig.493	Pathema	CDS	959709	959873	.	+	.	ID=pathema|gbt.493.cds.ORF00857;Name=BTH_II0817;Parent=pathema|gbt.493.gene.ORF00857;Dbxref=GenBank:ABC34363.1,TIGR_CMR:BTH_II0817;locus_tag=BTH_II0817;web_id=BTH_II0817;description=conserved hypothetical protein;Ontology_term=GO:0000004,GO:0005554
pathema|gbt.contig.493	Pathema	gene	960508	960993	.	-	.	ID=pathema|gbt.493.gene.ORF00858
pathema|gbt.contig.493	Pathema	CDS	960508	960993	.	-	.	ID=pathema|gbt.493.cds.ORF00858;Name=BTH_II0818;Parent=pathema|gbt.493.gene.ORF00858;Dbxref=GenBank:ABC34500.1,TIGR_CMR:BTH_II0818;locus_tag=BTH_II0818;web_id=BTH_II0818;description=conserved hypothetical protein;Ontology_term=GO:0000004,GO:0005554
pathema|gbt.contig.493	Pathema	gene	960960	961787	.	-	.	ID=pathema|gbt.493.gene.ORF00859
pathema|gbt.contig.493	Pathema	CDS	960960	961787	.	-	.	ID=pathema|gbt.493.cds.ORF00859;Name=BTH_II0819;Parent=pathema|gbt.493.gene.ORF00859;Dbxref=GenBank:ABC35043.1,TIGR_CMR:BTH_II0819;locus_tag=BTH_II0819;web_id=BTH_II0819;description=putative transcriptional regulator;Ontology_term=GO:0030528,GO:0045449
pathema|gbt.contig.493	Pathema	gene	962607	962723	.	-	.	ID=pathema|gbt.493.gene.ORF00860
pathema|gbt.contig.493	Pathema	CDS	962607	962723	.	-	.	ID=pathema|gbt.493.cds.ORF00860;Name=BTH_II0820;Parent=pathema|gbt.493.gene.ORF00860;Dbxref=GenBank:ABC35913.1,TIGR_CMR:BTH_II0820;locus_tag=BTH_II0820;web_id=BTH_II0820;description=hypothetical protein
pathema|gbt.contig.493	Pathema	gene	962902	963687	.	-	.	ID=pathema|gbt.493.gene.ORF00861
pathema|gbt.contig.493	Pathema	CDS	962902	963687	.	-	.	ID=pathema|gbt.493.cds.ORF00861;Name=BTH_II0821;Parent=pathema|gbt.493.gene.ORF00861;Dbxref=GenBank:ABC35387.1,TIGR_CMR:BTH_II0821;locus_tag=BTH_II0821;web_id=BTH_II0821;description=type III secretion apparatus protein%2C HrpE/YscL family;Ontology_term=GO:0008565,GO:0030254
pathema|gbt.contig.493	Pathema	gene	963656	964243	.	-	.	ID=pathema|gbt.493.gene.ORF00862
pathema|gbt.contig.493	Pathema	CDS	963656	964243	.	-	.	ID=pathema|gbt.493.cds.ORF00862;Name=BTH_II0822;Parent=pathema|gbt.493.gene.ORF00862;Dbxref=GenBank:ABC34860.1,TIGR_CMR:BTH_II0822;locus_tag=BTH_II0822;web_id=BTH_II0822;description=type III secretion apparatus protein OrgA/MxiK;Ontology_term=GO:0003674,GO:0009405,GO:0030254,GO:0030257
pathema|gbt.contig.493	Pathema	gene	964240	965187	.	-	.	ID=pathema|gbt.493.gene.ORF00863
pathema|gbt.contig.493	Pathema	CDS	964240	965187	.	-	.	ID=pathema|gbt.493.cds.ORF00863;Name=BTH_II0823;Parent=pathema|gbt.493.gene.ORF00863;Dbxref=GenBank:ABC34345.1,TIGR_CMR:BTH_II0823;locus_tag=BTH_II0823;web_id=BTH_II0823;description=type III secretion apparatus lipoprotein%2C YscJ/HrcJ family;Ontology_term=GO:0008565,GO:0030254
pathema|gbt.contig.493	Pathema	gene	965192	965494	.	-	.	ID=pathema|gbt.493.gene.ORFA07913
pathema|gbt.contig.493	Pathema	CDS	965192	965494	.	-	.	ID=pathema|gbt.493.cds.ORFA07913;Name=BTH_II0824;Parent=pathema|gbt.493.gene.ORFA07913;Dbxref=GenBank:ABC35327.1,TIGR_CMR:BTH_II0824;locus_tag=BTH_II0824;web_id=BTH_II0824;description=putative type III secretion system protein;Ontology_term=GO:0015448,GO:0030254
pathema|gbt.contig.493	Pathema	gene	965524	965793	.	-	.	ID=pathema|gbt.493.gene.ORF00864
pathema|gbt.contig.493	Pathema	CDS	965524	965793	.	-	.	ID=pathema|gbt.493.cds.ORF00864;Name=BTH_II0825;Parent=pathema|gbt.493.gene.ORF00864;Dbxref=GenBank:ABC34547.1,TIGR_CMR:BTH_II0825;gene_symbol=yscF;locus_tag=BTH_II0825;web_id=BTH_II0825;description=type III secretion system needle protein
pathema|gbt.contig.493	Pathema	gene	965790	967076	.	-	.	ID=pathema|gbt.493.gene.ORF00865
pathema|gbt.contig.493	Pathema	CDS	965790	967076	.	-	.	ID=pathema|gbt.493.cds.ORF00865;Name=BTH_II0826;Parent=pathema|gbt.493.gene.ORF00865;Dbxref=GenBank:ABC35222.1,TIGR_CMR:BTH_II0826;locus_tag=BTH_II0826;web_id=BTH_II0826;description=type III secretion system protein PrgH/EprH;Ontology_term=GO:0015448,GO:0030254
pathema|gbt.contig.493	Pathema	gene	967469	968227	.	+	.	ID=pathema|gbt.493.gene.ORF00866
pathema|gbt.contig.493	Pathema	CDS	967469	968227	.	+	.	ID=pathema|gbt.493.cds.ORF00866;Name=BTH_II0827;Parent=pathema|gbt.493.gene.ORF00866;Dbxref=GenBank:ABC34392.1,TIGR_CMR:BTH_II0827;locus_tag=BTH_II0827;web_id=BTH_II0827;description=transcriptional regulator%2C AraC family;Ontology_term=GO:0003700,GO:0006355
pathema|gbt.contig.493	Pathema	gene	968241	970100	.	+	.	ID=pathema|gbt.493.gene.ORF00867
pathema|gbt.contig.493	Pathema	CDS	968241	970100	.	+	.	ID=pathema|gbt.493.cds.ORF00867;Name=BTH_II0828;Parent=pathema|gbt.493.gene.ORF00867;Dbxref=GenBank:ABC35072.1,TIGR_CMR:BTH_II0828;locus_tag=BTH_II0828;web_id=BTH_II0828;description=type III secretion outer membrane pore%2C YscC/HrcC family;Ontology_term=GO:0015448,GO:0030254
pathema|gbt.contig.493	Pathema	gene	970097	971242	.	+	.	ID=pathema|gbt.493.gene.ORF00868
pathema|gbt.contig.493	Pathema	CDS	970097	971242	.	+	.	ID=pathema|gbt.493.cds.ORF00868;Name=BTH_II0829;Parent=pathema|gbt.493.gene.ORF00868;Dbxref=GenBank:ABC34133.1,TIGR_CMR:BTH_II0829;locus_tag=BTH_II0829;web_id=BTH_II0829;description=type III secretion regulator YopN/LcrE/InvE/MxiC;Ontology_term=GO:0009986,GO:0030254,GO:0050709
pathema|gbt.contig.493	Pathema	gene	971278	973350	.	+	.	ID=pathema|gbt.493.gene.ORF00869
pathema|gbt.contig.493	Pathema	CDS	971278	973350	.	+	.	ID=pathema|gbt.493.cds.ORF00869;Name=BTH_II0830;Parent=pathema|gbt.493.gene.ORF00869;Dbxref=GenBank:ABC35812.1,TIGR_CMR:BTH_II0830;locus_tag=BTH_II0830;web_id=BTH_II0830;description=type III secretion protein%2C HrcV family;Ontology_term=GO:0015448,GO:0030254
pathema|gbt.contig.493	Pathema	gene	973362	973769	.	+	.	ID=pathema|gbt.493.gene.ORFA07914
pathema|gbt.contig.493	Pathema	CDS	973362	973769	.	+	.	ID=pathema|gbt.493.cds.ORFA07914;Name=BTH_II0831;Parent=pathema|gbt.493.gene.ORFA07914;Dbxref=GenBank:ABC35975.1,TIGR_CMR:BTH_II0831;locus_tag=BTH_II0831;web_id=BTH_II0831;description=type III secretion system protein;Ontology_term=GO:0015448,GO:0030254
pathema|gbt.contig.493	Pathema	gene	973766	975076	.	+	.	ID=pathema|gbt.493.gene.ORF00870
pathema|gbt.contig.493	Pathema	CDS	973766	975076	.	+	.	ID=pathema|gbt.493.cds.ORF00870;Name=BTH_II0832;Parent=pathema|gbt.493.gene.ORF00870;Dbxref=GenBank:ABC35869.1,TIGR_CMR:BTH_II0832;locus_tag=BTH_II0832;web_id=BTH_II0832;description=type III secretion protein ATP synthetase;Ontology_term=GO:0015448,GO:0030254
pathema|gbt.contig.493	Pathema	gene	975073	975537	.	+	.	ID=pathema|gbt.493.gene.ORF00871
pathema|gbt.contig.493	Pathema	CDS	975073	975537	.	+	.	ID=pathema|gbt.493.cds.ORF00871;Name=BTH_II0833;Parent=pathema|gbt.493.gene.ORF00871;Dbxref=GenBank:ABC35352.1,TIGR_CMR:BTH_II0833;gene_symbol=spaM;locus_tag=BTH_II0833;web_id=BTH_II0833;description=surface presentation of antigens protein;Ontology_term=GO:0003674,GO:0008150
pathema|gbt.contig.493	Pathema	gene	975515	976726	.	+	.	ID=pathema|gbt.493.gene.ORF00872
pathema|gbt.contig.493	Pathema	CDS	975515	976726	.	+	.	ID=pathema|gbt.493.cds.ORF00872;Name=BTH_II0834;Parent=pathema|gbt.493.gene.ORF00872;Dbxref=GenBank:ABC35526.1,TIGR_CMR:BTH_II0834;gene_symbol=bsaU;locus_tag=BTH_II0834;web_id=BTH_II0834;description=BsaU protein;Ontology_term=GO:0003674,GO:0008150
pathema|gbt.contig.493	Pathema	gene	976723	977685	.	+	.	ID=pathema|gbt.493.gene.ORF00873
pathema|gbt.contig.493	Pathema	CDS	976723	977685	.	+	.	ID=pathema|gbt.493.cds.ORF00873;Name=BTH_II0835;Parent=pathema|gbt.493.gene.ORF00873;Dbxref=GenBank:ABC35004.1,TIGR_CMR:BTH_II0835;locus_tag=BTH_II0835;web_id=BTH_II0835;description=type III secretion system apparatus protein YscQ/HrcQ;Ontology_term=GO:0015448,GO:0030254
pathema|gbt.contig.493	Pathema	gene	977675	978367	.	+	.	ID=pathema|gbt.493.gene.ORF00874
pathema|gbt.contig.493	Pathema	CDS	977675	978367	.	+	.	ID=pathema|gbt.493.cds.ORF00874;Name=BTH_II0836;Parent=pathema|gbt.493.gene.ORF00874;Dbxref=GenBank:ABC36218.1,TIGR_CMR:BTH_II0836;gene_symbol=yscR;locus_tag=BTH_II0836;web_id=BTH_II0836;description=type III secretion apparatus protein%2C YscR/HrcR family;Ontology_term=GO:0009405,GO:0015448
pathema|gbt.contig.493	Pathema	gene	978402	978656	.	+	.	ID=pathema|gbt.493.gene.ORF00876
pathema|gbt.contig.493	Pathema	CDS	978402	978656	.	+	.	ID=pathema|gbt.493.cds.ORF00876;Name=BTH_II0837;Parent=pathema|gbt.493.gene.ORF00876;Dbxref=GenBank:ABC34549.1,TIGR_CMR:BTH_II0837;locus_tag=BTH_II0837;web_id=BTH_II0837;description=type III secretion protein%2C HrpO family;Ontology_term=GO:0015448,GO:0030254
pathema|gbt.contig.493	Pathema	gene	978680	979435	.	+	.	ID=pathema|gbt.493.gene.ORF00877
pathema|gbt.contig.493	Pathema	CDS	978680	979435	.	+	.	ID=pathema|gbt.493.cds.ORF00877;Name=BTH_II0838;Parent=pathema|gbt.493.gene.ORF00877;Dbxref=GenBank:ABC34110.1,TIGR_CMR:BTH_II0838;locus_tag=BTH_II0838;web_id=BTH_II0838;description=type III secretion system protein BsaY
pathema|gbt.contig.493	Pathema	gene	979439	980584	.	+	.	ID=pathema|gbt.493.gene.ORF00878
pathema|gbt.contig.493	Pathema	CDS	979439	980584	.	+	.	ID=pathema|gbt.493.cds.ORF00878;Name=BTH_II0839;Parent=pathema|gbt.493.gene.ORF00878;Dbxref=GenBank:ABC34818.1,TIGR_CMR:BTH_II0839;locus_tag=BTH_II0839;web_id=BTH_II0839;description=type III secretion system protein BsaZ
pathema|gbt.contig.493	Pathema	gene	980710	981225	.	+	.	ID=pathema|gbt.493.gene.ORF00879
pathema|gbt.contig.493	Pathema	CDS	980710	981225	.	+	.	ID=pathema|gbt.493.cds.ORF00879;Name=BTH_II0840;Parent=pathema|gbt.493.gene.ORF00879;Dbxref=GenBank:ABC34307.1,TIGR_CMR:BTH_II0840;locus_tag=BTH_II0840;web_id=BTH_II0840;description=type III secretion%2C low calcium response chaperone LcrH/SycD;Ontology_term=GO:0008565,GO:0009306
pathema|gbt.contig.493	Pathema	gene	981244	983118	.	+	.	ID=pathema|gbt.493.gene.ORF00880
pathema|gbt.contig.493	Pathema	CDS	981244	983118	.	+	.	ID=pathema|gbt.493.cds.ORF00880;Name=BTH_II0841;Parent=pathema|gbt.493.gene.ORF00880;Dbxref=GenBank:ABC34967.1,TIGR_CMR:BTH_II0841;gene_symbol=bipB;locus_tag=BTH_II0841;web_id=BTH_II0841;description=BipB protein;Ontology_term=GO:0005515,GO:0009405,GO:0016021
pathema|gbt.contig.493	Pathema	gene	983160	984389	.	+	.	ID=pathema|gbt.493.gene.ORF00882
pathema|gbt.contig.493	Pathema	CDS	983160	984389	.	+	.	ID=pathema|gbt.493.cds.ORF00882;Name=BTH_II0842;Parent=pathema|gbt.493.gene.ORF00882;Dbxref=GenBank:ABC36055.1,TIGR_CMR:BTH_II0842;locus_tag=BTH_II0842;web_id=BTH_II0842;description=type III secretion target%2C IpaC/SipC family;Ontology_term=GO:0015448,GO:0030254
pathema|gbt.contig.493	Pathema	gene	984515	984805	.	+	.	ID=pathema|gbt.493.gene.ORF00883
pathema|gbt.contig.493	Pathema	CDS	984515	984805	.	+	.	ID=pathema|gbt.493.cds.ORF00883;Name=BTH_II0843;Parent=pathema|gbt.493.gene.ORF00883;Dbxref=GenBank:ABC35500.1,TIGR_CMR:BTH_II0843;locus_tag=BTH_II0843;web_id=BTH_II0843;description=H-NS histone family protein;Ontology_term=GO:0003677,GO:0005622,GO:0006355
pathema|gbt.contig.493	Pathema	gene	984866	985798	.	+	.	ID=pathema|gbt.493.gene.ORF00884
pathema|gbt.contig.493	Pathema	CDS	984866	985798	.	+	.	ID=pathema|gbt.493.cds.ORF00884;Name=BTH_II0844;Parent=pathema|gbt.493.gene.ORF00884;Dbxref=GenBank:ABC34619.1,TIGR_CMR:BTH_II0844;gene_symbol=bipD;locus_tag=BTH_II0844;web_id=BTH_II0844;description=BipD protein;Ontology_term=GO:0003824,GO:0030254
pathema|gbt.contig.493	Pathema	gene	985857	988502	.	+	.	ID=pathema|gbt.493.gene.ORF00886
pathema|gbt.contig.493	Pathema	CDS	985857	988502	.	+	.	ID=pathema|gbt.493.cds.ORF00886;Name=BTH_II0845;Parent=pathema|gbt.493.gene.ORF00886;Dbxref=GenBank:ABC35694.1,TIGR_CMR:BTH_II0845;locus_tag=BTH_II0845;web_id=BTH_II0845;description=conserved hypothetical protein;Ontology_term=GO:0003674,GO:0005575,GO:0008150
pathema|gbt.contig.493	Pathema	gene	988499	988780	.	+	.	ID=pathema|gbt.493.gene.ORF00887
pathema|gbt.contig.493	Pathema	CDS	988499	988780	.	+	.	ID=pathema|gbt.493.cds.ORF00887;Name=BTH_II0846;Parent=pathema|gbt.493.gene.ORF00887;Dbxref=GenBank:ABC35171.1,TIGR_CMR:BTH_II0846;gene_symbol=bapB;locus_tag=BTH_II0846;web_id=BTH_II0846;description=acyl carrier protein BapB;Ontology_term=GO:0000036,GO:0006633
pathema|gbt.contig.493	Pathema	gene	988777	989325	.	+	.	ID=pathema|gbt.493.gene.ORF00888
pathema|gbt.contig.493	Pathema	CDS	988777	989325	.	+	.	ID=pathema|gbt.493.cds.ORF00888;Name=BTH_II0847;Parent=pathema|gbt.493.gene.ORF00888;Dbxref=GenBank:ABC34357.1,TIGR_CMR:BTH_II0847;gene_symbol=bapC;locus_tag=BTH_II0847;web_id=BTH_II0847;description=BapC protein;Ontology_term=GO:0008152,GO:0016757
pathema|gbt.contig.493	Pathema	gene	989822	990607	.	-	.	ID=pathema|gbt.493.gene.ORF00889
pathema|gbt.contig.493	Pathema	CDS	989822	990607	.	-	.	ID=pathema|gbt.493.cds.ORF00889;Name=BTH_II0848;Parent=pathema|gbt.493.gene.ORF00889;Dbxref=GenBank:ABC36199.1,TIGR_CMR:BTH_II0848;locus_tag=BTH_II0848;web_id=BTH_II0848;description=putative guanine nucleotide exchange factor sopE;Ontology_term=GO:0005085,GO:0030254
pathema|gbt.contig.493	Pathema	gene	991240	992778	.	+	.	ID=pathema|gbt.493.gene.ORF00890
pathema|gbt.contig.493	Pathema	CDS	991240	992778	.	+	.	ID=pathema|gbt.493.cds.ORF00890;Name=BTH_II0849;Parent=pathema|gbt.493.gene.ORF00890;Dbxref=GenBank:ABC35495.1,TIGR_CMR:BTH_II0849;gene_symbol=icsB;locus_tag=BTH_II0849;web_id=BTH_II0849;description=virulence protein IcsB;Ontology_term=GO:0003674,GO:0009405,GO:0030254
pathema|gbt.contig.493	Pathema	gene	992960	993415	.	+	.	ID=pathema|gbt.493.gene.ORF00891
pathema|gbt.contig.493	Pathema	CDS	992960	993415	.	+	.	ID=pathema|gbt.493.cds.ORF00891;Name=BTH_II0850;Parent=pathema|gbt.493.gene.ORF00891;Dbxref=GenBank:ABC36000.1,TIGR_CMR:BTH_II0850;locus_tag=BTH_II0850;web_id=BTH_II0850;description=type III secretion chaperone%2C CesT family;Ontology_term=GO:0003824,GO:0030254
pathema|gbt.contig.493	Pathema	gene	993650	994321	.	+	.	ID=pathema|gbt.493.gene.ORF00892
pathema|gbt.contig.493	Pathema	CDS	993650	994321	.	+	.	ID=pathema|gbt.493.cds.ORF00892;Name=BTH_II0851;Parent=pathema|gbt.493.gene.ORF00892;Dbxref=GenBank:ABC34415.1,TIGR_CMR:BTH_II0851;locus_tag=BTH_II0851;web_id=BTH_II0851;description=DNA-binding response regulator
pathema|gbt.contig.493	Pathema	gene	994546	994989	.	+	.	ID=pathema|gbt.493.gene.ORF00893
pathema|gbt.contig.493	Pathema	CDS	994546	994989	.	+	.	ID=pathema|gbt.493.cds.ORF00893;Name=BTH_II0852;Parent=pathema|gbt.493.gene.ORF00893;Dbxref=GenBank:ABC34959.1,TIGR_CMR:BTH_II0852;locus_tag=BTH_II0852;web_id=BTH_II0852;description=conserved hypothetical protein;Ontology_term=GO:0003674,GO:0005575,GO:0008150
pathema|gbt.contig.493	Pathema	gene	995224	996285	.	+	.	ID=pathema|gbt.493.gene.ORF00895
pathema|gbt.contig.493	Pathema	CDS	995224	996285	.	+	.	ID=pathema|gbt.493.cds.ORF00895;Name=BTH_II0853;Parent=pathema|gbt.493.gene.ORF00895;Dbxref=GenBank:ABC35641.1,TIGR_CMR:BTH_II0853;locus_tag=BTH_II0853;web_id=BTH_II0853;description=transcriptional regulator%2C AraC family;Ontology_term=GO:0003700,GO:0006355
pathema|gbt.contig.493	Pathema	gene	996276	997595	.	-	.	ID=pathema|gbt.493.gene.ORF00894
pathema|gbt.contig.493	Pathema	CDS	996276	997595	.	-	.	ID=pathema|gbt.493.cds.ORF00894;Name=BTH_II0854;Parent=pathema|gbt.493.gene.ORF00894;Dbxref=GenBank:ABC34978.1,TIGR_CMR:BTH_II0854;locus_tag=BTH_II0854;web_id=BTH_II0854;description=putative ubiquitin-specific proteinase 31
pathema|gbt.contig.493	Pathema	gene	997685	1001575	.	-	.	ID=pathema|gbt.493.gene.ORF00896
pathema|gbt.contig.493	Pathema	CDS	997685	1001575	.	-	.	ID=pathema|gbt.493.cds.ORF00896;Name=BTH_II0855;Parent=pathema|gbt.493.gene.ORF00896;Dbxref=GenBank:ABC33968.1,TIGR_CMR:BTH_II0855;locus_tag=BTH_II0855;web_id=BTH_II0855;description=conserved hypothetical protein;Ontology_term=GO:0003674,GO:0005575,GO:0008150
pathema|gbt.contig.493	Pathema	gene	1001572	1002252	.	-	.	ID=pathema|gbt.493.gene.ORF00897
pathema|gbt.contig.493	Pathema	CDS	1001572	1002252	.	-	.	ID=pathema|gbt.493.cds.ORF00897;Name=BTH_II0856;Parent=pathema|gbt.493.gene.ORF00897;Dbxref=GenBank:ABC34611.1,TIGR_CMR:BTH_II0856;locus_tag=BTH_II0856;web_id=BTH_II0856;description=conserved hypothetical protein;Ontology_term=GO:0003674,GO:0005575,GO:0008150
pathema|gbt.contig.493	Pathema	gene	1002249	1003643	.	-	.	ID=pathema|gbt.493.gene.ORF00898
pathema|gbt.contig.493	Pathema	CDS	1002249	1003643	.	-	.	ID=pathema|gbt.493.cds.ORF00898;Name=BTH_II0857;Parent=pathema|gbt.493.gene.ORF00898;Dbxref=GenBank:ABC34808.1,TIGR_CMR:BTH_II0857;locus_tag=BTH_II0857;web_id=BTH_II0857;description=conserved hypothetical protein;Ontology_term=GO:0000004,GO:0005554,GO:0008372
pathema|gbt.contig.493	Pathema	gene	1003676	1004482	.	-	.	ID=pathema|gbt.493.gene.ORF00899
pathema|gbt.contig.493	Pathema	CDS	1003676	1004482	.	-	.	ID=pathema|gbt.493.cds.ORF00899;Name=BTH_II0858;Parent=pathema|gbt.493.gene.ORF00899;Dbxref=GenBank:ABC35122.1,TIGR_CMR:BTH_II0858;locus_tag=BTH_II0858;web_id=BTH_II0858;description=conserved hypothetical protein;Ontology_term=GO:0003674,GO:0005575,GO:0008150
pathema|gbt.contig.493	Pathema	gene	1004492	1004884	.	-	.	ID=pathema|gbt.493.gene.ORF00900
pathema|gbt.contig.493	Pathema	CDS	1004492	1004884	.	-	.	ID=pathema|gbt.493.cds.ORF00900;Name=BTH_II0859;Parent=pathema|gbt.493.gene.ORF00900;Dbxref=GenBank:ABC34315.1,TIGR_CMR:BTH_II0859;locus_tag=BTH_II0859;web_id=BTH_II0859;description=conserved hypothetical protein;Ontology_term=GO:0003674,GO:0005575,GO:0008150
pathema|gbt.contig.493	Pathema	gene	1004913	1005689	.	-	.	ID=pathema|gbt.493.gene.ORF00901
pathema|gbt.contig.493	Pathema	CDS	1004913	1005689	.	-	.	ID=pathema|gbt.493.cds.ORF00901;Name=BTH_II0860;Parent=pathema|gbt.493.gene.ORF00901;Dbxref=GenBank:ABC34658.1,TIGR_CMR:BTH_II0860;locus_tag=BTH_II0860;web_id=BTH_II0860;description=putative lipoprotein;Ontology_term=GO:0003674,GO:0005575,GO:0008150
pathema|gbt.contig.493	Pathema	gene	1005686	1006750	.	-	.	ID=pathema|gbt.493.gene.ORF00902
pathema|gbt.contig.493	Pathema	CDS	1005686	1006750	.	-	.	ID=pathema|gbt.493.cds.ORF00902;Name=BTH_II0861;Parent=pathema|gbt.493.gene.ORF00902;Dbxref=GenBank:ABC35356.1,TIGR_CMR:BTH_II0861;locus_tag=BTH_II0861;web_id=BTH_II0861;description=pentapeptide repeat protein;Ontology_term=GO:0000004,GO:0005554
pathema|gbt.contig.493	Pathema	gene	1006768	1009386	.	-	.	ID=pathema|gbt.493.gene.ORF00904
pathema|gbt.contig.493	Pathema	CDS	1006768	1009386	.	-	.	ID=pathema|gbt.493.cds.ORF00904;Name=BTH_II0862;Parent=pathema|gbt.493.gene.ORF00904;Dbxref=GenBank:ABC35832.1,TIGR_CMR:BTH_II0862;locus_tag=BTH_II0862;web_id=BTH_II0862;description=pentapeptide repeat protein;Ontology_term=GO:0003674,GO:0008150
pathema|gbt.contig.493	Pathema	gene	1009425	1012463	.	-	.	ID=pathema|gbt.493.gene.ORF00905
pathema|gbt.contig.493	Pathema	CDS	1009425	1012463	.	-	.	ID=pathema|gbt.493.cds.ORF00905;Name=BTH_II0863;Parent=pathema|gbt.493.gene.ORF00905;Dbxref=GenBank:ABC34979.1,TIGR_CMR:BTH_II0863;locus_tag=BTH_II0863;web_id=BTH_II0863;description=Rhs element Vgr protein;Ontology_term=GO:0003674,GO:0008150
pathema|gbt.contig.493	Pathema	gene	1012489	1015365	.	-	.	ID=pathema|gbt.493.gene.ORF00906
pathema|gbt.contig.493	Pathema	CDS	1012489	1015365	.	-	.	ID=pathema|gbt.493.cds.ORF00906;Name=BTH_II0864;Parent=pathema|gbt.493.gene.ORF00906;Dbxref=GenBank:ABC35698.1,TIGR_CMR:BTH_II0864;locus_tag=BTH_II0864;web_id=BTH_II0864;description=putative Clp-type ATP-dependent chaperone protein;Ontology_term=GO:0006457,GO:0042623,GO:0051082
pathema|gbt.contig.493	Pathema	gene	1015352	1016407	.	-	.	ID=pathema|gbt.493.gene.ORF00907
pathema|gbt.contig.493	Pathema	CDS	1015352	1016407	.	-	.	ID=pathema|gbt.493.cds.ORF00907;Name=BTH_II0865;Parent=pathema|gbt.493.gene.ORF00907;Dbxref=GenBank:ABC35006.1,TIGR_CMR:BTH_II0865;locus_tag=BTH_II0865;web_id=BTH_II0865;description=conserved hypothetical protein;Ontology_term=GO:0003674,GO:0005575,GO:0008150
pathema|gbt.contig.493	Pathema	gene	1016371	1018113	.	-	.	ID=pathema|gbt.493.gene.ORF00908
pathema|gbt.contig.493	Pathema	CDS	1016371	1018113	.	-	.	ID=pathema|gbt.493.cds.ORF00908;Name=BTH_II0866;Parent=pathema|gbt.493.gene.ORF00908;Dbxref=GenBank:ABC34515.1,TIGR_CMR:BTH_II0866;locus_tag=BTH_II0866;web_id=BTH_II0866;description=conserved hypothetical protein;Ontology_term=GO:0000004,GO:0005554,GO:0008372
pathema|gbt.contig.493	Pathema	gene	1018142	1018618	.	-	.	ID=pathema|gbt.493.gene.ORF00909
pathema|gbt.contig.493	Pathema	CDS	1018142	1018618	.	-	.	ID=pathema|gbt.493.cds.ORF00909;Name=BTH_II0867;Parent=pathema|gbt.493.gene.ORF00909;Dbxref=GenBank:ABC35370.1,TIGR_CMR:BTH_II0867;locus_tag=BTH_II0867;web_id=BTH_II0867;description=conserved hypothetical protein;Ontology_term=GO:0003674,GO:0005575,GO:0008150
pathema|gbt.contig.493	Pathema	gene	1018597	1019085	.	-	.	ID=pathema|gbt.493.gene.ORF00910
pathema|gbt.contig.493	Pathema	CDS	1018597	1019085	.	-	.	ID=pathema|gbt.493.cds.ORF00910;Name=BTH_II0868;Parent=pathema|gbt.493.gene.ORF00910;Dbxref=GenBank:ABC34439.1,TIGR_CMR:BTH_II0868;locus_tag=BTH_II0868;web_id=BTH_II0868;description=hcp protein;Ontology_term=GO:0003674,GO:0005575,GO:0008150
pathema|gbt.contig.493	Pathema	gene	1019268	1020767	.	-	.	ID=pathema|gbt.493.gene.ORF00911
pathema|gbt.contig.493	Pathema	CDS	1019268	1020767	.	-	.	ID=pathema|gbt.493.cds.ORF00911;Name=BTH_II0869;Parent=pathema|gbt.493.gene.ORF00911;Dbxref=GenBank:ABC34672.1,TIGR_CMR:BTH_II0869;locus_tag=BTH_II0869;web_id=BTH_II0869;description=conserved hypothetical protein;Ontology_term=GO:0000004,GO:0005554,GO:0008372
pathema|gbt.contig.493	Pathema	gene	1020791	1021285	.	-	.	ID=pathema|gbt.493.gene.ORF00912
pathema|gbt.contig.493	Pathema	CDS	1020791	1021285	.	-	.	ID=pathema|gbt.493.cds.ORF00912;Name=BTH_II0870;Parent=pathema|gbt.493.gene.ORF00912;Dbxref=GenBank:ABC35340.1,TIGR_CMR:BTH_II0870;locus_tag=BTH_II0870;web_id=BTH_II0870;description=conserved hypothetical protein;Ontology_term=GO:0003674,GO:0005575
pathema|gbt.contig.493	Pathema	gene	1021749	1023368	.	+	.	ID=pathema|gbt.493.gene.ORF00913
pathema|gbt.contig.493	Pathema	CDS	1021749	1023368	.	+	.	ID=pathema|gbt.493.cds.ORF00913;Name=BTH_II0871;Parent=pathema|gbt.493.gene.ORF00913;Dbxref=GenBank:ABC35465.1,TIGR_CMR:BTH_II0871,EC:2.7.3.-;locus_tag=BTH_II0871;web_id=BTH_II0871;description=sensor histidine kinase;Ontology_term=GO:0000155,GO:0000160
pathema|gbt.contig.493	Pathema	gene	1023365	1024099	.	+	.	ID=pathema|gbt.493.gene.ORF00914
pathema|gbt.contig.493	Pathema	CDS	1023365	1024099	.	+	.	ID=pathema|gbt.493.cds.ORF00914;Name=BTH_II0872;Parent=pathema|gbt.493.gene.ORF00914;Dbxref=GenBank:ABC36101.1,TIGR_CMR:BTH_II0872;gene_symbol=virG;locus_tag=BTH_II0872;web_id=BTH_II0872;description=DNA-binding response regulator;Ontology_term=GO:0000156,GO:0000160,GO:0006355
pathema|gbt.contig.493	Pathema	gene	1024090	1025886	.	+	.	ID=pathema|gbt.493.gene.ORF00915
pathema|gbt.contig.493	Pathema	CDS	1024090	1025886	.	+	.	ID=pathema|gbt.493.cds.ORF00915;Name=BTH_II0873;Parent=pathema|gbt.493.gene.ORF00915;Dbxref=GenBank:ABC34267.1,TIGR_CMR:BTH_II0873;locus_tag=BTH_II0873;web_id=BTH_II0873;description=ImpA-related N-terminal family protein;Ontology_term=GO:0003674,GO:0008150
pathema|gbt.contig.493	Pathema	gene	1026177	1026533	.	-	.	ID=pathema|gbt.493.gene.ORF00916
pathema|gbt.contig.493	Pathema	CDS	1026177	1026533	.	-	.	ID=pathema|gbt.493.cds.ORF00916;Name=BTH_II0874;Parent=pathema|gbt.493.gene.ORF00916;Dbxref=GenBank:ABC34985.1,TIGR_CMR:BTH_II0874;locus_tag=BTH_II0874;web_id=BTH_II0874;description=putative lipoprotein;Ontology_term=GO:0003674,GO:0008150
pathema|gbt.contig.493	Pathema	gene	1026584	1028275	.	-	.	ID=pathema|gbt.493.gene.ORF00917
pathema|gbt.contig.493	Pathema	CDS	1026584	1028275	.	-	.	ID=pathema|gbt.493.cds.ORF00917;Name=BTH_II0875;Parent=pathema|gbt.493.gene.ORF00917;Dbxref=GenBank:ABC34450.1,TIGR_CMR:BTH_II0875;gene_symbol=bimA;locus_tag=BTH_II0875;web_id=BTH_II0875;description=intracellular motility protein A;Ontology_term=GO:0003674,GO:0006928
pathema|gbt.contig.493	Pathema	gene	1028324	1029553	.	-	.	ID=pathema|gbt.493.gene.ORF00919
pathema|gbt.contig.493	Pathema	CDS	1028324	1029553	.	-	.	ID=pathema|gbt.493.cds.ORF00919;Name=BTH_II0876;Parent=pathema|gbt.493.gene.ORF00919;Dbxref=GenBank:ABC35216.1,TIGR_CMR:BTH_II0876;locus_tag=BTH_II0876;web_id=BTH_II0876;description=conserved hypothetical protein;Ontology_term=GO:0003674,GO:0005575,GO:0008150
pathema|gbt.contig.493	Pathema	gene	1029806	1030831	.	-	.	ID=pathema|gbt.493.gene.ORF00920
pathema|gbt.contig.493	Pathema	CDS	1029806	1030831	.	-	.	ID=pathema|gbt.493.cds.ORF00920;Name=BTH_II0877;Parent=pathema|gbt.493.gene.ORF00920;Dbxref=GenBank:ABC34612.1,TIGR_CMR:BTH_II0877;locus_tag=BTH_II0877;web_id=BTH_II0877;description=putative N-acetylmuramoyl-L-alanine amidase;Ontology_term=GO:0008745,GO:0009253
pathema|gbt.contig.493	Pathema	gene	1030900	1032477	.	+	.	ID=pathema|gbt.493.gene.ORF00921
pathema|gbt.contig.493	Pathema	CDS	1030900	1032477	.	+	.	ID=pathema|gbt.493.cds.ORF00921;Name=BTH_II0878;Parent=pathema|gbt.493.gene.ORF00921;Dbxref=GenBank:ABC35678.1,TIGR_CMR:BTH_II0878;locus_tag=BTH_II0878;web_id=BTH_II0878;description=hemagglutinin domain protein
pathema|gbt.contig.493	Pathema	gene	1032594	1033223	.	-	.	ID=pathema|gbt.493.gene.ORF00922
pathema|gbt.contig.493	Pathema	CDS	1032594	1033223	.	-	.	ID=pathema|gbt.493.cds.ORF00922;Name=BTH_II0879;Parent=pathema|gbt.493.gene.ORF00922;Dbxref=GenBank:ABC36058.1,TIGR_CMR:BTH_II0879;locus_tag=BTH_II0879;web_id=BTH_II0879;description=SCO1/SenC family protein;Ontology_term=GO:0005554,GO:0006091
pathema|gbt.contig.493	Pathema	gene	1033226	1034056	.	-	.	ID=pathema|gbt.493.gene.ORF00923
pathema|gbt.contig.493	Pathema	CDS	1033226	1034056	.	-	.	ID=pathema|gbt.493.cds.ORF00923;Name=BTH_II0880;Parent=pathema|gbt.493.gene.ORF00923;Dbxref=GenBank:ABC33979.1,TIGR_CMR:BTH_II0880;locus_tag=BTH_II0880;web_id=BTH_II0880;description=conserved hypothetical protein;Ontology_term=GO:0003674,GO:0005575,GO:0008150
pathema|gbt.contig.493	Pathema	gene	1034081	1035631	.	-	.	ID=pathema|gbt.493.gene.ORF00924
pathema|gbt.contig.493	Pathema	CDS	1034081	1035631	.	-	.	ID=pathema|gbt.493.cds.ORF00924;Name=BTH_II0881;Parent=pathema|gbt.493.gene.ORF00924;Dbxref=GenBank:ABC34603.1,TIGR_CMR:BTH_II0881,EC:1.7.2.1;gene_symbol=nirK;locus_tag=BTH_II0881;web_id=BTH_II0881;description=nitrite reductase%2C copper-containing;Ontology_term=GO:0042128,GO:0050421
pathema|gbt.contig.493	Pathema	gene	1036040	1036480	.	-	.	ID=pathema|gbt.493.gene.ORF00925
pathema|gbt.contig.493	Pathema	CDS	1036040	1036480	.	-	.	ID=pathema|gbt.493.cds.ORF00925;Name=BTH_II0882;Parent=pathema|gbt.493.gene.ORF00925;Dbxref=GenBank:ABC35590.1,TIGR_CMR:BTH_II0882;locus_tag=BTH_II0882;web_id=BTH_II0882;description=conserved hypothetical protein;Ontology_term=GO:0003674,GO:0005575,GO:0008150
pathema|gbt.contig.493	Pathema	gene	1036526	1037368	.	-	.	ID=pathema|gbt.493.gene.ORF00926
pathema|gbt.contig.493	Pathema	CDS	1036526	1037368	.	-	.	ID=pathema|gbt.493.cds.ORF00926;Name=BTH_II0883;Parent=pathema|gbt.493.gene.ORF00926;Dbxref=GenBank:ABC36241.1,TIGR_CMR:BTH_II0883;locus_tag=BTH_II0883;web_id=BTH_II0883;description=conserved hypothetical protein;Ontology_term=GO:0003674,GO:0005575,GO:0008150
pathema|gbt.contig.493	Pathema	gene	1037371	1038588	.	-	.	ID=pathema|gbt.493.gene.ORF00927
pathema|gbt.contig.493	Pathema	CDS	1037371	1038588	.	-	.	ID=pathema|gbt.493.cds.ORF00927;Name=BTH_II0884;Parent=pathema|gbt.493.gene.ORF00927;Dbxref=GenBank:ABC36257.1,TIGR_CMR:BTH_II0884;locus_tag=BTH_II0884;web_id=BTH_II0884;description=conserved hypothetical protein;Ontology_term=GO:0003674,GO:0005575,GO:0008150
pathema|gbt.contig.493	Pathema	gene	1038589	1039611	.	+	.	ID=pathema|gbt.493.gene.ORF00928
pathema|gbt.contig.493	Pathema	CDS	1038589	1039611	.	+	.	ID=pathema|gbt.493.cds.ORF00928;Name=BTH_II0885;Parent=pathema|gbt.493.gene.ORF00928;Dbxref=GenBank:ABC34631.1,TIGR_CMR:BTH_II0885;locus_tag=BTH_II0885;web_id=BTH_II0885;description=transcriptional regulator%2C TetR family;Ontology_term=GO:0003700,GO:0006355
pathema|gbt.contig.493	Pathema	gene	1039845	1040699	.	-	.	ID=pathema|gbt.493.gene.ORF00929
pathema|gbt.contig.493	Pathema	CDS	1039845	1040699	.	-	.	ID=pathema|gbt.493.cds.ORF00929;Name=BTH_II0886;Parent=pathema|gbt.493.gene.ORF00929;Dbxref=GenBank:ABC35158.1,TIGR_CMR:BTH_II0886,EC:6.3.1.5;gene_symbol=nadE;locus_tag=BTH_II0886;web_id=BTH_II0886;description=NAD+ synthetase;Ontology_term=GO:0005737,GO:0008795,GO:0009435
pathema|gbt.contig.493	Pathema	gene	1040822	1041727	.	-	.	ID=pathema|gbt.493.gene.ORF00930
pathema|gbt.contig.493	Pathema	CDS	1040822	1041727	.	-	.	ID=pathema|gbt.493.cds.ORF00930;Name=BTH_II0887;Parent=pathema|gbt.493.gene.ORF00930;Dbxref=GenBank:ABC36152.1,TIGR_CMR:BTH_II0887;locus_tag=BTH_II0887;web_id=BTH_II0887;description=putative membrane protein;Ontology_term=GO:0003674,GO:0008150,GO:0016021
pathema|gbt.contig.493	Pathema	gene	1041813	1041998	.	-	.	ID=pathema|gbt.493.gene.ORF00931
pathema|gbt.contig.493	Pathema	CDS	1041813	1041998	.	-	.	ID=pathema|gbt.493.cds.ORF00931;Name=BTH_II0888;Parent=pathema|gbt.493.gene.ORF00931;Dbxref=GenBank:ABC35646.1,TIGR_CMR:BTH_II0888;locus_tag=BTH_II0888;web_id=BTH_II0888;description=conserved hypothetical protein;Ontology_term=GO:0000004,GO:0005554
pathema|gbt.contig.493	Pathema	gene	1042970	1043149	.	+	.	ID=pathema|gbt.493.gene.ORF00932
pathema|gbt.contig.493	Pathema	CDS	1042970	1043149	.	+	.	ID=pathema|gbt.493.cds.ORF00932;Name=BTH_II0889;Parent=pathema|gbt.493.gene.ORF00932;Dbxref=GenBank:ABC34838.1,TIGR_CMR:BTH_II0889;locus_tag=BTH_II0889;web_id=BTH_II0889;description=transcriptional regulator%2C DeoR family;Ontology_term=GO:0003700,GO:0006355
pathema|gbt.contig.493	Pathema	gene	1043703	1045505	.	+	.	ID=pathema|gbt.493.gene.ORF00933
pathema|gbt.contig.493	Pathema	CDS	1043703	1045505	.	+	.	ID=pathema|gbt.493.cds.ORF00933;Name=BTH_II0890;Parent=pathema|gbt.493.gene.ORF00933;Dbxref=GenBank:ABC34889.1,TIGR_CMR:BTH_II0890;locus_tag=BTH_II0890;web_id=BTH_II0890;description=phospholipase D domain protein;Ontology_term=GO:0004630,GO:0006654
pathema|gbt.contig.493	Pathema	gene	1045929	1046564	.	-	.	ID=pathema|gbt.493.gene.ORF00934
pathema|gbt.contig.493	Pathema	CDS	1045929	1046564	.	-	.	ID=pathema|gbt.493.cds.ORF00934;Name=BTH_II0891;Parent=pathema|gbt.493.gene.ORF00934;Dbxref=GenBank:ABC34232.1,TIGR_CMR:BTH_II0891;locus_tag=BTH_II0891;web_id=BTH_II0891;description=transcriptional regulator%2C TetR family;Ontology_term=GO:0003700,GO:0006355
pathema|gbt.contig.493	Pathema	gene	1046680	1048065	.	-	.	ID=pathema|gbt.493.gene.ORF00935
pathema|gbt.contig.493	Pathema	CDS	1046680	1048065	.	-	.	ID=pathema|gbt.493.cds.ORF00935;Name=BTH_II0892;Parent=pathema|gbt.493.gene.ORF00935;Dbxref=GenBank:ABC36250.1,TIGR_CMR:BTH_II0892;locus_tag=BTH_II0892;web_id=BTH_II0892;description=oxidoreductase%2C FAD-binding;Ontology_term=GO:0008152,GO:0016491,GO:0050660
pathema|gbt.contig.493	Pathema	gene	1048235	1048579	.	-	.	ID=pathema|gbt.493.gene.ORF00936
pathema|gbt.contig.493	Pathema	CDS	1048235	1048579	.	-	.	ID=pathema|gbt.493.cds.ORF00936;Name=BTH_II0893;Parent=pathema|gbt.493.gene.ORF00936;Dbxref=GenBank:ABC35817.1,TIGR_CMR:BTH_II0893;locus_tag=BTH_II0893;web_id=BTH_II0893;description=addiction module antitoxin%2C Axe family;Ontology_term=GO:0003824,GO:0008219
pathema|gbt.contig.493	Pathema	gene	1048640	1049548	.	-	.	ID=pathema|gbt.493.gene.ORF00937
pathema|gbt.contig.493	Pathema	CDS	1048640	1049548	.	-	.	ID=pathema|gbt.493.cds.ORF00937;Name=BTH_II0894;Parent=pathema|gbt.493.gene.ORF00937;Dbxref=GenBank:ABC34796.1,TIGR_CMR:BTH_II0894;locus_tag=BTH_II0894;web_id=BTH_II0894;description=transcriptional regulator%2C LysR family;Ontology_term=GO:0003700,GO:0006355
pathema|gbt.contig.493	Pathema	gene	1049725	1050744	.	+	.	ID=pathema|gbt.493.gene.ORF00938
pathema|gbt.contig.493	Pathema	CDS	1049725	1050744	.	+	.	ID=pathema|gbt.493.cds.ORF00938;Name=BTH_II0895;Parent=pathema|gbt.493.gene.ORF00938;Dbxref=GenBank:ABC34046.1,TIGR_CMR:BTH_II0895;locus_tag=BTH_II0895;web_id=BTH_II0895;description=conserved hypothetical protein;Ontology_term=GO:0003674,GO:0005575,GO:0008150
pathema|gbt.contig.493	Pathema	gene	1050800	1052020	.	+	.	ID=pathema|gbt.493.gene.ORF00939
pathema|gbt.contig.493	Pathema	CDS	1050800	1052020	.	+	.	ID=pathema|gbt.493.cds.ORF00939;Name=BTH_II0896;Parent=pathema|gbt.493.gene.ORF00939;Dbxref=GenBank:ABC36131.1,TIGR_CMR:BTH_II0896;locus_tag=BTH_II0896;web_id=BTH_II0896;description=aminotransferase%2C class I/II;Ontology_term=GO:0008152,GO:0008483
pathema|gbt.contig.493	Pathema	gene	1052055	1052147	.	+	.	ID=pathema|gbt.493.gene.ORF00940
pathema|gbt.contig.493	Pathema	CDS	1052055	1052147	.	+	.	ID=pathema|gbt.493.cds.ORF00940;Name=BTH_II0897;Parent=pathema|gbt.493.gene.ORF00940;Dbxref=GenBank:ABC35499.1,TIGR_CMR:BTH_II0897;locus_tag=BTH_II0897;web_id=BTH_II0897;description=hypothetical protein
pathema|gbt.contig.493	Pathema	gene	1052158	1053669	.	+	.	ID=pathema|gbt.493.gene.ORF00941
pathema|gbt.contig.493	Pathema	CDS	1052158	1053669	.	+	.	ID=pathema|gbt.493.cds.ORF00941;Name=BTH_II0898;Parent=pathema|gbt.493.gene.ORF00941;Dbxref=GenBank:ABC35126.1,TIGR_CMR:BTH_II0898;locus_tag=BTH_II0898;web_id=BTH_II0898;description=putative piperideine-6-carboxylate dehydrogenase;Ontology_term=GO:0006554,GO:0016620
pathema|gbt.contig.493	Pathema	gene	1053701	1054798	.	-	.	ID=pathema|gbt.493.gene.ORF00942
pathema|gbt.contig.493	Pathema	CDS	1053701	1054798	.	-	.	ID=pathema|gbt.493.cds.ORF00942;Name=BTH_II0899;Parent=pathema|gbt.493.gene.ORF00942;Dbxref=GenBank:ABC35948.1,TIGR_CMR:BTH_II0899;locus_tag=BTH_II0899;web_id=BTH_II0899;description=ApbE family protein;Ontology_term=GO:0003674,GO:0009228
pathema|gbt.contig.493	Pathema	gene	1054779	1057049	.	-	.	ID=pathema|gbt.493.gene.ORF00943
pathema|gbt.contig.493	Pathema	CDS	1054779	1057049	.	-	.	ID=pathema|gbt.493.cds.ORF00943;Name=BTH_II0900;Parent=pathema|gbt.493.gene.ORF00943;Dbxref=GenBank:ABC34270.1,TIGR_CMR:BTH_II0900,EC:1.8.1.2;locus_tag=BTH_II0900;web_id=BTH_II0900;description=putative nitrate reductase/sulfite reductase flavoprotein alpha-component;Ontology_term=GO:0004783
pathema|gbt.contig.493	Pathema	gene	1057071	1057538	.	-	.	ID=pathema|gbt.493.gene.ORF00944
pathema|gbt.contig.493	Pathema	CDS	1057071	1057538	.	-	.	ID=pathema|gbt.493.cds.ORF00944;Name=BTH_II0901;Parent=pathema|gbt.493.gene.ORF00944;Dbxref=GenBank:ABC34955.1,TIGR_CMR:BTH_II0901;locus_tag=BTH_II0901;web_id=BTH_II0901;description=conserved hypothetical protein;Ontology_term=GO:0003674,GO:0005575,GO:0008150
pathema|gbt.contig.493	Pathema	gene	1057901	1058356	.	-	.	ID=pathema|gbt.493.gene.ORF00945
pathema|gbt.contig.493	Pathema	CDS	1057901	1058356	.	-	.	ID=pathema|gbt.493.cds.ORF00945;Name=BTH_II0902;Parent=pathema|gbt.493.gene.ORF00945;Dbxref=GenBank:ABC35586.1,TIGR_CMR:BTH_II0902;locus_tag=BTH_II0902;web_id=BTH_II0902;description=conserved hypothetical protein;Ontology_term=GO:0003674,GO:0005575,GO:0008150
pathema|gbt.contig.493	Pathema	gene	1058501	1059160	.	+	.	ID=pathema|gbt.493.gene.ORF00946
pathema|gbt.contig.493	Pathema	CDS	1058501	1059160	.	+	.	ID=pathema|gbt.493.cds.ORF00946;Name=BTH_II0903;Parent=pathema|gbt.493.gene.ORF00946;Dbxref=GenBank:ABC36226.1,TIGR_CMR:BTH_II0903;locus_tag=BTH_II0903;web_id=BTH_II0903;description=DNA-binding response regulator;Ontology_term=GO:0000156,GO:0000160,GO:0006355
pathema|gbt.contig.493	Pathema	gene	1059163	1060527	.	+	.	ID=pathema|gbt.493.gene.ORF00947
pathema|gbt.contig.493	Pathema	CDS	1059163	1060527	.	+	.	ID=pathema|gbt.493.cds.ORF00947;Name=BTH_II0904;Parent=pathema|gbt.493.gene.ORF00947;Dbxref=GenBank:ABC34786.1,TIGR_CMR:BTH_II0904;locus_tag=BTH_II0904;web_id=BTH_II0904;description=sensor histidine kinase;Ontology_term=GO:0000155,GO:0000160
pathema|gbt.contig.493	Pathema	gene	1061633	1064422	.	+	.	ID=pathema|gbt.493.gene.ORF00949
pathema|gbt.contig.493	Pathema	CDS	1061633	1064422	.	+	.	ID=pathema|gbt.493.cds.ORF00949;Name=BTH_II0906;Parent=pathema|gbt.493.gene.ORF00949;Dbxref=GenBank:ABC34287.1,TIGR_CMR:BTH_II0906;locus_tag=BTH_II0906;web_id=BTH_II0906;description=PTS system%2C glucose-specific EIIA/HPr/phosphoenolpyruvate-protein phosphotransferase components
pathema|gbt.contig.493	Pathema	gene	1060648	1061649	.	-	.	ID=pathema|gbt.493.gene.ORF00948
pathema|gbt.contig.493	Pathema	CDS	1060648	1061649	.	-	.	ID=pathema|gbt.493.cds.ORF00948;Name=BTH_II0905;Parent=pathema|gbt.493.gene.ORF00948;Dbxref=GenBank:ABC35361.1,TIGR_CMR:BTH_II0905;locus_tag=BTH_II0905;web_id=BTH_II0905;description=transcriptional regulator lacI family
pathema|gbt.contig.493	Pathema	gene	1064419	1065468	.	+	.	ID=pathema|gbt.493.gene.ORF00950
pathema|gbt.contig.493	Pathema	CDS	1064419	1065468	.	+	.	ID=pathema|gbt.493.cds.ORF00950;Name=BTH_II0907;Parent=pathema|gbt.493.gene.ORF00950;Dbxref=GenBank:ABC34326.1,TIGR_CMR:BTH_II0907,EC:2.7.1.56;gene_symbol=pfkB;locus_tag=BTH_II0907;web_id=BTH_II0907;description=1-phosphofructokinase;Ontology_term=GO:0008662
pathema|gbt.contig.493	Pathema	gene	1065491	1067278	.	+	.	ID=pathema|gbt.493.gene.ORF00951
pathema|gbt.contig.493	Pathema	CDS	1065491	1067278	.	+	.	ID=pathema|gbt.493.cds.ORF00951;Name=BTH_II0908;Parent=pathema|gbt.493.gene.ORF00951;Dbxref=GenBank:ABC35260.1,TIGR_CMR:BTH_II0908,EC:2.7.1.69;locus_tag=BTH_II0908;web_id=BTH_II0908;description=protein-N p-phosphohistidine-sugar phosphotransferase;Ontology_term=GO:0008982
pathema|gbt.contig.493	Pathema	gene	1067610	1068344	.	+	.	ID=pathema|gbt.493.gene.ORF00952
pathema|gbt.contig.493	Pathema	CDS	1067610	1068344	.	+	.	ID=pathema|gbt.493.cds.ORF00952;Name=BTH_II0909;Parent=pathema|gbt.493.gene.ORF00952;Dbxref=GenBank:ABC34744.1,TIGR_CMR:BTH_II0909;locus_tag=BTH_II0909;web_id=BTH_II0909;description=acetyltransferase%2C GNAT family;Ontology_term=GO:0008080,GO:0008152
pathema|gbt.contig.493	Pathema	gene	1068844	1070262	.	+	.	ID=pathema|gbt.493.gene.ORF00953
pathema|gbt.contig.493	Pathema	CDS	1068844	1070262	.	+	.	ID=pathema|gbt.493.cds.ORF00953;Name=BTH_II0910;Parent=pathema|gbt.493.gene.ORF00953;Dbxref=GenBank:ABC34586.1,TIGR_CMR:BTH_II0910;locus_tag=BTH_II0910;web_id=BTH_II0910;description=transporter%2C major facilitator family;Ontology_term=GO:0005215,GO:0005887,GO:0006810
pathema|gbt.contig.493	Pathema	gene	1070596	1071609	.	-	.	ID=pathema|gbt.493.gene.ORF00954
pathema|gbt.contig.493	Pathema	CDS	1070596	1071609	.	-	.	ID=pathema|gbt.493.cds.ORF00954;Name=BTH_II0911;Parent=pathema|gbt.493.gene.ORF00954;Dbxref=GenBank:ABC34049.1,TIGR_CMR:BTH_II0911;locus_tag=BTH_II0911;web_id=BTH_II0911;description=conserved hypothetical protein;Ontology_term=GO:0003674,GO:0005575,GO:0008150
pathema|gbt.contig.493	Pathema	gene	1071727	1072365	.	-	.	ID=pathema|gbt.493.gene.ORF00955
pathema|gbt.contig.493	Pathema	CDS	1071727	1072365	.	-	.	ID=pathema|gbt.493.cds.ORF00955;Name=BTH_II0912;Parent=pathema|gbt.493.gene.ORF00955;Dbxref=GenBank:ABC36171.1,TIGR_CMR:BTH_II0912;locus_tag=BTH_II0912;web_id=BTH_II0912;description=conserved hypothetical protein;Ontology_term=GO:0003674,GO:0005575,GO:0008150
pathema|gbt.contig.493	Pathema	gene	1072704	1073369	.	-	.	ID=pathema|gbt.493.gene.ORF00956
pathema|gbt.contig.493	Pathema	CDS	1072704	1073369	.	-	.	ID=pathema|gbt.493.cds.ORF00956;Name=BTH_II0913;Parent=pathema|gbt.493.gene.ORF00956;Dbxref=GenBank:ABC35663.1,TIGR_CMR:BTH_II0913;locus_tag=BTH_II0913;web_id=BTH_II0913;description=O-methyltransferase
pathema|gbt.contig.493	Pathema	gene	1073462	1074094	.	+	.	ID=pathema|gbt.493.gene.ORF00957
pathema|gbt.contig.493	Pathema	CDS	1073462	1074094	.	+	.	ID=pathema|gbt.493.cds.ORF00957;Name=BTH_II0914;Parent=pathema|gbt.493.gene.ORF00957;Dbxref=GenBank:ABC35892.1,TIGR_CMR:BTH_II0914;locus_tag=BTH_II0914;web_id=BTH_II0914;description=transcriptional regulatory protein
pathema|gbt.contig.493	Pathema	gene	1074260	1074376	.	+	.	ID=pathema|gbt.493.gene.ORF00958
pathema|gbt.contig.493	Pathema	CDS	1074260	1074376	.	+	.	ID=pathema|gbt.493.cds.ORF00958;Name=BTH_II0915;Parent=pathema|gbt.493.gene.ORF00958;Dbxref=GenBank:ABC35382.1,TIGR_CMR:BTH_II0915;locus_tag=BTH_II0915;web_id=BTH_II0915;description=hypothetical protein
pathema|gbt.contig.493	Pathema	gene	1074440	1076074	.	-	.	ID=pathema|gbt.493.gene.ORF00959
pathema|gbt.contig.493	Pathema	CDS	1074440	1076074	.	-	.	ID=pathema|gbt.493.cds.ORF00959;Name=BTH_II0916;Parent=pathema|gbt.493.gene.ORF00959;Dbxref=GenBank:ABC34577.1,TIGR_CMR:BTH_II0916;gene_symbol=groL-2;locus_tag=BTH_II0916;web_id=BTH_II0916;description=chaperonin GroEL;Ontology_term=GO:0003754,GO:0006457,GO:0016887
pathema|gbt.contig.493	Pathema	gene	1076498	1077574	.	+	.	ID=pathema|gbt.493.gene.ORF00963
pathema|gbt.contig.493	Pathema	CDS	1076498	1077574	.	+	.	ID=pathema|gbt.493.cds.ORF00963;Name=BTH_II0917;Parent=pathema|gbt.493.gene.ORF00963;Dbxref=GenBank:ABC34989.1,TIGR_CMR:BTH_II0917;locus_tag=BTH_II0917;web_id=BTH_II0917;description=conserved hypothetical protein;Ontology_term=GO:0000004,GO:0005554
pathema|gbt.contig.493	Pathema	gene	1077552	1078538	.	-	.	ID=pathema|gbt.493.gene.ORF00962
pathema|gbt.contig.493	Pathema	CDS	1077552	1078538	.	-	.	ID=pathema|gbt.493.cds.ORF00962;Name=BTH_II0918;Parent=pathema|gbt.493.gene.ORF00962;Dbxref=GenBank:ABC35211.1,TIGR_CMR:BTH_II0918,EC:2.7.6.1;locus_tag=BTH_II0918;web_id=BTH_II0918;description=ribose-phosphate pyrophosphokinase;Ontology_term=GO:0004749
pathema|gbt.contig.493	Pathema	gene	1078629	1081037	.	-	.	ID=pathema|gbt.493.gene.ORF00964
pathema|gbt.contig.493	Pathema	CDS	1078629	1081037	.	-	.	ID=pathema|gbt.493.cds.ORF00964;Name=BTH_II0919;Parent=pathema|gbt.493.gene.ORF00964;Dbxref=GenBank:ABC35205.1,TIGR_CMR:BTH_II0919,EC:6.3.5.1;locus_tag=BTH_II0919;web_id=BTH_II0919;description=glutamine-dependent NAD+ synthetase
pathema|gbt.contig.493	Pathema	gene	1081227	1081676	.	+	.	ID=pathema|gbt.493.gene.ORF00965
pathema|gbt.contig.493	Pathema	CDS	1081227	1081676	.	+	.	ID=pathema|gbt.493.cds.ORF00965;Name=BTH_II0920;Parent=pathema|gbt.493.gene.ORF00965;Dbxref=GenBank:ABC35862.1,TIGR_CMR:BTH_II0920;locus_tag=BTH_II0920;web_id=BTH_II0920;description=CBS domain protein
pathema|gbt.contig.493	Pathema	gene	1081799	1082122	.	+	.	ID=pathema|gbt.493.gene.ORF00966
pathema|gbt.contig.493	Pathema	CDS	1081799	1082122	.	+	.	ID=pathema|gbt.493.cds.ORF00966;Name=BTH_II0921;Parent=pathema|gbt.493.gene.ORF00966;Dbxref=GenBank:ABC34172.1,TIGR_CMR:BTH_II0921;locus_tag=BTH_II0921;web_id=BTH_II0921;description=conserved hypothetical protein;Ontology_term=GO:0000004,GO:0005554
pathema|gbt.contig.493	Pathema	gene	1082116	1083231	.	+	.	ID=pathema|gbt.493.gene.ORF00967
pathema|gbt.contig.493	Pathema	CDS	1082116	1083231	.	+	.	ID=pathema|gbt.493.cds.ORF00967;Name=BTH_II0922;Parent=pathema|gbt.493.gene.ORF00967;Dbxref=GenBank:ABC35475.1,TIGR_CMR:BTH_II0922,EC:1.4.1.1;gene_symbol=ald;locus_tag=BTH_II0922;web_id=BTH_II0922;description=alanine dehydrogenase;Ontology_term=GO:0000286,GO:0005737,GO:0006522
pathema|gbt.contig.493	Pathema	gene	1083510	1083857	.	+	.	ID=pathema|gbt.493.gene.ORF00968
pathema|gbt.contig.493	Pathema	CDS	1083510	1083857	.	+	.	ID=pathema|gbt.493.cds.ORF00968;Name=BTH_II0923;Parent=pathema|gbt.493.gene.ORF00968;Dbxref=GenBank:ABC36140.1,TIGR_CMR:BTH_II0923;locus_tag=BTH_II0923;web_id=BTH_II0923;description=hypothetical protein
pathema|gbt.contig.493	Pathema	gene	1084196	1084738	.	-	.	ID=pathema|gbt.493.gene.ORF00969
pathema|gbt.contig.493	Pathema	CDS	1084196	1084738	.	-	.	ID=pathema|gbt.493.cds.ORF00969;Name=BTH_II0924;Parent=pathema|gbt.493.gene.ORF00969;Dbxref=GenBank:ABC34375.1,TIGR_CMR:BTH_II0924;locus_tag=BTH_II0924;web_id=BTH_II0924;description=heat shock protein%2C family;Ontology_term=GO:0005515,GO:0009408,GO:0050821
pathema|gbt.contig.493	Pathema	gene	1084895	1087267	.	-	.	ID=pathema|gbt.493.gene.ORF00970
pathema|gbt.contig.493	Pathema	CDS	1084895	1087267	.	-	.	ID=pathema|gbt.493.cds.ORF00970;Name=BTH_II0925;Parent=pathema|gbt.493.gene.ORF00970;Dbxref=GenBank:ABC34065.1,TIGR_CMR:BTH_II0925;locus_tag=BTH_II0925;web_id=BTH_II0925;description=putative beta-lactamase;Ontology_term=GO:0008800,GO:0030655,GO:0046677
pathema|gbt.contig.493	Pathema	gene	1087222	1088481	.	-	.	ID=pathema|gbt.493.gene.ORF00971
pathema|gbt.contig.493	Pathema	CDS	1087222	1088481	.	-	.	ID=pathema|gbt.493.cds.ORF00971;Name=BTH_II0926;Parent=pathema|gbt.493.gene.ORF00971;Dbxref=GenBank:ABC35501.1,TIGR_CMR:BTH_II0926;locus_tag=BTH_II0926;web_id=BTH_II0926;description=conserved hypothetical protein;Ontology_term=GO:0000004,GO:0005554
pathema|gbt.contig.493	Pathema	gene	1089037	1090803	.	+	.	ID=pathema|gbt.493.gene.ORF00972
pathema|gbt.contig.493	Pathema	CDS	1089037	1090803	.	+	.	ID=pathema|gbt.493.cds.ORF00972;Name=BTH_II0927;Parent=pathema|gbt.493.gene.ORF00972;Dbxref=GenBank:ABC35104.1,TIGR_CMR:BTH_II0927;locus_tag=BTH_II0927;web_id=BTH_II0927;description=acetyl-CoA synthetase
pathema|gbt.contig.493	Pathema	gene	1090800	1091822	.	+	.	ID=pathema|gbt.493.gene.ORF00973
pathema|gbt.contig.493	Pathema	CDS	1090800	1091822	.	+	.	ID=pathema|gbt.493.cds.ORF00973;Name=BTH_II0928;Parent=pathema|gbt.493.gene.ORF00973;Dbxref=GenBank:ABC35569.1,TIGR_CMR:BTH_II0928;locus_tag=BTH_II0928;web_id=BTH_II0928;description=probable pyruvate dehydrogenase%2C E1 component%2C alpha subunit
pathema|gbt.contig.493	Pathema	gene	1091819	1092793	.	+	.	ID=pathema|gbt.493.gene.ORF00974
pathema|gbt.contig.493	Pathema	CDS	1091819	1092793	.	+	.	ID=pathema|gbt.493.cds.ORF00974;Name=BTH_II0929;Parent=pathema|gbt.493.gene.ORF00974;Dbxref=GenBank:ABC35042.1,TIGR_CMR:BTH_II0929,EC:1.2.4.1;locus_tag=BTH_II0929;web_id=BTH_II0929;description=pyruvate dehydrogenase complex%2C E1 component%2C pyruvate dehydrogenase beta subunit;Ontology_term=GO:0004739
pathema|gbt.contig.493	Pathema	gene	1092822	1093961	.	+	.	ID=pathema|gbt.493.gene.ORF00975
pathema|gbt.contig.493	Pathema	CDS	1092822	1093961	.	+	.	ID=pathema|gbt.493.cds.ORF00975;Name=BTH_II0930;Parent=pathema|gbt.493.gene.ORF00975;Dbxref=GenBank:ABC33943.1,TIGR_CMR:BTH_II0930;locus_tag=BTH_II0930;web_id=BTH_II0930;description=probable pyruvate dehydrogenase%2C E2 component%2C dihydrolipoamide acetyltransferase
pathema|gbt.contig.493	Pathema	gene	1093958	1094206	.	+	.	ID=pathema|gbt.493.gene.ORF00976
pathema|gbt.contig.493	Pathema	CDS	1093958	1094206	.	+	.	ID=pathema|gbt.493.cds.ORF00976;Name=BTH_II0931;Parent=pathema|gbt.493.gene.ORF00976;Dbxref=GenBank:ABC35793.1,TIGR_CMR:BTH_II0931;locus_tag=BTH_II0931;web_id=BTH_II0931;description=Predicted orf
pathema|gbt.contig.493	Pathema	gene	1094203	1094637	.	-	.	ID=pathema|gbt.493.gene.ORF00977
pathema|gbt.contig.493	Pathema	CDS	1094203	1094637	.	-	.	ID=pathema|gbt.493.cds.ORF00977;Name=BTH_II0932;Parent=pathema|gbt.493.gene.ORF00977;Dbxref=GenBank:ABC35289.1,TIGR_CMR:BTH_II0932;locus_tag=BTH_II0932;web_id=BTH_II0932;description=putative DNA-binding response regulator%2C LuxR family
pathema|gbt.contig.493	Pathema	gene	1095456	1097798	.	+	.	ID=pathema|gbt.493.gene.ORF00978
pathema|gbt.contig.493	Pathema	CDS	1095456	1097798	.	+	.	ID=pathema|gbt.493.cds.ORF00978;Name=BTH_II0933;Parent=pathema|gbt.493.gene.ORF00978;Dbxref=GenBank:ABC34741.1,TIGR_CMR:BTH_II0933;locus_tag=BTH_II0933;web_id=BTH_II0933;description=putative Rhs element Vgr protein
pathema|gbt.contig.493	Pathema	gene	1097798	1098679	.	+	.	ID=pathema|gbt.493.gene.ORF00979
pathema|gbt.contig.493	Pathema	CDS	1097798	1098679	.	+	.	ID=pathema|gbt.493.cds.ORF00979;Name=BTH_II0934;Parent=pathema|gbt.493.gene.ORF00979;Dbxref=GenBank:ABC36023.1,TIGR_CMR:BTH_II0934;locus_tag=BTH_II0934;web_id=BTH_II0934;description=conserved hypothetical protein;Ontology_term=GO:0000004,GO:0005554
pathema|gbt.contig.493	Pathema	gene	1099210	1099617	.	+	.	ID=pathema|gbt.493.gene.ORFA07748
pathema|gbt.contig.493	Pathema	CDS	1099210	1099617	.	+	.	ID=pathema|gbt.493.cds.ORFA07748;Name=BTH_II0935;Parent=pathema|gbt.493.gene.ORFA07748;Dbxref=GenBank:ABC34542.1,TIGR_CMR:BTH_II0935;locus_tag=BTH_II0935;web_id=BTH_II0935;description=putative transposase
pathema|gbt.contig.493	Pathema	gene	1099587	1099967	.	+	.	ID=pathema|gbt.493.gene.ORF00980
pathema|gbt.contig.493	Pathema	CDS	1099587	1099967	.	+	.	ID=pathema|gbt.493.cds.ORF00980;Name=BTH_II0936;Parent=pathema|gbt.493.gene.ORF00980;Dbxref=GenBank:ABC36007.1,TIGR_CMR:BTH_II0936;locus_tag=BTH_II0936;web_id=BTH_II0936;description=Transposase (IS4 family);Ontology_term=GO:0004803,GO:0006313
pathema|gbt.contig.493	Pathema	gene	1100030	1101622	.	+	.	ID=pathema|gbt.493.gene.ORF00981
pathema|gbt.contig.493	Pathema	CDS	1100030	1101622	.	+	.	ID=pathema|gbt.493.cds.ORF00981;Name=BTH_II0937;Parent=pathema|gbt.493.gene.ORF00981;Dbxref=GenBank:ABC34041.1,TIGR_CMR:BTH_II0937;locus_tag=BTH_II0937;web_id=BTH_II0937;description=conserved hypothetical protein;Ontology_term=GO:0000004,GO:0005554
pathema|gbt.contig.493	Pathema	gene	1102705	1106733	.	-	.	ID=pathema|gbt.493.gene.ORF00982
pathema|gbt.contig.493	Pathema	CDS	1102705	1106733	.	-	.	ID=pathema|gbt.493.cds.ORF00982;Name=BTH_II0938;Parent=pathema|gbt.493.gene.ORF00982;Dbxref=GenBank:ABC34643.1,TIGR_CMR:BTH_II0938,EC:3.2.1.- 2.4.1.25;gene_symbol=glgX/malQ;locus_tag=BTH_II0938;web_id=BTH_II0938;description=glycogen debranching enzyme GlgX/4-alpha-glucanotransferase
pathema|gbt.contig.493	Pathema	gene	1106744	1109002	.	-	.	ID=pathema|gbt.493.gene.ORF00983
pathema|gbt.contig.493	Pathema	CDS	1106744	1109002	.	-	.	ID=pathema|gbt.493.cds.ORF00983;Name=BTH_II0939;Parent=pathema|gbt.493.gene.ORF00983;Dbxref=GenBank:ABC35639.1,TIGR_CMR:BTH_II0939,EC:2.4.1.18;gene_symbol=glgB;locus_tag=BTH_II0939;web_id=BTH_II0939;description=1%2C4-alpha-glucan branching enzyme;Ontology_term=GO:0003844,GO:0005978
pathema|gbt.contig.493	Pathema	gene	1109366	1111036	.	+	.	ID=pathema|gbt.493.gene.ORF00984
pathema|gbt.contig.493	Pathema	CDS	1109366	1111036	.	+	.	ID=pathema|gbt.493.cds.ORF00984;Name=BTH_II0940;Parent=pathema|gbt.493.gene.ORF00984;Dbxref=GenBank:ABC33934.1,TIGR_CMR:BTH_II0940;locus_tag=BTH_II0940;web_id=BTH_II0940;description=glycogen synthase
pathema|gbt.contig.493	Pathema	gene	1111076	1113577	.	+	.	ID=pathema|gbt.493.gene.ORF00985
pathema|gbt.contig.493	Pathema	CDS	1111076	1113577	.	+	.	ID=pathema|gbt.493.cds.ORF00985;Name=BTH_II0941;Parent=pathema|gbt.493.gene.ORF00985;Dbxref=GenBank:ABC34360.1,TIGR_CMR:BTH_II0941;locus_tag=BTH_II0941;web_id=BTH_II0941;description=glycogen phosphorylase family protein
pathema|gbt.contig.493	Pathema	gene	1113918	1114142	.	+	.	ID=pathema|gbt.493.gene.ORF00986
pathema|gbt.contig.493	Pathema	CDS	1113918	1114142	.	+	.	ID=pathema|gbt.493.cds.ORF00986;Name=BTH_II0942;Parent=pathema|gbt.493.gene.ORF00986;Dbxref=GenBank:ABC34920.1,TIGR_CMR:BTH_II0942;locus_tag=BTH_II0942;web_id=BTH_II0942;description=conserved hypothetical protein;Ontology_term=GO:0000004,GO:0005554
pathema|gbt.contig.493	Pathema	gene	1114187	1117294	.	+	.	ID=pathema|gbt.493.gene.ORF00987
pathema|gbt.contig.493	Pathema	CDS	1114187	1117294	.	+	.	ID=pathema|gbt.493.cds.ORF00987;Name=BTH_II0943;Parent=pathema|gbt.493.gene.ORF00987;Dbxref=GenBank:ABC35981.1,TIGR_CMR:BTH_II0943;locus_tag=BTH_II0943;web_id=BTH_II0943;description=AMP-binding domain protein
pathema|gbt.contig.493	Pathema	gene	1117662	1119125	.	-	.	ID=pathema|gbt.493.gene.ORF00988
pathema|gbt.contig.493	Pathema	CDS	1117662	1119125	.	-	.	ID=pathema|gbt.493.cds.ORF00988;Name=BTH_II0944;Parent=pathema|gbt.493.gene.ORF00988;Dbxref=GenBank:ABC34282.1,TIGR_CMR:BTH_II0944;locus_tag=BTH_II0944;web_id=BTH_II0944;description=multicopper oxidase domain protein;Ontology_term=GO:0003674,GO:0008150
pathema|gbt.contig.493	Pathema	gene	1119312	1121633	.	-	.	ID=pathema|gbt.493.gene.ORF00989
pathema|gbt.contig.493	Pathema	CDS	1119312	1121633	.	-	.	ID=pathema|gbt.493.cds.ORF00989;Name=BTH_II0945;Parent=pathema|gbt.493.gene.ORF00989;Dbxref=GenBank:ABC34641.1,TIGR_CMR:BTH_II0945;locus_tag=BTH_II0945;web_id=BTH_II0945;description=nitric oxide reductase
pathema|gbt.contig.493	Pathema	gene	1122236	1123012	.	-	.	ID=pathema|gbt.493.gene.ORF00990
pathema|gbt.contig.493	Pathema	CDS	1122236	1123012	.	-	.	ID=pathema|gbt.493.cds.ORF00990;Name=BTH_II0946;Parent=pathema|gbt.493.gene.ORF00990;Dbxref=GenBank:ABC36232.1,TIGR_CMR:BTH_II0946;locus_tag=BTH_II0946;web_id=BTH_II0946;description=transcriptional regulator%2C TetR family;Ontology_term=GO:0003700,GO:0006355
pathema|gbt.contig.493	Pathema	gene	1123217	1124398	.	+	.	ID=pathema|gbt.493.gene.ORF00991
pathema|gbt.contig.493	Pathema	CDS	1123217	1124398	.	+	.	ID=pathema|gbt.493.cds.ORF00991;Name=BTH_II0947;Parent=pathema|gbt.493.gene.ORF00991;Dbxref=GenBank:ABC35859.1,TIGR_CMR:BTH_II0947;locus_tag=BTH_II0947;web_id=BTH_II0947;description=acyl-CoA dehydrogenase;Ontology_term=GO:0003995,GO:0009062,GO:0009395
pathema|gbt.contig.493	Pathema	gene	1124421	1126028	.	+	.	ID=pathema|gbt.493.gene.ORF00992
pathema|gbt.contig.493	Pathema	CDS	1124421	1126028	.	+	.	ID=pathema|gbt.493.cds.ORF00992;Name=BTH_II0948;Parent=pathema|gbt.493.gene.ORF00992;Dbxref=GenBank:ABC33996.1,TIGR_CMR:BTH_II0948;gene_symbol=accB;locus_tag=BTH_II0948;web_id=BTH_II0948;description=acetyl-CoA carboxylase carboxyltransferase;Ontology_term=GO:0003989,GO:0006633,GO:0009317,GO:0016407,GO:0019752
pathema|gbt.contig.493	Pathema	gene	1126049	1126834	.	+	.	ID=pathema|gbt.493.gene.ORF00993
pathema|gbt.contig.493	Pathema	CDS	1126049	1126834	.	+	.	ID=pathema|gbt.493.cds.ORF00993;Name=BTH_II0949;Parent=pathema|gbt.493.gene.ORF00993;Dbxref=GenBank:ABC34849.1,TIGR_CMR:BTH_II0949;locus_tag=BTH_II0949;web_id=BTH_II0949;description=enoyl-CoA hydratase/isomerase family protein;Ontology_term=GO:0003824,GO:0009062
pathema|gbt.contig.493	Pathema	gene	1126958	1128958	.	+	.	ID=pathema|gbt.493.gene.ORF00994
pathema|gbt.contig.493	Pathema	CDS	1126958	1128958	.	+	.	ID=pathema|gbt.493.cds.ORF00994;Name=BTH_II0950;Parent=pathema|gbt.493.gene.ORF00994;Dbxref=GenBank:ABC35354.1,TIGR_CMR:BTH_II0950;locus_tag=BTH_II0950;web_id=BTH_II0950;description=putative acetyl-CoA carboxylase%2C biotin carboxylase;Ontology_term=GO:0003989,GO:0004075,GO:0006633,GO:0009317
pathema|gbt.contig.493	Pathema	gene	1129105	1130229	.	+	.	ID=pathema|gbt.493.gene.ORF00995
pathema|gbt.contig.493	Pathema	CDS	1129105	1130229	.	+	.	ID=pathema|gbt.493.cds.ORF00995;Name=BTH_II0951;Parent=pathema|gbt.493.gene.ORF00995;Dbxref=GenBank:ABC36159.1,TIGR_CMR:BTH_II0951;locus_tag=BTH_II0951;web_id=BTH_II0951;description=conserved hypothetical protein;Ontology_term=GO:0003674,GO:0005575,GO:0008150
pathema|gbt.contig.493	Pathema	gene	1130395	1131519	.	-	.	ID=pathema|gbt.493.gene.ORF00996
pathema|gbt.contig.493	Pathema	CDS	1130395	1131519	.	-	.	ID=pathema|gbt.493.cds.ORF00996;Name=BTH_II0952;Parent=pathema|gbt.493.gene.ORF00996;Dbxref=GenBank:ABC34728.1,TIGR_CMR:BTH_II0952;locus_tag=BTH_II0952;web_id=BTH_II0952;description=conserved hypothetical protein;Ontology_term=GO:0003674,GO:0005575,GO:0008150
pathema|gbt.contig.493	Pathema	gene	1131564	1132718	.	-	.	ID=pathema|gbt.493.gene.ORF00997
pathema|gbt.contig.493	Pathema	CDS	1131564	1132718	.	-	.	ID=pathema|gbt.493.cds.ORF00997;Name=BTH_II0953;Parent=pathema|gbt.493.gene.ORF00997;Dbxref=GenBank:ABC33993.1,TIGR_CMR:BTH_II0953;locus_tag=BTH_II0953;web_id=BTH_II0953;description=conserved hypothetical protein;Ontology_term=GO:0003674,GO:0005575,GO:0008150
pathema|gbt.contig.493	Pathema	gene	1132798	1133439	.	-	.	ID=pathema|gbt.493.gene.ORF00998
pathema|gbt.contig.493	Pathema	CDS	1132798	1133439	.	-	.	ID=pathema|gbt.493.cds.ORF00998;Name=BTH_II0954;Parent=pathema|gbt.493.gene.ORF00998;Dbxref=GenBank:ABC35707.1,TIGR_CMR:BTH_II0954;locus_tag=BTH_II0954;web_id=BTH_II0954;description=YadA-like C-terminal region protein
pathema|gbt.contig.493	Pathema	gene	1133551	1135668	.	-	.	ID=pathema|gbt.493.gene.ORF00999
pathema|gbt.contig.493	Pathema	CDS	1133551	1135668	.	-	.	ID=pathema|gbt.493.cds.ORF00999;Name=BTH_II0955;Parent=pathema|gbt.493.gene.ORF00999;Dbxref=GenBank:ABC35268.1,TIGR_CMR:BTH_II0955;locus_tag=BTH_II0955;web_id=BTH_II0955;description=TPR Domain domain protein
pathema|gbt.contig.493	Pathema	gene	1135785	1136267	.	-	.	ID=pathema|gbt.493.gene.ORF01000
pathema|gbt.contig.493	Pathema	CDS	1135785	1136267	.	-	.	ID=pathema|gbt.493.cds.ORF01000;Name=BTH_II0956;Parent=pathema|gbt.493.gene.ORF01000;Dbxref=GenBank:ABC35196.1,TIGR_CMR:BTH_II0956;locus_tag=BTH_II0956;web_id=BTH_II0956;description=conserved hypothetical protein
pathema|gbt.contig.493	Pathema	gene	1136258	1142335	.	-	.	ID=pathema|gbt.493.gene.ORF01001
pathema|gbt.contig.493	Pathema	CDS	1136258	1142335	.	-	.	ID=pathema|gbt.493.cds.ORF01001;Name=BTH_II0957;Parent=pathema|gbt.493.gene.ORF01001;Dbxref=GenBank:ABC34987.1,TIGR_CMR:BTH_II0957;locus_tag=BTH_II0957;web_id=BTH_II0957;description=haemagglutinin family protein;Ontology_term=GO:0003824,GO:0009405
pathema|gbt.contig.493	Pathema	gene	1143815	1144885	.	-	.	ID=pathema|gbt.493.gene.ORF01002
pathema|gbt.contig.493	Pathema	CDS	1143815	1144885	.	-	.	ID=pathema|gbt.493.cds.ORF01002;Name=BTH_II0958;Parent=pathema|gbt.493.gene.ORF01002;Dbxref=GenBank:ABC34474.1,TIGR_CMR:BTH_II0958;gene_symbol=arsB;locus_tag=BTH_II0958;web_id=BTH_II0958;description=arsenical-resistance protein;Ontology_term=GO:0008490,GO:0015700,GO:0046685
pathema|gbt.contig.493	Pathema	gene	1144962	1145456	.	-	.	ID=pathema|gbt.493.gene.ORF01003
pathema|gbt.contig.493	Pathema	CDS	1144962	1145456	.	-	.	ID=pathema|gbt.493.cds.ORF01003;Name=BTH_II0959;Parent=pathema|gbt.493.gene.ORF01003;Dbxref=GenBank:ABC34197.1,TIGR_CMR:BTH_II0959;locus_tag=BTH_II0959;web_id=BTH_II0959;description=arsenate reductase
pathema|gbt.contig.493	Pathema	gene	1145491	1145997	.	-	.	ID=pathema|gbt.493.gene.ORF01004
pathema|gbt.contig.493	Pathema	CDS	1145491	1145997	.	-	.	ID=pathema|gbt.493.cds.ORF01004;Name=BTH_II0960;Parent=pathema|gbt.493.gene.ORF01004;Dbxref=GenBank:ABC35453.1,TIGR_CMR:BTH_II0960;locus_tag=BTH_II0960;web_id=BTH_II0960;description=glyoxalase family protein;Ontology_term=GO:0003824,GO:0008152
pathema|gbt.contig.493	Pathema	gene	1145967	1146302	.	-	.	ID=pathema|gbt.493.gene.ORF01005
pathema|gbt.contig.493	Pathema	CDS	1145967	1146302	.	-	.	ID=pathema|gbt.493.cds.ORF01005;Name=BTH_II0961;Parent=pathema|gbt.493.gene.ORF01005;Dbxref=GenBank:ABC34447.1,TIGR_CMR:BTH_II0961;locus_tag=BTH_II0961;web_id=BTH_II0961;description=arsenical resistance transcriptional regulator;Ontology_term=GO:0003700,GO:0006355
pathema|gbt.contig.493	Pathema	gene	1146648	1147505	.	-	.	ID=pathema|gbt.493.gene.ORF01006
pathema|gbt.contig.493	Pathema	CDS	1146648	1147505	.	-	.	ID=pathema|gbt.493.cds.ORF01006;Name=BTH_II0962;Parent=pathema|gbt.493.gene.ORF01006;Dbxref=GenBank:ABC35709.1,TIGR_CMR:BTH_II0962;locus_tag=BTH_II0962;web_id=BTH_II0962;description=conserved hypothetical protein;Ontology_term=GO:0000004,GO:0005554
pathema|gbt.contig.493	Pathema	gene	1147678	1147971	.	-	.	ID=pathema|gbt.493.gene.ORF01008
pathema|gbt.contig.493	Pathema	CDS	1147678	1147971	.	-	.	ID=pathema|gbt.493.cds.ORF01008;Name=BTH_II0963;Parent=pathema|gbt.493.gene.ORF01008;Dbxref=GenBank:ABC34916.1,TIGR_CMR:BTH_II0963;locus_tag=BTH_II0963;web_id=BTH_II0963;description=conserved hypothetical protein;Ontology_term=GO:0000004,GO:0005554
pathema|gbt.contig.493	Pathema	gene	1148463	1149977	.	-	.	ID=pathema|gbt.493.gene.ORF01009
pathema|gbt.contig.493	Pathema	CDS	1148463	1149977	.	-	.	ID=pathema|gbt.493.cds.ORF01009;Name=BTH_II0964;Parent=pathema|gbt.493.gene.ORF01009;Dbxref=GenBank:ABC34727.1,TIGR_CMR:BTH_II0964;locus_tag=BTH_II0964;web_id=BTH_II0964;description=hypothetical protein
pathema|gbt.contig.493	Pathema	gene	1150228	1150890	.	-	.	ID=pathema|gbt.493.gene.ORF01010
pathema|gbt.contig.493	Pathema	CDS	1150228	1150890	.	-	.	ID=pathema|gbt.493.cds.ORF01010;Name=BTH_II0965;Parent=pathema|gbt.493.gene.ORF01010;Dbxref=GenBank:ABC34870.1,TIGR_CMR:BTH_II0965;locus_tag=BTH_II0965;web_id=BTH_II0965;description=NADPH-dependent FMN reductase family protein
pathema|gbt.contig.493	Pathema	gene	1151751	1152920	.	+	.	ID=pathema|gbt.493.gene.ORF01011
pathema|gbt.contig.493	Pathema	CDS	1151751	1152920	.	+	.	ID=pathema|gbt.493.cds.ORF01011;Name=BTH_II0966;Parent=pathema|gbt.493.gene.ORF01011;Dbxref=GenBank:ABC35997.1,TIGR_CMR:BTH_II0966;gene_symbol=proV;locus_tag=BTH_II0966;web_id=BTH_II0966;description=glycine betaine/L-proline ABC transporter%2C ATP-binding protein;Ontology_term=GO:0005524,GO:0009898,GO:0015837,GO:0031263,GO:0043192
pathema|gbt.contig.493	Pathema	gene	1152913	1153815	.	+	.	ID=pathema|gbt.493.gene.ORF01012
pathema|gbt.contig.493	Pathema	CDS	1152913	1153815	.	+	.	ID=pathema|gbt.493.cds.ORF01012;Name=BTH_II0967;Parent=pathema|gbt.493.gene.ORF01012;Dbxref=GenBank:ABC34017.1,TIGR_CMR:BTH_II0967;gene_symbol=proW;locus_tag=BTH_II0967;web_id=BTH_II0967;description=glycine betaine/L-proline ABC transporter%2C permease protein;Ontology_term=GO:0005887,GO:0015646,GO:0015837,GO:0031263,GO:0043192
pathema|gbt.contig.493	Pathema	gene	1153931	1154929	.	+	.	ID=pathema|gbt.493.gene.ORF01013
pathema|gbt.contig.493	Pathema	CDS	1153931	1154929	.	+	.	ID=pathema|gbt.493.cds.ORF01013;Name=BTH_II0968;Parent=pathema|gbt.493.gene.ORF01013;Dbxref=GenBank:ABC34030.1,TIGR_CMR:BTH_II0968;locus_tag=BTH_II0968;web_id=BTH_II0968;description=transcriptional regulator%2C AraC family;Ontology_term=GO:0003700,GO:0006355
pathema|gbt.contig.493	Pathema	gene	1155030	1155980	.	+	.	ID=pathema|gbt.493.gene.ORF01014
pathema|gbt.contig.493	Pathema	CDS	1155030	1155980	.	+	.	ID=pathema|gbt.493.cds.ORF01014;Name=BTH_II0969;Parent=pathema|gbt.493.gene.ORF01014;Dbxref=GenBank:ABC34588.1,TIGR_CMR:BTH_II0969;gene_symbol=proX;locus_tag=BTH_II0969;web_id=BTH_II0969;description=glycine betaine/L-proline ABC transporter%2C periplasmic glycine betaine/L-proline-binding protein;Ontology_term=GO:0015837,GO:0030288,GO:0031263,GO:0043176,GO:0043192
pathema|gbt.contig.493	Pathema	gene	1156251	1157405	.	-	.	ID=pathema|gbt.493.gene.ORF01015
pathema|gbt.contig.493	Pathema	CDS	1156251	1157405	.	-	.	ID=pathema|gbt.493.cds.ORF01015;Name=BTH_II0970;Parent=pathema|gbt.493.gene.ORF01015;Dbxref=GenBank:ABC35668.1,TIGR_CMR:BTH_II0970;locus_tag=BTH_II0970;web_id=BTH_II0970;description=hypothetical protein
pathema|gbt.contig.493	Pathema	gene	1157458	1158150	.	-	.	ID=pathema|gbt.493.gene.ORF01016
pathema|gbt.contig.493	Pathema	CDS	1157458	1158150	.	-	.	ID=pathema|gbt.493.cds.ORF01016;Name=BTH_II0971;Parent=pathema|gbt.493.gene.ORF01016;Dbxref=GenBank:ABC36214.1,TIGR_CMR:BTH_II0971,EC:1.14.11.16;locus_tag=BTH_II0971;web_id=BTH_II0971;description=beta-hydroxylase%2C aspartyl/asparaginyl family;Ontology_term=GO:0006520,GO:0016706
pathema|gbt.contig.493	Pathema	gene	1158497	1159468	.	-	.	ID=pathema|gbt.493.gene.ORF01017
pathema|gbt.contig.493	Pathema	CDS	1158497	1159468	.	-	.	ID=pathema|gbt.493.cds.ORF01017;Name=BTH_II0972;Parent=pathema|gbt.493.gene.ORF01017;Dbxref=GenBank:ABC34359.1,TIGR_CMR:BTH_II0972;locus_tag=BTH_II0972;web_id=BTH_II0972;description=NAD-dependent epimerase/dehydratase family protein;Ontology_term=GO:0003824,GO:0009225
pathema|gbt.contig.493	Pathema	gene	1159465	1160274	.	-	.	ID=pathema|gbt.493.gene.ORF01018
pathema|gbt.contig.493	Pathema	CDS	1159465	1160274	.	-	.	ID=pathema|gbt.493.cds.ORF01018;Name=BTH_II0973;Parent=pathema|gbt.493.gene.ORF01018;Dbxref=GenBank:ABC35077.1,TIGR_CMR:BTH_II0973,EC:5.3.1.22;gene_symbol=hyi;locus_tag=BTH_II0973;web_id=BTH_II0973;description=hydroxypyruvate isomerase;Ontology_term=GO:0008152,GO:0008903
pathema|gbt.contig.493	Pathema	gene	1160351	1161673	.	-	.	ID=pathema|gbt.493.gene.ORF01019
pathema|gbt.contig.493	Pathema	CDS	1160351	1161673	.	-	.	ID=pathema|gbt.493.cds.ORF01019;Name=BTH_II0974;Parent=pathema|gbt.493.gene.ORF01019;Dbxref=GenBank:ABC35662.1,TIGR_CMR:BTH_II0974;locus_tag=BTH_II0974;web_id=BTH_II0974;description=transporter%2C anion:cation symporter (ACS) family;Ontology_term=GO:0006812,GO:0015296,GO:0015711,GO:0016021
pathema|gbt.contig.493	Pathema	gene	1161777	1162418	.	-	.	ID=pathema|gbt.493.gene.ORF01020
pathema|gbt.contig.493	Pathema	CDS	1161777	1162418	.	-	.	ID=pathema|gbt.493.cds.ORF01020;Name=BTH_II0975;Parent=pathema|gbt.493.gene.ORF01020;Dbxref=GenBank:ABC34825.1,TIGR_CMR:BTH_II0975;locus_tag=BTH_II0975;web_id=BTH_II0975;description=class II aldolase/adducin domain protein;Ontology_term=GO:0003674,GO:0008150
pathema|gbt.contig.493	Pathema	gene	1162415	1163758	.	-	.	ID=pathema|gbt.493.gene.ORF01021
pathema|gbt.contig.493	Pathema	CDS	1162415	1163758	.	-	.	ID=pathema|gbt.493.cds.ORF01021;Name=BTH_II0976;Parent=pathema|gbt.493.gene.ORF01021;Dbxref=GenBank:ABC36019.1,TIGR_CMR:BTH_II0976;locus_tag=BTH_II0976;web_id=BTH_II0976;description=conserved hypothetical protein;Ontology_term=GO:0000004,GO:0005554,GO:0008372
pathema|gbt.contig.493	Pathema	gene	1163781	1164677	.	-	.	ID=pathema|gbt.493.gene.ORF01022
pathema|gbt.contig.493	Pathema	CDS	1163781	1164677	.	-	.	ID=pathema|gbt.493.cds.ORF01022;Name=BTH_II0977;Parent=pathema|gbt.493.gene.ORF01022;Dbxref=GenBank:ABC34164.1,TIGR_CMR:BTH_II0977;locus_tag=BTH_II0977;web_id=BTH_II0977;description=2-hydroxy-3-oxopropionate reductase
pathema|gbt.contig.493	Pathema	gene	1164742	1165446	.	-	.	ID=pathema|gbt.493.gene.ORF01023
pathema|gbt.contig.493	Pathema	CDS	1164742	1165446	.	-	.	ID=pathema|gbt.493.cds.ORF01023;Name=BTH_II0978;Parent=pathema|gbt.493.gene.ORF01023;Dbxref=GenBank:ABC34638.1,TIGR_CMR:BTH_II0978;locus_tag=BTH_II0978;web_id=BTH_II0978;description=transcriptional regulator%2C GntR family;Ontology_term=GO:0003700,GO:0006355
pathema|gbt.contig.493	Pathema	gene	1165636	1166250	.	+	.	ID=pathema|gbt.493.gene.ORF01024
pathema|gbt.contig.493	Pathema	CDS	1165636	1166250	.	+	.	ID=pathema|gbt.493.cds.ORF01024;Name=BTH_II0979;Parent=pathema|gbt.493.gene.ORF01024;Dbxref=GenBank:ABC35140.1,TIGR_CMR:BTH_II0979;locus_tag=BTH_II0979;web_id=BTH_II0979;description=HAD hydrolase%2C family IA;Ontology_term=GO:0008152,GO:0016787
pathema|gbt.contig.493	Pathema	gene	1166514	1168460	.	+	.	ID=pathema|gbt.493.gene.ORF01025
pathema|gbt.contig.493	Pathema	CDS	1166514	1168460	.	+	.	ID=pathema|gbt.493.cds.ORF01025;Name=BTH_II0980;Parent=pathema|gbt.493.gene.ORF01025;Dbxref=GenBank:ABC35337.1,TIGR_CMR:BTH_II0980;locus_tag=BTH_II0980;web_id=BTH_II0980;description=transcriptional regulator%2C MerR family/putative methyltransferase;Ontology_term=GO:0003700,GO:0006355,GO:0008168
pathema|gbt.contig.493	Pathema	gene	1168727	1169542	.	-	.	ID=pathema|gbt.493.gene.ORF01026
pathema|gbt.contig.493	Pathema	CDS	1168727	1169542	.	-	.	ID=pathema|gbt.493.cds.ORF01026;Name=BTH_II0981;Parent=pathema|gbt.493.gene.ORF01026;Dbxref=GenBank:ABC35856.1,TIGR_CMR:BTH_II0981;locus_tag=BTH_II0981;web_id=BTH_II0981;description=putative hydrolase
pathema|gbt.contig.493	Pathema	gene	1169539	1170546	.	-	.	ID=pathema|gbt.493.gene.ORF01027
pathema|gbt.contig.493	Pathema	CDS	1169539	1170546	.	-	.	ID=pathema|gbt.493.cds.ORF01027;Name=BTH_II0982;Parent=pathema|gbt.493.gene.ORF01027;Dbxref=GenBank:ABC36231.1,TIGR_CMR:BTH_II0982;locus_tag=BTH_II0982;web_id=BTH_II0982;description=putative D-3-phosphoglycerate dehydrogenase
pathema|gbt.contig.493	Pathema	gene	1170551	1171642	.	-	.	ID=pathema|gbt.493.gene.ORF01028
pathema|gbt.contig.493	Pathema	CDS	1170551	1171642	.	-	.	ID=pathema|gbt.493.cds.ORF01028;Name=BTH_II0983;Parent=pathema|gbt.493.gene.ORF01028;Dbxref=GenBank:ABC35735.1,TIGR_CMR:BTH_II0983;locus_tag=BTH_II0983;web_id=BTH_II0983;description=putative ribose operon repressor
pathema|gbt.contig.493	Pathema	gene	1171650	1173545	.	-	.	ID=pathema|gbt.493.gene.ORF01029
pathema|gbt.contig.493	Pathema	CDS	1171650	1173545	.	-	.	ID=pathema|gbt.493.cds.ORF01029;Name=BTH_II0984;Parent=pathema|gbt.493.gene.ORF01029;Dbxref=GenBank:ABC35695.1,TIGR_CMR:BTH_II0984;locus_tag=BTH_II0984;web_id=BTH_II0984;description=putative TRAP transporter%2C DctM subunit subfamily;Ontology_term=GO:0015556,GO:0015740
pathema|gbt.contig.493	Pathema	gene	1173561	1174592	.	-	.	ID=pathema|gbt.493.gene.ORF01030
pathema|gbt.contig.493	Pathema	CDS	1173561	1174592	.	-	.	ID=pathema|gbt.493.cds.ORF01030;Name=BTH_II0985;Parent=pathema|gbt.493.gene.ORF01030;Dbxref=GenBank:ABC35828.1,TIGR_CMR:BTH_II0985;locus_tag=BTH_II0985;web_id=BTH_II0985;description=Bacterial extracellular solute-binding protein%2C family 7 superfamily
pathema|gbt.contig.493	Pathema	gene	1174715	1174891	.	+	.	ID=pathema|gbt.493.gene.ORF01031
pathema|gbt.contig.493	Pathema	CDS	1174715	1174891	.	+	.	ID=pathema|gbt.493.cds.ORF01031;Name=BTH_II0986;Parent=pathema|gbt.493.gene.ORF01031;Dbxref=GenBank:ABC35275.1,TIGR_CMR:BTH_II0986;locus_tag=BTH_II0986;web_id=BTH_II0986;description=hypothetical protein
pathema|gbt.contig.493	Pathema	gene	1175014	1175742	.	+	.	ID=pathema|gbt.493.gene.ORF01032
pathema|gbt.contig.493	Pathema	CDS	1175014	1175742	.	+	.	ID=pathema|gbt.493.cds.ORF01032;Name=BTH_II0987;Parent=pathema|gbt.493.gene.ORF01032;Dbxref=GenBank:ABC35089.1,TIGR_CMR:BTH_II0987;locus_tag=BTH_II0987;web_id=BTH_II0987;description=conserved hypothetical protein;Ontology_term=GO:0003674,GO:0005575,GO:0008150
pathema|gbt.contig.493	Pathema	gene	1175915	1176295	.	-	.	ID=pathema|gbt.493.gene.ORF01033
pathema|gbt.contig.493	Pathema	CDS	1175915	1176295	.	-	.	ID=pathema|gbt.493.cds.ORF01033;Name=BTH_II0988;Parent=pathema|gbt.493.gene.ORF01033;Dbxref=GenBank:ABC33966.1,TIGR_CMR:BTH_II0988;locus_tag=BTH_II0988;web_id=BTH_II0988;description=Transposase (IS4 family);Ontology_term=GO:0004803,GO:0006313
pathema|gbt.contig.493	Pathema	gene	1176265	1176672	.	-	.	ID=pathema|gbt.493.gene.ORFA07749
pathema|gbt.contig.493	Pathema	CDS	1176265	1176672	.	-	.	ID=pathema|gbt.493.cds.ORFA07749;Name=BTH_II0989;Parent=pathema|gbt.493.gene.ORFA07749;Dbxref=GenBank:ABC35968.1,TIGR_CMR:BTH_II0989;locus_tag=BTH_II0989;web_id=BTH_II0989;description=putative transposase
pathema|gbt.contig.493	Pathema	gene	1176881	1177585	.	+	.	ID=pathema|gbt.493.gene.ORF01034
pathema|gbt.contig.493	Pathema	CDS	1176881	1177585	.	+	.	ID=pathema|gbt.493.cds.ORF01034;Name=BTH_II0990;Parent=pathema|gbt.493.gene.ORF01034;Dbxref=GenBank:ABC36008.1,TIGR_CMR:BTH_II0990;locus_tag=BTH_II0990;web_id=BTH_II0990;description=uncharacterized protein conserved in bacteria
pathema|gbt.contig.493	Pathema	gene	1177852	1178664	.	-	.	ID=pathema|gbt.493.gene.ORF01035
pathema|gbt.contig.493	Pathema	CDS	1177852	1178664	.	-	.	ID=pathema|gbt.493.cds.ORF01035;Name=BTH_II0991;Parent=pathema|gbt.493.gene.ORF01035;Dbxref=GenBank:ABC35512.1,TIGR_CMR:BTH_II0991;locus_tag=BTH_II0991;web_id=BTH_II0991;description=transcriptional regulator%2C AraC family;Ontology_term=GO:0003700,GO:0006355
pathema|gbt.contig.493	Pathema	gene	1178760	1179011	.	+	.	ID=pathema|gbt.493.gene.ORF01037
pathema|gbt.contig.493	Pathema	CDS	1178760	1179011	.	+	.	ID=pathema|gbt.493.cds.ORF01037;Name=BTH_II0992;Parent=pathema|gbt.493.gene.ORF01037;Dbxref=GenBank:ABC34940.1,TIGR_CMR:BTH_II0992;locus_tag=BTH_II0992;web_id=BTH_II0992;description=conserved hypothetical protein;Ontology_term=GO:0003674,GO:0005575,GO:0008150
pathema|gbt.contig.493	Pathema	gene	1178721	1179071	.	-	.	ID=pathema|gbt.493.gene.ORF01036
pathema|gbt.contig.493	Pathema	CDS	1178721	1179071	.	-	.	ID=pathema|gbt.493.cds.ORF01036;Name=BTH_II0993;Parent=pathema|gbt.493.gene.ORF01036;Dbxref=GenBank:ABC34261.1,TIGR_CMR:BTH_II0993;locus_tag=BTH_II0993;web_id=BTH_II0993;description=hypothetical protein
pathema|gbt.contig.493	Pathema	gene	1179304	1180536	.	-	.	ID=pathema|gbt.493.gene.ORF01038
pathema|gbt.contig.493	Pathema	CDS	1179304	1180536	.	-	.	ID=pathema|gbt.493.cds.ORF01038;Name=BTH_II0994;Parent=pathema|gbt.493.gene.ORF01038;Dbxref=GenBank:ABC35187.1,TIGR_CMR:BTH_II0994;locus_tag=BTH_II0994;web_id=BTH_II0994;description=transcriptional regulator%2C AraC family;Ontology_term=GO:0003700,GO:0006355
pathema|gbt.contig.493	Pathema	gene	1180738	1182210	.	+	.	ID=pathema|gbt.493.gene.ORF01039
pathema|gbt.contig.493	Pathema	CDS	1180738	1182210	.	+	.	ID=pathema|gbt.493.cds.ORF01039;Name=BTH_II0995;Parent=pathema|gbt.493.gene.ORF01039;Dbxref=GenBank:ABC36158.1,TIGR_CMR:BTH_II0995,EC:4.3.1.17;gene_symbol=sdaA-2;locus_tag=BTH_II0995;web_id=BTH_II0995;description=L-serine ammonia-lyase;Ontology_term=GO:0003941,GO:0006094
pathema|gbt.contig.493	Pathema	gene	1182227	1183471	.	+	.	ID=pathema|gbt.493.gene.ORF01040
pathema|gbt.contig.493	Pathema	CDS	1182227	1183471	.	+	.	ID=pathema|gbt.493.cds.ORF01040;Name=BTH_II0996;Parent=pathema|gbt.493.gene.ORF01040;Dbxref=GenBank:ABC34548.1,TIGR_CMR:BTH_II0996,EC:1.5.3.1;locus_tag=BTH_II0996;web_id=BTH_II0996;description=putative sarcosine oxidase%2C beta subunit;Ontology_term=GO:0008115
pathema|gbt.contig.493	Pathema	gene	1183600	1183893	.	+	.	ID=pathema|gbt.493.gene.ORF01041
pathema|gbt.contig.493	Pathema	CDS	1183600	1183893	.	+	.	ID=pathema|gbt.493.cds.ORF01041;Name=BTH_II0997;Parent=pathema|gbt.493.gene.ORF01041;Dbxref=GenBank:ABC34022.1,TIGR_CMR:BTH_II0997,EC:1.5.3.1;locus_tag=BTH_II0997;web_id=BTH_II0997;description=Sarcosine oxidase delta subunit (Sarcosine oxidasesubunit D);Ontology_term=GO:0008115
pathema|gbt.contig.493	Pathema	gene	1183890	1186898	.	+	.	ID=pathema|gbt.493.gene.ORF01042
pathema|gbt.contig.493	Pathema	CDS	1183890	1186898	.	+	.	ID=pathema|gbt.493.cds.ORF01042;Name=BTH_II0998;Parent=pathema|gbt.493.gene.ORF01042;Dbxref=GenBank:ABC35525.1,TIGR_CMR:BTH_II0998;locus_tag=BTH_II0998;web_id=BTH_II0998;description=sarcosine oxidase%2C alpha subunit
pathema|gbt.contig.493	Pathema	gene	1186888	1187523	.	+	.	ID=pathema|gbt.493.gene.ORF01043
pathema|gbt.contig.493	Pathema	CDS	1186888	1187523	.	+	.	ID=pathema|gbt.493.cds.ORF01043;Name=BTH_II0999;Parent=pathema|gbt.493.gene.ORF01043;Dbxref=GenBank:ABC35060.1,TIGR_CMR:BTH_II0999,EC:1.5.3.1;locus_tag=BTH_II0999;web_id=BTH_II0999;description=sarcosine oxidase gamma subunit PA5419
pathema|gbt.contig.493	Pathema	gene	1187523	1187984	.	+	.	ID=pathema|gbt.493.gene.ORF01044
pathema|gbt.contig.493	Pathema	CDS	1187523	1187984	.	+	.	ID=pathema|gbt.493.cds.ORF01044;Name=BTH_II1000;Parent=pathema|gbt.493.gene.ORF01044;Dbxref=GenBank:ABC34943.1,TIGR_CMR:BTH_II1000,EC:4.1.2.25;gene_symbol=folB;locus_tag=BTH_II1000;web_id=BTH_II1000;description=dihydroneopterin aldolase;Ontology_term=GO:0004150,GO:0009396
pathema|gbt.contig.493	Pathema	gene	1188263	1188475	.	-	.	ID=pathema|gbt.493.gene.ORF01045
pathema|gbt.contig.493	Pathema	CDS	1188263	1188475	.	-	.	ID=pathema|gbt.493.cds.ORF01045;Name=BTH_II1001;Parent=pathema|gbt.493.gene.ORF01045;Dbxref=GenBank:ABC34449.1,TIGR_CMR:BTH_II1001;gene_symbol=rpsU;locus_tag=BTH_II1001;web_id=BTH_II1001;description=30S ribosomal protein S21;Ontology_term=GO:0003735,GO:0006412,GO:0009283
pathema|gbt.contig.493	Pathema	gene	1189126	1189329	.	+	.	ID=pathema|gbt.493.gene.ORF01047
pathema|gbt.contig.493	Pathema	CDS	1189126	1189329	.	+	.	ID=pathema|gbt.493.cds.ORF01047;Name=BTH_II1002;Parent=pathema|gbt.493.gene.ORF01047;Dbxref=GenBank:ABC35322.1,TIGR_CMR:BTH_II1002;locus_tag=BTH_II1002;web_id=BTH_II1002;description=cold-shock domain family protein;Ontology_term=GO:0003677,GO:0006355,GO:0009409
pathema|gbt.contig.493	Pathema	gene	1190038	1190484	.	-	.	ID=pathema|gbt.493.gene.ORF01048
pathema|gbt.contig.493	Pathema	CDS	1190038	1190484	.	-	.	ID=pathema|gbt.493.cds.ORF01048;Name=BTH_II1003;Parent=pathema|gbt.493.gene.ORF01048;Dbxref=GenBank:ABC35168.1,TIGR_CMR:BTH_II1003;locus_tag=BTH_II1003;web_id=BTH_II1003;description=hypothetical protein
pathema|gbt.contig.493	Pathema	gene	1190757	1191017	.	+	.	ID=pathema|gbt.493.gene.ORF01050
[truncated: 9,345 more rows]
