# Supplementary material for: Differential expression of small RNAs from Burkholderia thailandensis in response to varying environmental and stress conditions
Source: BMC Genomics. 2014 May 19;15(1):385. doi: 10.1186/1471-2164-15-385 (PMC4035088; doi:10.1186/1471-2164-15-385)
Supplement: Supplementary file 6 — Additional file 6: FASTA file of sRNA sequences. FASTA file of 40 sRNA sequences identified in intergenic regions. (ZIP 3 KB) [file 12864_2013_6069_MOESM6_ESM.zip]

Archive with 1 entries (1 files):
- 2078274443115103_MOESM6_ESM.fa
