# Supplementary material for: Differential expression of small RNAs from Burkholderia thailandensis in response to varying environmental and stress conditions
Source: BMC Genomics. 2014 May 19;15(1):385. doi: 10.1186/1471-2164-15-385 (PMC4035088; doi:10.1186/1471-2164-15-385)
Supplement: Supplementary file 6 — Additional file 6: FASTA file of sRNA sequences. FASTA file of 40 sRNA sequences identified in intergenic regions. (ZIP 3 KB) [file 12864_2013_6069_MOESM6_ESM.zip › 2078274443115103_MOESM6_ESM.fa]

Figure 6 � Fasta files of sRNA sequences


>1|259636-259811
CAAGTCGTAAAAAAGAAAATGCGCTACGGGGAACAATAAAAACAGCGCGGGGGTAGCGTTGCCGGCACGC
TTTCGGCGTGCCGGCAGCGGTTGTCTGCATGCACGACGGGGCCAATCACCACAACAAGCCACCATGCAGG
CACGTACGCCCATTCGATGGGCGTTCCGCCGTCCGG
>2|553245-553416
GACTTTTCGAGTCCGTCGTTTCAGGCTCCCAACCAATTCCCGCGCCCCCGGCAGCGGGCTTTCGCGACGC
CCGGGCCGCAGCAGGGCGGCGCGCGGCGGCAGGCGGCCGGCCCGGATCATCCGCCGCCCGGCGGCGGGCG
GACCACCGATTCATTCGAACACACGCCCGATG
>3|652693-652767
AATGGCATGCACGGGCGCGAAATGATGCGGAACGGTGCGCGGCGGCACGAAACGAAACGGCACGAAACGG
CACGA
>4|724988-725089
TTCATTAAACCAGGGTGGGCGTGCGGCGAGGACGAATATTCCGCGTCATCGTGCAACCGCATGACATGAA
AGGGATTTTTTCACGTCCGAAACCAGGCGTCG
>5|919523-919619
AAGCGGCGGTCAATCGGGAGGAGAAAGGCGATGCGCGACGGGCGGGGGGCGTCCGGCGGCGCGTGGCACG
GAGGATGGACTGGTGAATGCGCCGTGC
>6|1114884-1115000
CCCTTTCTTTTTGCGCAGGCGGTGAGCGGCAGGGTGATCGGAGCCGTGACGGCGAAGGGCCGCGGTCGCG
GCCGGGATCGGGGTGGAATCGCCCGGTTCGGCGAGGCGCGGGCGGTG
>7|1123843-1124054
TTGGCCCGCGCGCACTGCAATGCGTCGCGGGCCGAGTCGCGTACTTGGGCCCGGTGACGAGGAATGCGCG
TTGGTTTCGCGAATGCCCCGCGAGGGCCACGGCGCGCTCTGTTCAGTCCCCCCGCAATATGAATCGTGGA
AATTCTGCATGACGAAACGGCTCCCGGCCGGCCTCCGGCGCATCGCATATCAAGTGACGGAATCGATCAG
CC
>8|1139406-1139487
CTCCTCGTGCGAATCGCCGCCGACACGCACCGCCGCGCGCGCGGGTGCGGGCGACGGCGGGCGCGGCCAT
GCCGGCGGCGCC
>9|1381209-1381646
TGCTCGCAAAGCAGGCTAGGCAGTCGCGGCCTTCGCGGTTCGCCGCGAAGGGCGAGGAAAGTCCGGACTC
CGACAGGGCAGGGTGATGGCTAACGGCCATCCGTGGCGACACGCGGAACAGGGCAACAGAAAGCAAACCG
CCGATGGCCCGGCGCAAGCCGGGATCAGGCAAGGGTGAAACGGTGCGGTAAGAGCGCACCGCGGCTGCGG
CGACGCAGACCGGCACGGTAACCTCCACCCGGAGCAATTCCAAGTAGGCGGACGCGCATCTTCGGATGCA
GGACGGTGCCCCCGTCTCGTTCGCGGGTAGGAAGCTTGAGCGCGTCAGCAATGGCGCGCCTAGAGGAATG
GCTGCCACGGGCCGCGCGTCTCAAGGCGAGCGGCTCGCACAGAATCCGGCTTATCGGCCCGCTTTGCCGC
CCGATGACGAAAAGCCGG
>10|1603613-1603687
CGCCGAATTCCTGGTGGGTGATTAATCGAAAATCGAAGGGAAGATTATTTTTTCGGGAAAAACAATGCGT
GCGGC
>11|1614521-1614849
CATCATGCTGGCGAGAAAGCGGCGCGAAAGCTGTTCGATCGGAATTTGACATCACTTGGTACGATGTTTG
AAAAAACGTTGAGAACGTTGAATGGTCGAGGTTTGTCGAGATCTGAATGTTTGGAACCATGCGTCGATTT
ACACGGCCCATTCATCGGATCATAGTCATGGCAAATAAAGCAGCACGATAACTACGAGCGTACTTACGGA
GACTAAGGATGATACGCACATACGAGGGATCGGCGGGGCAGTCGCATTTTCAAATTCCCATTCGGGCAGT
CCTCGCGCGCATTGCTTCCCCGCGCAATCGCATCGCCAATTAGCCGTCG
>12|1655342-1655396
TAGACGCCGATTGCATCGAAGGACGCGCGGCGACGCGCGTTCTCCCAAACGAAAA
>13|1728296-1728603
TGTAGTTGAACCATTAATCCCCGGCCCTATAGACGCAACGCGTCACCGTCCGCCGATACCTGCACGGCCT
TCTGACGGTTGTTTGTTGTCCTAGCCAGCGCCCAGTCGACGCTGGTTTTTTGCGTGGGAGCCTCGCGCGT
CCGCCTGCCGCAAGTGCAGGCCCTGTTTCGACGTGGCTCCGAACGGTACTTATACCGTTTCTCCGATACC
GATGCGGTCCGACCAAGACGCTCGGTGTCTTGATTCCGCGGCAGCGCGCCATGTCTCGCTTCGAGCAACG
AGCGAGCCGCACGAATCATGTCCATGGA
>14|1753994-1754281
CCTGGACGAAGAAAAGAAGCGCACGGCATGAAGAGGCGCGCTCTTCGAACGGGCCGTGCGGCGCATGCGC
CGCACGCGGAAATGTTATCGGACATTGATGAAGCGCATGTTCGCGCGCGTCGCTGCCCCGGGTTCGAGCC
GTGCGGCGGCGGAACCGGATAGCCCAAAAGAGGAGACGGTCGTTGAATCTCGAGTCACTCAGTTCCTAAG
AGCCCGCGGCCGGCATCGGCCCGAACGCATCGATCATGCGTCGTTCGCGGCTCGATTTCCCGTGTCGTTC
CGTAGCAA
>15|1850676-1850861
CGTCAAGCAGCGCACCAAGAATCTGCCACGATATACGTGCCAGAATTGCGGTTTCCGGGCGCGCCTCTTC
TATTGGCAGTGCCCCGGATGCAGCGGATGGGAAACCTATGCGCCGCGGCGCGTCGAACCCGCCGTTGCGT
AATGAGGCAGTAACGAGGCAGTAACGAGGCAGTAATGGGGCAGGCC
>16|1967007-1967153
CGGAGCGGACGCAACTACTCTAGAACGGTCTTCACGTCGGAAGATTGGCAAAGTGTTGCGTCTTTGTAAC
AACGTAAAGACTTTGAAATGTTGTGCGCCGCACCGTCCGCGACCCCCGATAATCGACTCCGGGTTTGTCC
TAGGTCC
>17|2052190-2052398
GATTGTCAGCTAGCCGTCACATCGATCACGACGGCGTCCAGGGACGCCGTCGCCACTCGCGAACGGGCTG
ATGCGACGTTCGCGACGATCGACCGGCTGGCCGGGTGGCGGCGCATGCGATGTCGCATCGCCGCTTGCCG
CGTTCAATACTTTAAACAGTCAGTCGAGTGTGATCGTGAGAGTCCAAGGCCCCTTGGTCAGACGGGATC
>18|2237619-2237672
GTCGACTGGCGGCTCGGCGCGAGGGCGCGCGGCGCGCGGGCGTTTGCGAAGCGC
>19|2372766-2372917
AACATTTACATGGTTTGCACGCCCGATTCTCGCAGGGTTTGTTCGTGTGCCAAAGGTAGCCGGTTGCCGC
GTGACGAAGGGAACAAAACGACGAAAGAGGCGAGGCCAGTGATGCGGCCGACGAAGATGGCGTTCGTGCT
GGCGCTCGCTTG
>20|2494981-2495019
AACCTGGTCAGGTCGGGAACGAAGCAGCCACAGCCGTTT
>21|3066916-3066991
CATTCCGATGACGATGATCCGTGCCCGTGTCCGACGGCTTCCGCGCTTGAGTGCATGCTGAGTCTGCACG
CCATCG
>22|3174979-3175037
CTGGAGCGCCCGGAAACGCCCGCCGCGCGGCGGCGGTCACGAACCGGCGCACCCCGCCG
>23|3207076-3207294
GACGAGCCGCAAATGGCGTTCAGCGGGCTCGACCTGCCAGTGCTCGCCGCGACCGACGAGGAACTCGCCG
ATCACGAGGCGCAACTCGACGCGCTCGACAAGTCCGTCAAGGGTGCGTGCGTATGGCGTAAGGAAGCGGC
GGTCGACGGAGCCTGACCGCGGCGCCGCGCGGACGGCGAACGGCGAACGGCGGGCGTTCGGATGCGGATG
TGCGGCGCA
>24|3344023-3344114
CATAATTCGGCAAGATCAGCGGCAAGATCAGCCATCTGACTTTTTCTTCCATCCGCATGTTTCTGAACAA
AAAACGGAGTCTGAGCAGCATC
>25|3642098-3642176
TACGCGCAAACGTAAACGGCAAAGGCGTGACAGAAATCTCAATTCAGCCCGCCATCATAACAGGTAAACG
TCGGCGCGA
>26|126504-126587
TCTTCCAAGCGAGAAGGTCGCGGCAATTTCGCGTCGTGACGAGAGCGTGGAGGCGCGCTGCCAGGCGGCG
AACAAGCGATTTGA
>27|287792-287904
CGCGCGGAATCGTCTAACTTTTAAGTCGGAAAGGCTATTCGACGTCCGGCCTTTTCCGATCTCGAGAAAA
TGCAGCAATCGGCCCATGTTGTATGGTTGATCGACCTGCCGCA
>28|448454-448708
TTCTGGAAAGAAACGAGACCGGGCGGCGCGGCGCGCCGTATCGCGGACAGGCGGGCGATTCGCGCCGACA
ATGGCCGGCGCCGGCGGGTTCGCCGATCCGGCGTGTGGCGCACCGTTCGTCATCTCGTGTCGATATCGAG
GAACAAGAATGTAATCCGAGTTCGCCGTCGTCGAACGGCACGGCGAATGCTTGATGCGGGCCTGACGAGT
CGCAAAGACGTACCGATAAATACAAACGCGGCAAAAGAACCTGAG
>29|641727-641920
GACGGTGCTTTCGAGCCGATGTAAATAAAACGTCATAAAAATAGAAAAGAAAAGCTGACCCTGGTTGGCG
ACTTTCTTGTTTCAGTGCGTAACATGATGCCGTTGTCATATTGAGATAAACCCTGATGATGGTATGCTTC
ATGCACAAAAAATATCGCATACGAGTGAGACAGTGGTTCGTGCGTCATCGTCGG
>30|789469-789621
TAGACTCGAACGATGGCGACTTCCCTGATCTCCCCGGTCTCGAAACTCCACGGCAATCCGGCCCGTGCGG
GTGCGCGCGCCATCGTCGTCGGCAAAATCATCACCATCATCATCACGAAAACGATCACGAAAATCTGATC
GTCGTCCGTCGTG
>31|803343-803510
GCGCGCGACCGAAAAGGCGTGATACGATGGGGCCTTGCGTCGATTTGATTTCAGCTTGCGGACGCGGGGC
AACCCGAAACAGCTAAAGCGAAGGCCGGCGAGCAGCGCCATGCCGGCCCGAGTCGATAGCTGCTCCGCAC
ACCAAGCCCGCTGATGCCGACGCATGAG
>32|1133448-1133510
GCCGCGAAGCCTGGCGCGCGGGCGAAGGCGGCGCGCATCGAGCGGGCGGCATCTCTTCGCGGC
>33|1355182-1355258
GACCGGTTTCGTTGGTTCGGCACTAGTGGCTGATTGAGGCTAGTGCGCCGCCCGCCATCTGGAGGTGGCC
CTTGGAT
>34|1379997-1380134
TCGTGATCTGGTGCGAGCGGTTCTCGCAGTTCATCGGGGCGGCGAGGTATCGATGACGCGCGTAGGCCGT
GCGCGGCCGGATCGGCGCGCGGCGATAACGCGGCGGAACGGCGATGGGTGAGGCGACATCGCGAAAGC
>35|1672472-1672629
TGCGAGTTGTAGTCGGTCCTGCACCGGCTTGACTGCTGACTGAGGCATTCGCGCAGAGCCCCACGCTTCT
GCCGCATCCCGGCCAGCAGGATGCGGCGTCTTTCCGGCCATCCCGGCCCGATCTTCCCGCCACGATTTTC
CGAACGAATGACGCACGC
>36|1778091-1778219
TCAGGAACCGTCGTGGACAGTAGCAGCACAACGTCCGCACGCCGCTTCGCCTGAACGCCTGCCGGCCGAT
TGCCGCCACACGCGTTCGTCGGAACGCGTGCGATTTCCCGTTTCACACAATCGCATCGA
>37|2043849-2043972
AACGGCGAACGGAGATGGCGGCTCCGCGCCCGCACGCGTCGCGCGGCTCGCATCGCACGTCGCACGTCGC
GCGGCTCGCGCGCCGGTCGGGCAACCGGCACAGGCGGCGAGTCCAGCATGCAGA
>38|2091071-2091278
TTCCCGGCGAACGATTGCTGGGCGTTCGCGAAGGCCGGCTGACCGAGACCGCGCGAGAGCAACGGCGGCG
CGTGTCCGGACGACGCGGCGACGCCGGTTCGCGCGGTGCCGGCGCGATGCGGCGCGCGACGCCGCTCGCG
AAGGCGAGAGCGAAGGCGAGAGCGATGGCGATGGCGATGGCGATGGCGATGGCGAACGATACGCACGC
>39|2477692-2477786
TAGGCATTAGCCAGCCACAACGGCTTGCACGCGAGTCTAGACCCCTTCGTGCAAACATATTCAAGCAGCC
GTTGCAGCAAGCCAAGCCGCTTTTT
>40|2670562-2670693
AAGGGCGCGGCAGCGGTTTGCGGCGGCACGGCGAGGCGCGCCCGTCGATTCGTGCCGGCGCAGGCGCTCC
GCGCACGGCCTCGACGCCGTCGGCCTGGCGGCAGACTAATTCGCCGCCGCAACGCCAATCGG
